# Supplementary material for: A genome scan for selection signatures comparing farmed Atlantic salmon with two wild populations: Testing colocalization among outlier markers, candidate genes, and quantitative trait loci for production traits
Source: Evol Appl. 2016 Dec 29;10(3):276–96. doi: 10.1111/eva.12450 (PMC5322405; doi:10.1111/eva.12450)
Supplement: Supplementary file 3 [file EVA-10-276-s003.xlsx]

## Sheet: Appendix 1
Appendix S1. Nonhierarchical Arlequin 3.5 analysis of five different groupsof the SJR Aquaculture population[2009PO_AQUA, 2010PG_AQUA, 2011PG_AQUA, 2011PGN_AQUA, 2012PG_AQUA (Table 1)] as well as a sample from the wild Tobique River population (TOB_WILD). Column A "SNP number" refers to the input order of the loci in the data file and was used to label the points in Figure 1A. Column B "Index num…
SNP number	Index number	SNP_name	FST	P-value	q-value	Chr: NA map	NA female position	NA male position	dbSNP NA	Chr: EU map	EU female position	EU male position	dbSNP EU	BayeScan	Pairwise	Hierarchical FST outlier?	Consistent outlier#	Hierarchical FCT outlier?
1752	2447	ESTV_14714_122	0.197865	0.001933	0.00527336	ssa19	61.5	0.7	rs119097051	ssa19	52.7	3.7	rs119097051	no	yes	yes	yes	yes
2609	3617	GCR_cBin20938_Ctg1_149	0.19386	0.00828338	0.00565687	ssa19	39.7	0	rs159406116	ssa19	27.6	3.1	rs159406116	no	no	yes		yes
2610	3618	GCR_cBin20938_Ctg1_56	0.19386	0.00828338	0.00565687	ssa19	39.7	0	rs159407637	ssa19	27.6	3.1	rs159407637	no	no	yes		yes
2898	4017	GCR_cBin27732_Ctg1_177	0.193823	1.00864e-05	0.00135009	ssa19	54.4	0.1	rs159401836	ssa19	42	3.1	rs159401836	no	yes	no		no
233	337	ESTNV_22997_260	0.189298	3.87713e-05	0.00259481	ssa13	52	0	rs159404183	ssa13	85	5.8	rs159404183	no	yes	yes	yes	yes
3913	5460	GCR_hBin33595_Ctg1_191	0.185478	0.000398325	0.00527336	ssa06	7.9	4.9	rs159404016	n/a	n/a	n/a	n/a	no	yes	yes	yes	yes
3977	5554	MHC_IA_5500-5800_2	0.163736	0.00234579	0.00527336	ssa27	25.3	1.6	rs159407743	ssa27	26.4	1.1	rs159407743	no	yes	no		no
506	706	ESTNV_28880_179	0.160446	0.00394122	0.00527336	ssa14	n/a	n/a	n/a	ssa14	62	2	rs159406513	no	no	yes		yes
713	990	ESTNV_31210_275	0.159213	6.46496e-05	0.00288449	ssa01p/23	118.1	50.8	rs159404664	ssa23	51.4	6.9	rs159404664	no	yes	yes	yes	yes
3427	4746	GCR_cBin4356_Ctg1_1956	0.154225	0.00307954	0.00527336	ssa02	n/a	n/a	n/a	ssa02	0.4	5.8	rs159407671	yes	yes	yes	yes	yes
696	970	ESTNV_31104_129	0.150055	0.00449154	0.00527336	ssa20	n/a	n/a	n/a	ssa20	46.2	0.9	rs159404650	no	no	yes		yes
3104	4300	GCR_cBin32973_Ctg1_81	0.150055	0.00449154	0.00527336	ssa01q-fission	8.7	0	rs159402013	ssa01	78.6	48.9	rs159402013	no	no	yes		yes
448	630	ESTNV_28034_927	0.148929	0.00769784	0.00549584	ssa01p/23	n/a	n/a	n/a	ssa23	41.3	1.8	rs159406470	no	no	yes		yes
458	642	ESTNV_28135_402	0.148423	0.00554431	0.00527336	ssa22	58.2	0	rs159404405	ssa22	48.5	1.5	rs159404405	no	no	yes		yes
459	643	ESTNV_28135_544	0.148102	0.00557955	0.00527336	ssa22	58.2	0	rs159406475	ssa22	48.5	1.5	rs159406475	no	no	yes		yes
1216	1677	ESTNV_35075_2399	0.145336	0.00663594	0.00527336	ssa25	73	1.2	rs159405225	ssa25	52.7	0.6	rs159405225	no	no	yes		yes
3779	5259	GCR_cBin8095_Ctg1_103	0.144736	0.00573366	0.00527336	ssa03	103.2	53.6	rs159402658	ssa03	87.2	57.1	rs159402658	no	no	yes		yes
58	85	BASS127_B7_A09_532	0.142766	0.00125439	0.00527336	ssa14	43.5	0	rs119097325	ssa14	27.2	0.5	rs119097325	no	no	yes		yes
22	32	BASS111_B7_D09_174	0.141307	0.00670838	0.00527336	ssa14	56.1	0	rs159407746	ssa14	39.3	0.9	rs159407746	no	no	yes		yes
3336	4615	GCR_cBin40277_Ctg1_248	0.141028	0.0107428	0.00625194	ssa13	43.1	0	rs159402231	ssa13	71.2	3.5	rs159402231	no	yes	no		no
3473	4812	GCR_cBin45434_Ctg1_46	0.140315	0.00639279	0.00527336	ssa09	76.4	0.5	rs159402372	ssa09	67.4	4.1	rs159402372	no	no	yes		yes
3297	4561	GCR_cBin3895_Ctg1_167	0.139907	0.00649875	0.00527336	ssa14	44.8	0	rs159402193	ssa14	29.2	0.5	rs159402193	no	yes	yes	yes	yes
3190	4413	GCR_cBin3561_Ctg1_341_V2_NullAll	0.137418	0.0143717	0.00731606	ssa21	30.9	0	rs159408236	n/a	n/a	n/a	n/a	no	no	no		no
3191	4414	GCR_cBin3561_Ctg1_470	0.137418	0.0143717	0.00731606	ssa21	51	0	rs159402094	ssa21	39.7	1.2	rs159402094	no	no	no		no
3151	4365	GCR_cBin34474_Ctg1_164	0.136618	0.0068631	0.00527336	ssa24	n/a	n/a	n/a	ssa24	58.1	4.6	rs159402057	no	no	yes		yes
2205	3062	GCR_cBin11315_Ctg1_58	0.133219	0.0221374	0.008418	ssa13	49.4	0	rs159402973	ssa13	82.4	5.7	rs159402973	no	no	no		no
2380	3312	GCR_cBin15233_Ctg1_136_V2	0.132127	0.00211051	0.00527336	ssa15	53.4	0.9	rs159408174	n/a	n/a	n/a	n/a	yes	yes	yes	yes	yes
167	234	ESTNV_17881_371	0.130926	0.00432623	0.00527336	ssa09	96.2	0.5	rs159404117	ssa09	91.9	5.7	rs159404117	no	yes	yes	yes	yes
2817	3905	GCR_cBin25891_Ctg1_305	0.130926	0.00448941	0.00527336	ssa03	96.9	53.6	rs159401753	ssa03	83.2	57	rs159401753	no	yes	yes	yes	yes
3680	5117	GCR_cBin6274_Ctg1_67	0.125673	0.00278038	0.00527336	ssa20	29.9	0	rs159403881	ssa20	34.3	0.5	rs159403881	no	yes	yes	yes	yes
3062	4245	GCR_cBin315_Ctg1_207	0.125554	0.0241684	0.00848998	ssa09	107.4	51.3	rs159401978	ssa09	105.6	65.9	rs159401978	no	no	no		no
3637	5053	GCR_cBin5579_Ctg1_365	0.12361	0.0100424	0.00618946	ssa19	60.6	0.4	rs159402534	ssa19	50.9	3.1	rs159402534	no	no	no		no
546	763	ESTNV_29368_168	0.123064	0.00378743	0.00527336	ssa15	34.9	0	rs159406544	ssa15	44.2	2	rs159406544	no	yes	yes	yes	yes
301	431	ESTNV_24797_128	0.122211	0.00805709	0.00558786	ssa12	38	9.8	rs159404243	ssa12	68.7	5.2	rs159404243	yes	yes	yes	yes	yes
150	212	ESTNV_16810_167	0.121705	0.00859851	0.00578004	ssa12	70.4	10.3	rs159406247	ssa12	108.3	6.5	rs159406247	no	yes	yes	yes	yes
1579	2198	ESTNV_37177_1857	0.119591	0.018871	0.0080188	ssa06	96.1	7.1	rs159407316	n/a	n/a	n/a	n/a	no	no	no		no
3574	4962	GCR_cBin49974_Ctg1_180	0.118875	0.0114689	0.00658856	ssa22	n/a	n/a	n/a	ssa22	55.1	3.3	rs159403808	no	no	no		yes
3461	4795	GCR_cBin4477_Ctg1_56	0.118278	0.022703	0.0084815	ssa11	21.4	0	rs159403732	ssa11	18	0.2	rs159403732	no	no	no		no
1261	1738	ESTNV_35352_77	0.117899	0.00523905	0.00527336	ssa04	101.6	5.7	rs159407050	ssa04	109.9	22.4	rs159407050	no	yes	yes	yes	yes
731	1012	ESTNV_31411_621	0.114906	0.010322	0.00618946	ssa22	44.5	0	rs159406673	ssa22	35.4	0.5	rs159406673	no	no	yes		yes
2323	3232	GCR_cBin14009_Ctg1_349	0.114844	0.0098328	0.00618946	ssa07	32.1	47.8	rs159401316	ssa07	25.8	57.3	rs159401316	no	no	yes		yes
3284	4543	GCR_cBin38681_Ctg1_218	0.114624	0.00731509	0.00532141	ssa01q-fission	20.9	0	rs159403625	ssa01	112.2	49.8	rs159403625	no	yes	no		no
2355	3278	GCR_cBin14896_Ctg1_214	0.11429	0.0107302	0.00625194	ssa16	55.3	1.6	rs159401350	ssa16	60.2	4.7	rs159401350	no	no	no		yes
3749	5214	GCR_cBin7293_Ctg1_252	0.113706	0.0107342	0.00625194	ssa17	57.8	0	rs159402625	ssa17	65	1.4	rs159402625	no	yes	no		no
3594	4996	GCR_cBin5128_Ctg1_77	0.113476	0.0279675	0.0087393	ssa25	66	1.2	rs159402509	ssa25	42.7	0.4	rs159402509	no	no	no		no
699	974	ESTNV_31110_721	0.112935	0.00581938	0.00527336	ssa01p/23	63.3	49.7	rs159404653	ssa23	13.2	1.5	rs159404653	no	yes	no		no
340	485	ESTNV_25950_262	0.11231	0.010222	0.00618946	ssa26/28	49.6	2.7	rs159406405	ssa26	22.9	1.2	rs159406405	no	no	yes		yes
698	973	ESTNV_31110_261	0.111798	0.00608749	0.00527336	ssa01p/23	63.3	49.7	rs159404652	ssa23	13.2	1.5	rs159404652	no	yes	no		no
3598	5001	GCR_cBin51436_Ctg1_163	0.110991	0.0141179	0.00731606	ssa25	73	1.2	rs159403829	ssa25	53.6	0.7	rs159403829	no	no	no		yes
2978	4130	GCR_cBin2955_Ctg1_99	0.110884	0.0183817	0.00797758	ssa08/29	3.7	1.8	rs159406132	ssa08	13.1	0.4	rs159406132	no	no	no		no
2176	3027	GCR_cBin10801_Ctg1_300	0.110178	0.0131529	0.00708088	ssa03	96.9	53.6	rs159401180	ssa03	82.9	56.8	rs159401180	no	no	no		yes
112	160	ESTNV_14089_241	0.10937	0.0102309	0.00618946	ssa05	16	19.8	rs159401052	ssa05	24.6	42.5	rs159401052	no	yes	yes		yes
139	200	ESTNV_16380_81	0.108047	0.0118021	0.00669328	ssa03	11.5	32.9	rs159406238	ssa03	0.9	49.8	rs159406238	no	no	no		yes
71	105	BASS139_B7_D11_322	0.107773	0.0282873	0.00874437	ssa13	37.9	0	rs119097350	ssa13	55.1	1.9	rs119097350	no	yes	no		no
3248	4493	GCR_cBin37707_Ctg1_102	0.107566	0.0048501	0.00527336	ssa05	43.7	19.8	rs159402156	ssa05	47.8	42.7	rs159402156	no	yes	yes	15	yes
3322	4596	GCR_cBin39915_Ctg1_140	0.107095	0.0395898	0.00950894	ssa14	73.7	0.7	rs159402222	ssa14	68.9	5.1	rs159402222	no	no	no		no
153	216	ESTNV_17091_204	0.106386	0.0274173	0.00870366	ssa10	70.8	0.6	rs159404100	ssa10	84.9	8.9	rs159404100	no	no	no		no
2379	3311	GCR_cBin1523_Ctg1_267	0.105919	0.0182533	0.00797758	ssa09	n/a	n/a	n/a	ssa09	79.1	5.1	rs159401368	no	no	no		no
1659	2317	ESTV_13063_331	0.105292	0.0116736	0.0066775	ssa25	71.8	1.2	rs119096984	ssa25	51.5	0.6	rs119096984	no	no	no		no
1495	2068	ESTNV_36658_877	0.104558	0.0166412	0.00784316	ssa11	73.4	0.1	rs159407241	ssa11	75.3	2.4	rs159407241	no	no	no		no
1407	1954	ESTNV_36222_1730	0.104511	0.0137737	0.00725841	ssa22	60.5	0	rs159407182	ssa22	53.4	1.7	rs159407182	no	no	no		yes
1462	2027	ESTNV_36457_2447	0.103381	0.0103174	0.00618946	ssa04	0	0	rs159407220	ssa04	6.1	2	rs159407220	no	yes	yes		yes
1931	2685	ESTV_16768_432	0.102232	0.0117693	0.00669328	ssa01q-fission	n/a	n/a	n/a	ssa01	134.5	68.9	rs119097198	no	no	no		yes
1758	2455	ESTV_14782_767	0.101978	0.0178664	0.00790111	ssa01p/23	117.8	50.8	rs119097056	ssa23	51.3	3.3	rs119097056	no	no	no		no
1678	2342	ESTV_13564_420	0.101668	0.0129972	0.00708088	ssa06	9.1	4.9	rs159405728	ssa06	9.7	2	rs159405728	no	no	no		yes
637	896	ESTNV_30512_1120	0.100909	0.0105978	0.00625194	ssa06	63.7	5.4	rs159406619	n/a	n/a	n/a	n/a	no	yes	no		yes
2747	3820	GCR_cBin2472_Ctg1_142	0.100908	0.0077191	0.00549584	ssa15	59.6	28.4	rs159401697	ssa15	77.2	59.6	rs159401697	no	yes	yes	16	yes
2160	3005	GCR_cBin10617_Ctg1_91	0.100572	0.0140211	0.00731606	ssa22	60.5	0	rs159402955	ssa22	53.4	1.7	rs159402955	no	no	no		yes
2356	3279	GCR_cBin14902_Ctg1_153	0.100442	0.0118512	0.00669328	ssa13	37.1	0	rs159401352	ssa13	53.4	1.9	rs159401352	no	yes	no		no
1733	2418	ESTV_14466_336	0.100225	0.0192596	0.00808214	ssa19	62	0.8	rs159405750	ssa19	55.5	3.8	rs159405750	yes	yes	no		no
3140	4352	GCR_cBin34264_Ctg1_201	0.100218	0.0217225	0.00836785	ssa09	83.9	0.5	rs159403551	ssa09	77.8	5.1	rs159403551	no	no	no		no
848	1176	ESTNV_32589_481	0.0999321	0.0335128	0.00910766	ssa19	27.4	0	rs159404811	n/a	n/a	n/a	n/a	no	no	no		no
1194	1647	ESTNV_34978_699	0.0995688	0.0140894	0.00731606	ssa16	42.9	0.1	rs159407005	ssa16	43.5	1.3	rs159407005	no	yes	no		yes
3228	4468	GCR_cBin37317_Ctg1_131	0.0994731	0.0172751	0.00786659	ssa01p/23	55.3	46	rs159402142	ssa01	54.1	48.4	rs159402142	no	no	no		no
1512	2091	ESTNV_36745_1460	0.0990211	0.0142874	0.00731606	ssa08/29	3.7	1.8	rs159405546	ssa08	12.3	0.4	rs159405546	no	yes	no		no
1828	2546	ESTV_15778_145	0.0990202	0.00905379	0.00587098	ssa04	100.7	0.4	rs159405807	n/a	n/a	n/a	n/a	no	yes	no		no
1694	2368	ESTV_13933_262	0.0979808	0.0199719	0.0081374	ssa25	66.9	1.2	rs119097004	ssa25	43.1	0.4	rs119097004	no	yes	no		no
39	59	BASS119_B7_A09_188	0.0977809	0.0131935	0.00708088	ssa15	44.3	0	rs119097292	ssa15	57.6	2.4	rs119097292	no	yes	no		no
40	60	BASS119_B7_A09_382	0.0977809	0.0131935	0.00708088	ssa15	44.3	0	rs119097363	ssa15	57.6	2.4	rs119097363	no	yes	no		no
1146	1587	ESTNV_34703_1491	0.0975586	0.010358	0.00618946	ssa09	67.4	0.3	rs159405157	ssa09	52.7	0.9	rs159405157	no	yes	yes		yes
1830	2549	ESTV_15804_172	0.0970205	0.0472549	0.00973977	ssa03	113.5	53.6	rs119097124	ssa03	102.4	57.3	rs119097124	no	no	no		no
949	1303	ESTNV_33402_1114	0.0965449	0.0123397	0.00687828	ssa06	67.4	5.4	rs159406830	ssa06	66	4.3	rs159406830	no	no	no		yes
124	183	ESTNV_15248_422	0.0960524	0.0155985	0.00756482	ssa10	53.5	0.6	rs159406230	ssa10	56.6	2.3	rs159406230	yes	no	no		no
984	1356	ESTNV_33606_722	0.0958916	0.0235439	0.0084815	ssa22	59.8	0	rs159406855	ssa22	52.4	1.6	rs159406855	no	no	no		no
158	225	ESTNV_17447_230	0.0957105	0.0100209	0.00618946	ssa15	42.9	0	rs159406255	n/a	n/a	n/a	n/a	no	yes	yes		yes
3608	5014	GCR_cBin51785_Ctg1_184	0.0955376	0.0154669	0.00756482	ssa10	53.5	0.6	rs159403839	ssa10	57.5	2.3	rs159403839	yes	no	no		no
1373	1911	ESTNV_36091_279	0.0954655	0.0151893	0.00753695	ssa14	68.1	0	rs159407160	ssa14	58.6	1.6	rs159407160	no	yes	no		no
1778	2479	ESTV_15118_153	0.0950554	0.0175137	0.00786659	ssa01q-fission	13.7	0	rs119097072	ssa01	94.9	49.6	rs119097072	yes	yes	no		no
2915	4037	GCR_cBin27882_Ctg1_69	0.0945965	0.0164445	0.00781582	ssa05	8.1	19.8	rs159407651	ssa05	10.1	42.3	rs159407651	no	yes	no		no
2382	3315	GCR_cBin15249_Ctg1_269	0.0935539	0.0286396	0.00881257	ssa11	25.5	0	rs159403080	ssa11	18	0.2	rs159403080	no	no	no		no
853	1181	ESTNV_32625_1193	0.0934306	0.0249754	0.0085139	ssa13	15.3	0	rs159404817	n/a	n/a	n/a	n/a	no	no	no		no
507	708	ESTNV_28895_687	0.093167	0.0487863	0.00981976	ssa04	71.5	0.4	rs159404453	ssa04	0	0	rs159404453	no	no	no		no
2274	3160	GCR_cBin1282_Ctg1_419	0.0928974	0.0172452	0.00786659	ssa05	18.1	19.8	rs159401272	ssa05	28.2	42.5	rs159401272	no	yes	no		no
1578	2197	ESTNV_37177_1180	0.0927319	0.0267559	0.00862971	ssa06	97.5	7.1	rs159407315	n/a	n/a	n/a	n/a	no	no	no		no
2987	4142	GCR_cBin29936_Ctg1_299	0.0917349	0.0258254	0.00859727	ssa11	70.1	0.1	rs159401913	ssa11	67.7	2.2	rs159401913	no	yes	no		no
51	77	BASS123_B7_B04_360	0.0916089	0.0155615	0.00756482	ssa05	n/a	n/a	n/a	ssa05	18.5	42.5	rs119097314	no	no	no		no
110	157	ESTNV_14000_405	0.0914847	0.0218573	0.00836785	ssa05	18	19.8	rs159401050	ssa05	26.2	42.5	rs159401050	no	yes	no		no
2219	3080	GCR_cBin11458_Ctg1_739	0.0913607	0.0282056	0.0087393	ssa13	24.3	0	rs159406089	ssa13	36.1	0.2	rs159406089	no	no	no		no
2956	4101	GCR_cBin28975_Ctg1_226	0.0913401	0.0365575	0.00923697	ssa09	35	0	rs159403434	ssa09	9.8	0.6	rs159403434	no	no	no		no
1068	1479	ESTNV_34207_912	0.0913076	0.0401983	0.00954011	ssa19	27.4	0	rs159406920	n/a	n/a	n/a	n/a	no	no	no		no
1244	1715	ESTNV_35257_1292	0.0904576	0.0444249	0.00971922	ssa09	83.6	0.5	rs159405252	ssa09	74.1	5	rs159405252	no	no	no		no
3374	4666	GCR_cBin41960_Ctg1_224	0.0903487	0.0248849	0.0085139	ssa26/28	47.2	2.7	rs159403684	ssa26	35.7	1.2	rs159403684	no	no	no		no
2000	2784	ESTV_17429_1139	0.0901073	0.0407006	0.00957647	ssa27	n/a	n/a	n/a	ssa27	1.5	0.6	rs119097262	no	no	no		no
497	690	ESTNV_28627_455	0.089739	0.0214247	0.00833645	ssa13	35	0	rs159406503	ssa13	50.5	1.7	rs159406503	no	no	no		no
3658	5082	GCR_cBin5806_Ctg1_138	0.0897299	0.0194822	0.00812377	ssa05	8.4	19.8	rs159407686	ssa05	11.2	42.3	rs159407686	no	yes	no		no
3659	5083	GCR_cBin5806_Ctg1_204	0.0897299	0.0194822	0.00812377	ssa05	8.4	19.8	rs159403869	ssa05	11.2	42.3	rs159403869	no	yes	no		no
1088	1506	ESTNV_34329_84	0.0895731	0.0132252	0.00708088	ssa24	51.2	0	rs159406934	ssa24	51.5	2.9	rs159406934	no	yes	no		no
2404	3350	GCR_cBin16057_Ctg1_166	0.0895361	0.045259	0.00972758	ssa03	70.9	53.6	rs159401386	ssa03	58.1	56.5	rs159401386	no	no	no		no
2405	3351	GCR_cBin16057_Ctg1_199	0.0895361	0.045259	0.00972758	ssa03	70.9	53.6	rs159401387	ssa03	58.1	56.5	rs159401387	no	no	no		no
3808	5300	GCR_cBin8502_Ctg1_66	0.0893528	0.0400925	0.00954011	ssa10	n/a	n/a	n/a	ssa10	53.9	2.1	rs159403949	no	no	no		no
649	913	ESTNV_30653_603	0.089268	0.0555315	> 0.05	ssa14	72.9	0	rs159404606	ssa14	65.4	2.6	rs159404606	no	no	no		no
467	652	ESTNV_28184_937	0.0890073	0.020366	0.0081374	ssa19	48.6	0	rs159404414	n/a	n/a	n/a	n/a	no	no	no		no
1755	2452	ESTV_14752_202	0.0890073	0.020366	0.0081374	ssa19	48.6	0	rs159405763	n/a	n/a	n/a	n/a	no	no	no		no
3069	4257	GCR_cBin31735_Ctg1_37	0.0886259	0.0198404	0.0081374	ssa06	122.1	8	rs159401984	ssa06	115	4.8	rs159401984	no	no	no		no
3480	4820	GCR_cBin45586_Ctg1_134	0.0885097	0.014454	0.0073284	ssa01p/23	91.2	49.7	rs159403746	ssa23	30.9	1.7	rs159403746	no	yes	no		no
1388	1930	ESTNV_36131_1579	0.0883943	0.0218169	0.00836785	ssa11	65.3	0.1	rs159407168	n/a	n/a	n/a	n/a	no	yes	no		no
3126	4333	GCR_cBin33614_Ctg1_90	0.088094	0.019101	0.00808214	ssa01q-fission	n/a	n/a	n/a	ssa01	115.3	49.9	rs159402033	no	no	no		no
3766	5241	GCR_cBin7865_Ctg1_127	0.0875734	0.0492459	0.00982721	ssa1p/23	n/a	n/a	n/a	ssa23	38.6	1.8	rs159402643	no	no	no		no
3747	5212	GCR_cBin728_Ctg1_144	0.087572	0.0401539	0.00954011	ssa19	58.3	0.2	rs159403914	ssa19	47.5	3.1	rs159403914	no	no	no		no
2865	3976	GCR_cBin27009_Ctg1_308	0.0872767	0.018238	0.00797758	ssa09	55	0.2	rs159401803	ssa09	35.8	0.6	rs159401803	no	no	no		no
1568	2180	ESTNV_37073_938	0.0871794	0.0186562	0.00800759	ssa06	63.7	5.4	rs159407305	n/a	n/a	n/a	n/a	no	no	no		yes
3588	4987	GCR_cBin50807_Ctg1_60	0.0868757	0.0333386	0.00910766	ssa22	55.9	0	rs159402503	ssa22	46.2	1.3	rs159402503	no	no	no		no
2329	3240	GCR_cBin14153_Ctg1_574_V2	0.0866633	0.0241396	0.00848998	ssa05	31	19.8	rs159408165	n/a	n/a	n/a	n/a	no	yes	no		no
2652	3675	GCR_cBin22043_Ctg1_122	0.0864828	0.0291854	0.0088865	ssa22	61.2	0.6	rs159401617	ssa22	54.8	3.3	rs159401617	no	no	no		no
1191	1642	ESTNV_34952_829	0.0863445	0.0198475	0.0081374	ssa09	n/a	n/a	n/a	ssa09	51.5	0.9	rs159407002	no	no	no		no
2309	3211	GCR_cBin13760_Ctg1_161	0.0863339	0.018599	0.00800759	ssa08/29	3.4	1.8	rs159401300	ssa08	11.4	0.4	rs159401300	no	yes	no		yes
227	330	ESTNV_22761_52	0.086012	0.0232686	0.0084815	ssa27	43.7	14.7	rs159404181	ssa27	53.5	18	rs159404181	no	no	no		no
972	1340	ESTNV_33524_611	0.0857936	0.0235717	0.0084815	ssa19	48.6	0	rs159406850	n/a	n/a	n/a	n/a	no	no	no		no
3013	4174	GCR_cBin30266_Ctg1_215	0.0854467	0.0225214	0.0084815	ssa10	39.2	0	rs159401933	ssa10	37.5	1.6	rs159401933	no	yes	no		no
3961	5534	GCR_rBin9199_Ctg1_43	0.0854169	0.0238474	0.00848998	ssa16	55	1.6	rs159404049	ssa16	59.5	4.7	rs159404049	no	yes	no		no
2736	3799	GCR_cBin24285_Ctg1_315	0.085325	0.0173422	0.00786659	ssa26/28	28.1	2.7	rs159401680	ssa26	63.9	1.2	rs159401680	no	yes	no		yes
3029	4195	GCR_cBin30702_Ctg1_615	0.0847793	0.0241918	0.00848998	ssa12	72.3	10.3	rs159407658	ssa12	111.2	6.5	rs159407658	no	yes	no		no
2021	2810	ESTV_18022_968	0.0847262	0.0212228	0.00832007	ssa05	1.7	19.8	rs159405929	ssa05	2.1	41.8	rs159405929	no	no	no		yes
3103	4299	GCR_cBin32973_Ctg1_29	0.0844183	0.0167484	0.00784507	ssa01q-fission	8.7	0	rs159403518	ssa01	78.6	48.9	rs159403518	no	no	no		no
820	1134	ESTNV_32255_533	0.0840409	0.0325628	0.00910766	ssa15	50	0.9	rs159404777	ssa15	69	5.3	rs159404777	no	no	no		no
2054	2861	ESTV_20442_1276	0.0839264	0.0245139	0.00849282	ssa12	52.1	10.3	rs159407540	ssa12	82.2	5.4	rs159407540	no	no	no		no
1175	1621	ESTNV_34857_796	0.0839221	0.0175036	0.00786659	ssa15	40.7	0	rs159406993	ssa15	51.4	2.4	rs159406993	no	no	no		no
2120	2958	ESTV_21922_834	0.0829805	0.0264259	0.00859727	ssa27	n/a	n/a	n/a	ssa27	8.9	0.6	rs159407599	no	no	no		no
3785	5267	GCR_cBin8223_Ctg1_274	0.0829645	0.025698	0.00857788	ssa13	32.2	0	rs159403935	ssa13	46.1	1.5	rs159403935	no	no	no		no
1137	1575	ESTNV_34649_1469	0.0825181	0.0273981	0.00870366	ssa25	55.7	1.2	rs159405149	ssa25	29.5	0.1	rs159405149	no	no	no		no
1178	1625	ESTNV_34886_434	0.0824281	0.0510557	> 0.05	ssa20	n/a	n/a	n/a	ssa20	32.9	0.5	rs159405193	no	no	no		no
1770	2470	ESTV_15035_588	0.0823568	0.0376258	0.00934376	ssa19	62.8	0.8	rs119097068	ssa19	55.6	3.9	rs119097068	no	yes	no		no
1914	2665	ESTV_16674_300	0.0821934	0.0229502	0.0084815	ssa06	63.7	5.4	rs159405866	n/a	n/a	n/a	n/a	no	no	no		yes
2914	4036	GCR_cBin27882_Ctg1_116	0.081959	0.0281673	0.0087393	ssa05	8.1	19.8	rs159401848	ssa05	9.8	42.3	rs159401848	no	yes	no		no
3378	4674	GCR_cBin42179_Ctg1_350	0.0815705	0.0289367	0.00886324	ssa01q-fission	18.4	0	rs159403688	ssa01	108.4	49.8	rs159403688	no	no	no		no
569	794	ESTNV_29648_198	0.0814445	0.0260137	0.00859727	ssa08/29	2.9	1.8	rs159406559	n/a	n/a	n/a	n/a	no	yes	no		no
3268	4520	GCR_cBin38102_Ctg1_299	0.0814225	0.0230327	0.0084815	ssa22	61.2	2.9	rs159403616	ssa22	55.1	12.5	rs159403616	no	yes	no		no
3243	4485	GCR_cBin37617_Ctg1_143	0.0813738	0.0196735	0.0081374	ssa26/28	47.6	2.7	rs159402153	ssa26	23.7	1.2	rs159402153	no	no	no		no
1189	1640	ESTNV_34941_567	0.0808152	0.0292098	0.0088865	ssa13	43.1	0	rs159405205	ssa13	70.7	3.5	rs159405205	no	yes	no		no
876	1211	ESTNV_32778_323	0.0799502	0.0310499	0.00910766	ssa09	104.8	0.5	rs159406777	ssa09	99.8	5.8	rs159406777	no	no	no		no
644	907	ESTNV_30619_163	0.0797199	0.0412816	0.00957647	ssa19	62.8	0.8	rs159406626	ssa19	55.6	3.9	rs159406626	no	yes	no		no
808	1117	ESTNV_32147_1166	0.0797199	0.0412816	0.00957647	ssa19	62.8	0.8	rs159406724	ssa19	55.7	3.9	rs159406724	no	yes	no		no
743	1031	ESTNV_31573_185	0.0795485	0.0233148	0.0084815	ssa24	51.2	0	rs159404700	ssa24	50.9	2.9	rs159404700	no	yes	no		no
3543	4912	GCR_cBin48350_Ctg1_134	0.0795333	0.0508776	> 0.05	ssa09	72.4	0.5	rs159402438	ssa09	60.9	3.5	rs159402438	no	no	no		no
1253	1726	ESTNV_35322_456	0.0795221	0.0308274	0.00910766	ssa15	42.8	0	rs159405258	ssa15	56.3	2.4	rs159405258	no	no	no		no
2351	3271	GCR_cBin14803_Ctg1_153	0.0792967	0.0244375	0.00849282	ssa19	64	6.1	rs159401346	ssa19	58.7	7.8	rs159401346	no	yes	no		no
99	140	ESTNV_13333_421	0.0790715	0.0312721	0.00910766	ssa14	37.1	0	rs159401043	ssa14	22	0.5	rs159401043	yes	yes	no		no
404	565	ESTNV_27237_290	0.0790352	0.0315136	0.00910766	ssa13	37.1	0	rs159404336	n/a	n/a	n/a	n/a	yes	no	no		no
2388	3325	GCR_cBin15388_Ctg1_87	0.078665	0.0305231	0.00910766	ssa09	85.6	0.5	rs159401375	ssa09	80.4	5.1	rs159401375	no	no	no		no
475	663	ESTNV_28300_71	0.0781407	0.0326481	0.00910766	ssa16	50.1	0.2	rs159404420	ssa16	53.5	2	rs159404420	no	no	no		no
2027	2819	ESTV_18537_221	0.0781403	0.031569	0.00910766	ssa08/29	0	0	rs159405936	ssa08	1.1	0.4	rs159405936	no	no	no		no
1149	1590	ESTNV_34714_1672	0.0780935	0.0418583	0.00965828	ssa12	74.1	14.4	rs159405161	ssa12	117.6	7.4	rs159405161	no	no	no		no
3112	4310	GCR_cBin33117_Ctg1_151	0.077745	0.0250159	0.0085139	ssa05	0.8	18.2	rs159403523	ssa05	1.4	41.3	rs159403523	no	yes	no		no
1368	1903	ESTNV_36066_2518	0.077422	0.0340653	0.00910766	ssa06	26.6	5.4	rs159407155	ssa06	37.1	3.8	rs159407155	no	no	no		no
327	466	ESTNV_25560_280	0.077414	0.0344301	0.00910766	ssa06	20.6	4.9	rs159406391	ssa06	29.4	3.4	rs159406391	no	no	no		no
3122	4324	GCR_cBin33449_Ctg1_223	0.0774103	0.0431498	0.00971922	ssa13	35.6	0	rs159402030	ssa13	50.9	1.8	rs159402030	no	no	no		no
1492	2065	ESTNV_36653_1182	0.077178	0.0315887	0.00910766	ssa08/29	3.7	2	rs159405525	n/a	n/a	n/a	n/a	no	yes	no		no
1038	1431	ESTNV_33945_314	0.0769485	0.0437785	0.00971922	ssa15	28.1	0	rs159405023	n/a	n/a	n/a	n/a	no	no	no		no
2249	3124	GCR_cBin12457_Ctg1_290	0.0765511	0.0225303	0.0084815	ssa20	n/a	n/a	n/a	ssa20	51.2	1	rs159401250	no	no	no		no
631	887	ESTNV_30478_1093	0.0763955	0.022604	0.0084815	ssa13	n/a	n/a	n/a	ssa13	23.3	0.2	rs159406614	no	no	no		no
856	1189	ESTNV_32655_334	0.0761835	0.0358649	0.00923013	ssa13	52	0	rs159404823	ssa13	0	0	rs159404823	no	yes	no		no
1360	1886	ESTNV_35976_200	0.076069	0.0322852	0.00910766	ssa08/29	3.7	1.8	rs159407142	n/a	n/a	n/a	n/a	no	yes	no		no
1672	2334	ESTV_13442_111	0.076069	0.0322852	0.00910766	ssa08/29	3.7	1.8	rs159402927	n/a	n/a	n/a	n/a	no	yes	no		no
1673	2335	ESTV_13442_220	0.076069	0.0322852	0.00910766	ssa08/29	3.7	1.8	rs159402928	n/a	n/a	n/a	n/a	no	yes	no		no
592	827	ESTNV_29909_624	0.0760283	0.0530742	> 0.05	ssa04	82	0.4	rs159404539	ssa04	0	0	rs159404539	no	no	no		no
180	251	ESTNV_19531_204	0.0759157	0.0323982	0.00910766	ssa08/29	3.7	1.8	rs159404136	n/a	n/a	n/a	n/a	no	yes	no		no
639	898	ESTNV_30516_1089	0.0758817	0.0421789	0.00965828	ssa06	97.5	7.1	rs159406621	ssa06	0	0	rs159406621	no	no	no		no
1493	2066	ESTNV_36653_167	0.0758516	0.0325122	0.00910766	ssa08/29	3.7	1.8	rs159405526	n/a	n/a	n/a	n/a	no	yes	no		no
2727	3786	GCR_cBin24042_Ctg1_126	0.0757624	0.045348	0.00972758	ssa12	58.3	10.3	rs159403306	ssa12	94.1	6.3	rs159403306	no	no	no		no
1974	2745	ESTV_17125_278	0.0757321	0.0295978	0.00894295	ssa03	70.9	53.6	rs159407503	n/a	n/a	n/a	n/a	no	yes	no		no
440	619	ESTNV_27839_414	0.0756866	0.0326275	0.00910766	ssa08/29	3.7	2	rs159406461	n/a	n/a	n/a	n/a	no	yes	no		no
3303	4568	GCR_cBin39103_Ctg1_108	0.0755247	0.0661906	> 0.05	ssa14	73.7	5.3	rs159403642	ssa14	68.9	7.5	rs159403642	no	no	no		no
3729	5182	GCR_cBin6912_Ctg1_451_V2	0.0753094	0.0483817	0.0098121	ssa18	10	0	rs159408298	n/a	n/a	n/a	n/a	no	no	no		no
171	242	ESTNV_18603_371	0.0753005	0.0375009	0.00934376	ssa24	n/a	n/a	n/a	ssa24	58.4	27.3	rs159401058	no	yes	no		no
1836	2557	ESTV_15890_627	0.0752407	0.0301653	0.00909389	ssa06	24.9	5.4	rs159405810	n/a	n/a	n/a	n/a	no	no	no		no
177	248	ESTNV_19195_134	0.0751859	0.037038	0.00930133	ssa16	50.1	0.2	rs159404131	ssa16	53.5	2	rs159404131	no	no	no		no
2051	2853	ESTV_19994_671	0.0749776	0.0333568	0.00910766	ssa09	72	0.5	rs159407536	ssa09	60.5	3.4	rs159407536	no	yes	no		no
787	1096	ESTNV_32021_1677	0.0746999	0.0390016	0.00948522	ssa17	n/a	n/a	n/a	ssa17	0	0	rs159406711	no	yes	no		no
3387	4689	GCR_cBin42489_Ctg1_138	0.0745776	0.0379509	0.00937233	ssa06	20.9	4.9	rs159402296	ssa06	29.6	3.4	rs159402296	no	no	no		no
2119	2957	ESTV_21922_567	0.074554	0.0518689	> 0.05	ssa15	44.3	0	rs159407598	ssa15	57.6	2.4	rs159407598	no	no	no		no
410	573	ESTNV_27323_159	0.0745167	0.0519572	> 0.05	ssa14	64.4	0	rs159404347	ssa14	52.7	1.4	rs159404347	no	no	no		no
803	1112	ESTNV_32134_414	0.0744208	0.054429	> 0.05	ssa13	43.1	0	rs159406720	ssa13	71.8	3.8	rs159406720	no	no	no		no
528	736	ESTNV_29129_700	0.0741935	0.0519198	> 0.05	ssa19	62	0.8	rs159404472	ssa19	55.5	3.8	rs159404472	no	yes	no		no
1552	2152	ESTNV_36990_110	0.0741129	0.0358148	0.00923013	ssa08/29	3.7	1.8	rs159405593	n/a	n/a	n/a	n/a	no	yes	no		no
1553	2153	ESTNV_36990_1211	0.0738822	0.0360649	0.00923013	ssa08/29	3.7	1.8	rs159405594	n/a	n/a	n/a	n/a	no	yes	no		no
72	106	BASS139_B7_D11_512	0.0737081	0.0496728	0.009835	ssa13	37.9	0	rs119097351	ssa13	55.3	1.9	rs119097351	no	yes	no		no
3058	4238	GCR_cBin31323_Ctg1_269	0.0736422	0.0411073	0.00957647	ssa09	85.6	0.5	rs159403491	ssa09	79.1	5.1	rs159403491	no	no	no		no
2548	3534	GCR_cBin19265_Ctg1_314	0.0736151	0.0409028	0.00957647	ssa13	30.3	0	rs159401516	ssa13	44.8	1.5	rs159401516	no	no	no		no
1787	2489	ESTV_15230_258	0.0733595	0.0389882	0.00948522	ssa09	n/a	n/a	n/a	ssa09	59	2	rs119097085	no	no	no		no
3842	5349	GCR_cBin9275_Ctg1_525_V2	0.0732586	0.0754004	> 0.05	ssa09	88.7	0.5	rs159408321	n/a	n/a	n/a	n/a	no	no	no		no
1370	1907	ESTNV_36086_719	0.0732042	0.069414	> 0.05	ssa04	94.3	0.4	rs159405403	ssa04	0	0	rs159405403	no	no	no		no
3481	4821	GCR_cBin45613_Ctg1_43	0.0731987	0.0410227	0.00957647	ssa17	0	0	rs159403747	ssa17	0.8	0.2	rs159403747	no	yes	no		no
2434	3389	GCR_cBin16478_Ctg1_145	0.0726708	0.0722517	> 0.05	ssa05	0	15.3	rs159403118	ssa05	0.7	33	rs159403118	no	no	no		no
350	496	ESTNV_26236_134	0.0725203	0.0433062	0.00971922	ssa06	48.1	5.4	rs159404292	n/a	n/a	n/a	n/a	no	no	no		no
1610	2243	ESTNV_37518_107	0.0723857	0.0372812	0.00932741	ssa14	67.5	0	rs159407347	n/a	n/a	n/a	n/a	no	yes	no		no
1426	1978	ESTNV_36281_1295	0.0722722	0.0445678	0.00971922	ssa10	31.8	0	rs159407191	ssa10	29.8	1.6	rs159407191	no	yes	no		no
1652	2305	ESTV_12533_256	0.0721523	0.0263127	0.00859727	ssa08/29	74.4	19.2	rs159405713	ssa29	71.4	60.7	rs159405713	no	no	no		no
3667	5096	GCR_cBin5971_Ctg1_175	0.0721523	0.0263127	0.00859727	ssa26/28	n/a	n/a	n/a	ssa26	79	61.1	rs159402553	no	no	no		no
606	848	ESTNV_30100_1196	0.0720497	0.057312	> 0.05	ssa21	53.8	0	rs159404557	ssa21	43.5	1.2	rs159404557	no	no	no		no
291	419	ESTNV_24515_297	0.0718846	0.0442958	0.00971922	ssa18	69.5	4.8	rs159406357	ssa18	70	2.7	rs159406357	no	no	no		no
549	766	ESTNV_29391_150	0.0716523	0.0265911	0.00859727	ssa02	9.6	4.4	rs159404492	ssa02	7.8	21.9	rs159404492	no	no	no		no
2514	3496	GCR_cBin18510_Ctg1_161	0.0715765	0.0421479	0.00965828	ssa20	29.8	0	rs159403167	ssa20	33.2	0.5	rs159403167	no	yes	no		no
2681	3716	GCR_cBin22719_Ctg1_185	0.0713944	0.055685	> 0.05	ssa15	31.4	0	rs159401641	ssa15	42.3	1.9	rs159401641	no	no	no		no
869	1203	ESTNV_32722_405	0.0710836	0.0551435	> 0.05	ssa01p/23	117.8	50.8	rs159406769	ssa23	51.3	3.1	rs159406769	no	no	no		no
1270	1749	ESTNV_35430_238	0.0710247	0.0570267	> 0.05	ssa20	1.6	0	rs159407061	n/a	n/a	n/a	n/a	no	no	no		no
573	800	ESTNV_29680_674	0.0709357	0.0589817	> 0.05	ssa09	0	0	rs159404521	ssa09	0.5	0.4	rs159404521	no	yes	no		no
1141	1580	ESTNV_34663_147	0.0708618	0.0229505	0.0084815	ssa22	0	0	rs159406969	ssa22	0	0	rs159406969	no	no	no		no
3522	4879	GCR_cBin4710_Ctg1_83	0.0708618	0.0229505	0.0084815	ssa11	64.4	0.1	rs159402415	ssa11	54.6	1.8	rs159402415	no	no	no		no
3890	5429	GCR_hBin22204_Ctg1_118	0.0708618	0.0229505	0.0084815	ssa15	n/a	n/a	n/a	ssa15	4.9	0	rs159402779	no	no	no		no
2468	3434	GCR_cBin17347_Ctg1_28	0.0708051	0.0439032	0.00971922	ssa06	124	22	rs159403140	ssa06	118.7	19.1	rs159403140	no	no	no		no
274	397	ESTNV_24004_146	0.0703549	0.0567755	> 0.05	ssa09	107.4	46.4	rs159404219	ssa09	105.4	54	rs159404219	no	yes	no		no
2432	3386	GCR_cBin16471_Ctg1_206	0.0702946	0.0397573	0.00951985	ssa05	0.3	17.1	rs159403117	ssa05	1.1	36.8	rs159403117	no	yes	no		no
1289	1772	ESTNV_35523_1456	0.0700205	0.0468264	0.00972905	ssa10	35	0	rs159405290	ssa10	33.7	1.6	rs159405290	no	no	no		no
3856	5367	GCR_cBin9513_Ctg1_62	0.0698042	0.0464649	0.00972758	ssa13	39.1	0	rs159402721	ssa13	57.9	1.9	rs159402721	no	no	no		no
3880	5411	GCR_hBin18142_Ctg1_72	0.069439	0.0381137	0.0093952	ssa16	55.5	1.6	rs159402761	ssa16	60.9	4.7	rs159402761	no	yes	no		no
1427	1979	ESTNV_36281_1632	0.068957	0.0517749	> 0.05	ssa10	31.9	0	rs159407192	ssa10	29.8	1.6	rs159407192	no	yes	no		no
331	470	ESTNV_25689_424	0.0688689	0.0492638	0.00982721	ssa15	47.2	0	rs159404270	n/a	n/a	n/a	n/a	no	no	no		no
1702	2380	ESTV_14058_333	0.06839	0.0455338	0.00972758	ssa10	61.8	0.6	rs119097014	ssa10	71.5	4.8	rs119097014	no	yes	no		no
2304	3203	GCR_cBin13722_Ctg1_515	0.0683638	0.04768	0.00973977	ssa11	75.8	0.1	rs159401298	ssa11	83.3	2.8	rs159401298	no	no	no		no
3874	5399	GCR_hBin1549_Ctg1_23	0.0683638	0.04768	0.00973977	ssa11	75.8	0.1	rs159403984	ssa11	83.3	2.8	rs159403984	no	no	no		no
3584	4981	GCR_cBin50513_Ctg1_37	0.068291	0.0664914	> 0.05	ssa06	65.5	5.4	rs159402497	ssa06	65	4.3	rs159402497	no	no	no		no
658	924	ESTNV_30720_430	0.0681868	0.0622013	> 0.05	ssa11	58	0	rs159404612	ssa11	0	0	rs159404612	no	no	no		no
1912	2663	ESTV_16673_1555	0.0681245	0.0506403	> 0.05	ssa01q-fission	35.5	0	rs159405864	n/a	n/a	n/a	n/a	no	yes	no		no
3738	5200	GCR_cBin705_Ctg1_366	0.0677085	0.0325896	0.00910766	ssa01p/23	3.8	44.6	rs159403909	ssa01	14.3	48.2	rs159403909	no	no	no		no
122	178	ESTNV_15037_70	0.0676187	0.0326484	0.00910766	ssa11	71.2	0.1	rs159404073	ssa11	68.8	2.3	rs159404073	no	no	no		no
3971	5547	MHC_IA_33360-33530	0.0675644	0.0664816	> 0.05	ssa27	25.3	1.6	rs159407736	ssa27	26.4	1.1	rs159407736	no	no	no		no
870	1204	ESTNV_32731_625	0.0673519	0.0567027	> 0.05	ssa05	6.2	19.8	rs159404837	ssa05	7.5	42.3	rs159404837	no	yes	no		no
3328	4603	GCR_cBin40_Ctg1_186	0.0673436	0.0275704	0.00870366	ssa13	43.1	0	rs159402226	ssa13	71.6	3.6	rs159402226	no	no	no		no
1680	2344	ESTV_13579_262	0.0672921	0.0517647	> 0.05	ssa07	75.5	47.8	rs159405729	n/a	n/a	n/a	n/a	no	yes	no		no
424	598	ESTNV_27556_379	0.067135	0.0837658	> 0.05	ssa11	73.4	0.1	rs159402910	ssa11	74.9	2.4	rs159402910	no	no	no		no
494	686	ESTNV_28535_477	0.0671177	0.0573663	> 0.05	ssa15	42.8	0	rs159406500	n/a	n/a	n/a	n/a	no	no	no		no
182	254	ESTNV_19653_283	0.0669138	0.0439317	0.00971922	ssa03	88.5	53.6	rs159406273	ssa03	71.1	56.8	rs159406273	no	no	no		no
1640	2289	ESTV_12228_262	0.0668998	0.0537526	> 0.05	ssa26/28	47.2	2.7	rs159401118	n/a	n/a	n/a	n/a	no	no	no		no
2020	2809	ESTV_17961_118	0.0668261	0.0668667	> 0.05	ssa25	55.6	1.2	rs159405928	ssa25	26.1	0.1	rs159405928	no	yes	no		no
1762	2459	ESTV_14825_661	0.0666106	0.0576803	> 0.05	ssa10	67.1	0.6	rs159405765	ssa10	79	4.8	rs159405765	no	no	no		no
273	396	ESTNV_23996_351	0.0664346	0.0786723	> 0.05	ssa16	53.8	1.1	rs159402899	ssa16	57.2	4.7	rs159402899	no	no	no		no
307	441	ESTNV_24999_794	0.0663917	0.0451345	0.00972758	ssa06	32.6	5.4	rs159406370	ssa06	52.5	4	rs159406370	no	yes	no		no
1328	1836	ESTNV_35783_626	0.0663498	0.0253057	0.00852741	ssa04	39.1	0.4	rs159405343	ssa04	44.4	2.5	rs159405343	no	no	no		no
2436	3391	GCR_cBin16481_Ctg1_250	0.0662539	0.0253557	0.00852741	ssa06	22.3	4.9	rs159403120	ssa06	33	3.7	rs159403120	no	no	no		no
3601	5005	GCR_cBin5159_Ctg1_408	0.0661201	0.0308302	0.00910766	ssa05	9.4	19.8	rs159403832	ssa05	11.2	42.4	rs159403832	no	no	no		no
589	824	ESTNV_29856_275	0.0659632	0.0268935	0.00865324	ssa1p/23	n/a	n/a	n/a	ssa23	36	1.7	rs159404537	no	no	no		no
914	1256	ESTNV_33128_565	0.065903	0.0608343	> 0.05	ssa05	13.7	19.8	rs159404882	ssa05	19.2	42.5	rs159404882	no	no	no		no
915	1257	ESTNV_33128_78	0.065903	0.0608343	> 0.05	ssa05	13.7	19.8	rs159406802	ssa05	19.2	42.5	rs159406802	no	no	no		no
2224	3085	GCR_cBin11531_Ctg1_130	0.0657621	0.046603	0.00972758	ssa10	61.8	0.6	rs159402980	ssa10	71.5	4.8	rs159402980	no	no	no		no
2991	4148	GCR_cBin30085_Ctg1_133	0.0656536	0.0469546	0.00972905	ssa13	42.9	0	rs159403454	ssa13	69.4	3.4	rs159403454	no	no	no		no
1646	2296	ESTV_12320_396	0.0656304	0.0668366	> 0.05	ssa24	51.9	0	rs119096975	ssa24	51.5	2.9	rs119096975	no	no	no		no
3309	4577	GCR_cBin39294_Ctg1_49	0.0654991	0.0679638	> 0.05	ssa27	5.4	1.6	rs159402207	ssa27	13.5	0.6	rs159402207	no	no	no		no
425	599	ESTNV_27571_558	0.0653856	0.0525391	> 0.05	ssa18	65.3	0.1	rs159404364	ssa18	63.6	2.7	rs159404364	no	no	no		no
988	1360	ESTNV_33615_786	0.0652807	0.0342635	0.00910766	ssa10	n/a	n/a	n/a	ssa10	87.9	15.9	rs159404961	no	no	no		no
321	460	ESTNV_25442_538	0.0652555	0.0681926	> 0.05	ssa12	35.8	9.5	rs159404263	ssa12	65.7	5.2	rs159404263	no	no	no		no
402	562	ESTNV_27183_516	0.0652084	0.0321856	0.00910766	ssa06	n/a	n/a	n/a	ssa06	52.5	4	rs159406437	no	no	no		no
397	555	ESTNV_27081_431	0.0650527	0.0534318	> 0.05	ssa18	65.3	0.1	rs159401085	ssa18	63.6	2.7	rs159401085	no	no	no		no
1819	2535	ESTV_15686_402	0.0646104	0.0399859	0.00954011	ssa13	32.5	0	rs119097116	ssa13	48.2	1.6	rs119097116	no	no	no		no
1072	1484	ESTNV_34233_473	0.0645333	0.0732651	> 0.05	ssa18	55.6	0	rs159406924	n/a	n/a	n/a	n/a	no	yes	no		no
879	1215	ESTNV_32804_486	0.0644228	0.0349165	0.00914874	ssa13	n/a	n/a	n/a	ssa13	46.3	1.5	rs159404846	no	no	no		no
751	1044	ESTNV_31659_537	0.0641143	0.0652867	> 0.05	ssa12	72.3	10.3	rs159404712	ssa12	110.8	6.5	rs159404712	no	yes	no		no
1737	2426	ESTV_14535_450	0.0640592	0.082961	> 0.05	ssa22	59.8	0	rs159407404	ssa22	52	1.6	rs159407404	no	no	no		no
1335	1844	ESTNV_35823_1585	0.0637822	0.0529769	> 0.05	ssa01p/23	4.1	44.6	rs159405351	n/a	n/a	n/a	n/a	no	no	no		no
3203	4428	GCR_cBin36500_Ctg1_122	0.0636518	0.0712982	> 0.05	ssa18	66.3	0.1	rs159402106	ssa18	65.7	2.7	rs159402106	no	no	no		no
207	294	ESTNV_22297_283	0.0635322	0.027529	0.00870366	ssa11	n/a	n/a	n/a	ssa11	77.1	2.4	rs159406298	no	no	no		no
3446	4772	GCR_cBin44215_Ctg1_224	0.0635253	0.0275337	0.00870366	ssa15	40.7	0	rs159402345	ssa15	52.1	2.4	rs159402345	no	no	no		no
3358	4639	GCR_cBin41339_Ctg1_251	0.0634505	0.0725658	> 0.05	ssa24	14.5	0	rs159403674	ssa24	19.1	2.6	rs159403674	no	no	no		no
1404	1950	ESTNV_36209_793	0.0633534	0.0648488	> 0.05	ssa17	51.9	0	rs159407180	ssa17	53.3	0.8	rs159407180	no	no	no		no
1348	1867	ESTNV_35927_502	0.063208	0.0453901	0.00972758	ssa10	57.1	0.6	rs159405373	ssa10	63.6	2.3	rs159405373	no	no	no		no
3906	5450	GCR_hBin32056_Ctg1_111	0.0629375	0.0265069	0.00859727	ssa13	n/a	n/a	n/a	ssa13	10.6	0	rs159402799	no	no	no		no
2342	3257	GCR_cBin1445_Ctg1_135	0.0627672	0.0677778	> 0.05	ssa19	62.8	0.8	rs159403056	ssa19	55.6	3.9	rs159403056	no	no	no		no
3629	5043	GCR_cBin5433_Ctg1_481	0.0626658	0.0635629	> 0.05	ssa16	43.8	0.2	rs159402530	ssa16	43.6	1.3	rs159402530	no	yes	no		no
2530	3515	GCR_cBin18757_Ctg1_198	0.0625417	0.060965	> 0.05	ssa20	43.2	0	rs159401501	ssa20	56.9	1.4	rs159401501	no	no	no		no
3838	5345	GCR_cBin9243_Ctg1_127	0.0625321	0.069052	> 0.05	ssa16	48.5	0.2	rs159403969	ssa16	49.9	2	rs159403969	no	yes	no		no
3627	5041	GCR_cBin5415_Ctg1_44	0.0625281	0.0713504	> 0.05	ssa14	74	14.5	rs159403850	ssa14	69	18.2	rs159403850	no	yes	no		no
3400	4711	GCR_cBin4290_Ctg1_99	0.0624964	0.0715107	> 0.05	ssa06	6.5	4.9	rs159407669	ssa06	5.5	1.8	rs159407669	no	no	no		no
2423	3376	GCR_cBin16342_Ctg1_468	0.0623507	0.0726462	> 0.05	ssa02	26.1	4.4	rs159403112	ssa02	26.2	22.5	rs159403112	no	no	no		no
809	1118	ESTNV_32147_1411	0.0622779	0.05629	> 0.05	ssa19	62.8	1	rs159406725	n/a	n/a	n/a	n/a	no	no	no		no
2218	3077	GCR_cBin11457_Ctg1_100	0.0620566	0.0956667	> 0.05	ssa26/28	n/a	n/a	n/a	ssa26	62.3	1.2	rs159401218	no	no	no		no
1893	2635	ESTV_16466_1044	0.0618719	0.0838059	> 0.05	ssa05	25.1	19.8	rs119097174	ssa05	33.9	42.5	rs119097174	no	no	no		no
860	1194	ESTNV_32696_592	0.0617516	0.0618376	> 0.05	ssa09	65.6	0.3	rs159404829	n/a	n/a	n/a	n/a	no	no	no		no
1956	2718	ESTV_16937_940	0.0617299	0.0708104	> 0.05	ssa12	58.3	10.3	rs119097227	ssa12	95.6	6.3	rs119097227	no	yes	no		no
1122	1550	ESTNV_34538_503	0.0617082	0.0665163	> 0.05	ssa19	59.5	0.2	rs159405131	ssa19	49.7	3.1	rs159405131	no	no	no		no
3605	5009	GCR_cBin5164_Ctg1_458	0.0614972	0.0790762	> 0.05	ssa27	9.3	1.6	rs159402514	ssa27	16.3	0.6	rs159402514	no	no	no		no
2745	3816	GCR_cBin24627_Ctg1_509	0.0614636	0.0773436	> 0.05	ssa27	0	0	rs159401695	ssa27	1.5	0.6	rs159401695	no	no	no		no
1369	1904	ESTNV_36072_124	0.0612272	0.0625937	> 0.05	ssa03	71	53.6	rs159405400	ssa03	59	56.6	rs159405400	no	yes	no		no
3379	4675	GCR_cBin42179_Ctg1_389	0.0611023	0.0711316	> 0.05	ssa01q-fission	18.7	0	rs159402285	ssa01	108.4	49.8	rs159402285	no	yes	no		no
3221	4457	GCR_cBin3706_Ctg1_364	0.0609426	0.0758044	> 0.05	ssa01q-fission	10.3	0	rs159402132	ssa01	89.7	49.6	rs159402132	no	yes	no		no
3382	4679	GCR_cBin42387_Ctg1_56	0.0608984	0.0616382	> 0.05	ssa01p/23	3.3	44.6	rs159402291	ssa01	10.8	47.5	rs159402291	no	no	no		no
3772	5249	GCR_cBin7930_Ctg1_81	0.0608093	0.0728815	> 0.05	ssa01q-fission	35.5	0	rs159402647	ssa01	131.7	49.9	rs159402647	no	no	no		no
2390	3327	GCR_cBin15410_Ctg1_212	0.0605837	0.0990271	> 0.05	ssa04	80.1	0.4	rs159403085	ssa04	74.1	3.4	rs159403085	no	no	no		no
2688	3729	GCR_cBin22866_Ctg1_125	0.0603526	0.0745158	> 0.05	ssa15	n/a	n/a	n/a	ssa15	74	5.3	rs159403273	no	no	no		no
377	529	ESTNV_26771_357	0.0603195	0.0329974	0.00910766	ssa09	81.5	0.5	rs159406426	ssa09	70.1	4.6	rs159406426	no	no	no		no
2900	4020	GCR_cBin2779_Ctg1_78	0.0603114	0.0653395	> 0.05	ssa03	71	53.6	rs159401837	ssa03	58.3	56.5	rs159401837	no	yes	no		no
1080	1495	ESTNV_34271_1306	0.0602711	0.0892483	> 0.05	ssa14	60	0	rs159405076	ssa14	47	1.2	rs159405076	no	no	no		no
383	536	ESTNV_26827_412	0.0600689	0.0843505	> 0.05	ssa10	50.6	0.6	rs159404319	ssa10	54.1	2.1	rs159404319	no	no	no		no
2042	2838	ESTV_19379_358	0.0599916	0.0855047	> 0.05	ssa09	88.1	0.5	rs159407533	ssa09	83.2	5.1	rs159407533	no	no	no		no
2427	3381	GCR_cBin16390_Ctg1_190	0.0599469	0.0834709	> 0.05	ssa01p/23	54.7	44.7	rs159401409	ssa01	52.7	48.3	rs159401409	no	no	no		no
674	945	ESTNV_30861_483	0.059858	0.0838192	> 0.05	ssa06	112.9	7.1	rs159404629	ssa06	107.9	4.4	rs159404629	no	no	no		no
2143	2984	GCR_cBin1028_Ctg1_247	0.0597866	0.0950856	> 0.05	ssa27	10.7	1.6	rs159402944	ssa27	16.6	0.6	rs159402944	no	no	no		no
2916	4038	GCR_cBin2792_Ctg2_200	0.0596032	0.0849263	> 0.05	ssa06	24.4	5.4	rs159403407	ssa06	35.6	3.8	rs159403407	no	no	no		no
3465	4799	GCR_cBin44906_Ctg1_136	0.0593178	0.0669525	> 0.05	ssa27	43.7	14.5	rs159403735	ssa27	53.5	16.2	rs159403735	no	no	no		no
2642	3661	GCR_cBin21806_Ctg1_79	0.0591935	0.0889637	> 0.05	ssa04	80.1	0.4	rs159401606	ssa04	74.1	3.4	rs159401606	no	no	no		no
3091	4284	GCR_cBin32360_Ctg1_288	0.0591935	0.0889637	> 0.05	ssa04	80.1	0.4	rs159403512	ssa04	74.1	3.4	rs159403512	no	no	no		no
2235	3103	GCR_cBin11915_Ctg1_101	0.0590832	0.0744116	> 0.05	ssa11	77	0.1	rs159402984	ssa11	83.8	3.7	rs159402984	no	yes	no		no
1870	2602	ESTV_16232_252	0.0590769	0.0860998	> 0.05	ssa15	46.6	0	rs159405831	n/a	n/a	n/a	n/a	no	no	no		no
1871	2603	ESTV_16232_600	0.0590769	0.0860998	> 0.05	ssa15	46.6	0	rs159405832	n/a	n/a	n/a	n/a	no	no	no		no
2534	3519	GCR_cBin18821_Ctg1_52	0.0590738	0.0339435	0.00910766	ssa12	n/a	n/a	n/a	ssa12	117.9	28.5	rs159401505	no	no	no		no
2535	3520	GCR_cBin18821_Ctg1_93	0.0590738	0.0339435	0.00910766	ssa12	n/a	n/a	n/a	ssa12	117.9	25.3	rs159401506	no	no	no		no
1054	1456	ESTNV_34072_2131	0.0587317	0.032406	0.00910766	ssa21	56.1	0	rs159406905	ssa21	51.4	1.2	rs159406905	no	no	no		no
3120	4320	GCR_cBin3336_Ctg1_114	0.0587317	0.032406	0.00910766	ssa13	32.5	0	rs159403531	ssa13	48.8	1.6	rs159403531	no	no	no		no
1187	1638	ESTNV_34938_756	0.0586517	0.0778873	> 0.05	ssa22	61.2	0.3	rs159407001	ssa22	54.5	2.5	rs159407001	no	no	no		no
1567	2178	ESTNV_37052_1616	0.0586217	0.0914485	> 0.05	ssa08/29	3.7	2	rs159407303	ssa08	16.4	0.5	rs159407303	no	no	no		no
1417	1966	ESTNV_36246_70	0.0585899	0.0882572	> 0.05	ssa18	69.5	5.4	rs159405443	ssa18	70.2	3.4	rs159405443	no	no	no		no
2261	3142	GCR_cBin12647_Ctg1_80	0.0585362	0.0678142	> 0.05	ssa13	35	0	rs159403000	ssa13	50.4	1.7	rs159403000	no	no	no		no
2702	3748	GCR_cBin23273_Ctg1_119	0.0585268	0.0878806	> 0.05	ssa22	31.2	0	rs159403282	ssa22	9.7	0	rs159403282	no	no	no		no
208	295	ESTNV_22297_524	0.0584165	0.0899414	> 0.05	ssa11	73.9	0.1	rs159406299	ssa11	77.1	2.4	rs159406299	no	no	no		no
1535	2128	ESTNV_36893_386	0.0583495	0.086113	> 0.05	ssa03	5.2	2.8	rs159405577	ssa03	0	0	rs159405577	no	no	no		no
2894	4011	GCR_cBin27595_Ctg1_103	0.0582083	0.0875834	> 0.05	ssa04	45.1	0.4	rs159401831	ssa04	52.1	2.7	rs159401831	no	no	no		no
3557	4940	GCR_cBin4908_Ctg1_226	0.0581792	0.0377927	0.00935051	ssa05	95.3	19.9	rs159402458	ssa05	92.8	44.2	rs159402458	no	no	no		no
813	1122	ESTNV_32170_318	0.0581196	0.0887377	> 0.05	ssa16	48.4	0.2	rs159404771	ssa16	49.8	2	rs159404771	no	yes	no		no
2576	3570	GCR_cBin19865_Ctg1_145_V2	0.0581158	0.0987995	> 0.05	ssa09	n/a	n/a	n/a	n/a	n/a	n/a	n/a	no	no	no		no
3249	4494	GCR_cBin37713_Ctg1_64	0.058044	0.0465226	0.00972758	ssa19	29.4	0	rs159402157	ssa19	18.2	3	rs159402157	no	no	no		no
3587	4986	GCR_cBin50777_Ctg1_237_V2_NullAll	0.0579463	0.0330397	0.00910766	ssa19	17.2	0	rs159408278	n/a	n/a	n/a	n/a	no	no	no		no
266	384	ESTNV_23712_467	0.0578909	0.0899809	> 0.05	ssa11	21.4	0	rs159404209	n/a	n/a	n/a	n/a	no	no	no		no
3619	5031	GCR_cBin5337_Ctg1_532	0.0577607	0.0849689	> 0.05	ssa20	1.7	0	rs159403845	ssa20	15.6	0.4	rs159403845	no	no	no		no
3576	4968	GCR_cBin50023_Ctg1_82	0.0576529	0.0832297	> 0.05	ssa01p/23	97.9	49.7	rs159402488	ssa23	35.7	1.7	rs159402488	no	no	no		no
200	283	ESTNV_21259_337	0.0576406	0.0878244	> 0.05	ssa09	90	0.5	rs159406290	ssa09	85.3	5.6	rs159406290	no	no	no		no
2162	3007	GCR_cBin10624_Ctg1_206	0.0575662	0.0862812	> 0.05	ssa27	0	1.6	rs159407610	ssa27	8	0.6	rs159407610	no	no	no		no
540	755	ESTNV_29283_367	0.0575121	0.0986379	> 0.05	ssa03	58.6	53.6	rs159406542	ssa03	47.2	55.4	rs159406542	no	yes	no		no
1442	1997	ESTNV_36355_1780	0.0575074	0.0870061	> 0.05	ssa06	11.9	4.9	rs159407206	n/a	n/a	n/a	n/a	no	no	no		no
1188	1639	ESTNV_34939_645	0.0573334	0.0947189	> 0.05	ssa27	34.2	1.7	rs159405204	ssa27	35.8	1.2	rs159405204	no	no	no		no
733	1016	ESTNV_31437_758	0.0572747	0.0742781	> 0.05	ssa08/29	2.9	1.8	rs159406676	n/a	n/a	n/a	n/a	no	no	no		no
3590	4989	GCR_cBin5090_Ctg1_169	0.0571884	0.0774072	> 0.05	ssa14	52.6	0	rs159402504	ssa14	37.5	0.5	rs159402504	no	no	no		no
1094	1515	ESTNV_34379_298	0.0571322	0.0869311	> 0.05	ssa09	90	0.5	rs159402921	ssa09	85.3	5.6	rs159402921	no	no	no		no
3116	4314	GCR_cBin33206_Ctg1_109	0.0571011	0.0735178	> 0.05	ssa06	6.1	4.3	rs159403526	ssa06	5	1.7	rs159403526	no	no	no		no
244	351	ESTNV_23390_339	0.0570867	0.0913843	> 0.05	ssa03	114.4	53.6	rs159406328	ssa03	105.8	57.5	rs159406328	no	no	no		no
282	407	ESTNV_24233_241	0.0570037	0.0356843	0.00923013	ssa22	n/a	n/a	n/a	ssa22	50.4	1.6	rs159406352	no	no	no		no
832	1149	ESTNV_32349_576	0.0566827	0.103216	> 0.05	ssa16	53.8	1	rs159406744	ssa16	57.2	4.7	rs159406744	no	no	no		no
2202	3058	GCR_cBin11286_Ctg1_158	0.0564514	0.0433314	0.00971922	ssa26/28	57.2	8.7	rs159401204	ssa28	3.3	0.3	rs159401204	no	no	no		no
1923	2674	ESTV_16710_1545	0.0564186	0.0963722	> 0.05	ssa26/28	9.2	2.7	rs159407486	ssa26	75.4	2	rs159407486	no	yes	no		no
975	1346	ESTNV_33541_2369	0.0563994	0.0949639	> 0.05	ssa16	48.3	0.2	rs159404940	ssa16	49.8	2	rs159404940	no	yes	no		no
1703	2381	ESTV_14066_161	0.0563421	0.0914424	> 0.05	ssa19	62	0.8	rs159405738	ssa19	54.6	3.7	rs159405738	no	no	no		no
1126	1556	ESTNV_34553_1926	0.0562853	0.0982155	> 0.05	ssa01p/23	113.2	50.5	rs159406955	ssa23	46.4	2	rs159406955	no	no	no		no
1208	1666	ESTNV_35051_1659	0.0561635	0.095244	> 0.05	ssa10	69.1	0.6	rs159405219	ssa10	81.4	8.4	rs159405219	no	no	no		no
3948	5508	GCR_hBin8661_Ctg1_148	0.056072	0.0915809	> 0.05	ssa16	53.4	0.9	rs159402850	ssa16	56.1	4.6	rs159402850	no	no	no		no
1254	1729	ESTNV_35332_1001	0.0560486	0.091688	> 0.05	ssa08/29	32.6	9.3	rs159405262	ssa29	18.9	0.1	rs159405262	no	yes	no		no
1101	1527	ESTNV_34430_1498	0.0560274	0.0776412	> 0.05	ssa08/29	37.7	9.3	rs159406944	n/a	n/a	n/a	n/a	no	no	no		no
3908	5453	GCR_hBin32137_Ctg1_42	0.055961	0.041023	0.00957647	ssa20	36.1	0	rs159404013	ssa20	43.8	0.8	rs159404013	no	no	no		no
574	801	ESTNV_29683_317	0.055943	0.0997055	> 0.05	ssa13	37.9	0	rs159401095	ssa13	54.6	1.9	rs159401095	no	no	no		no
575	802	ESTNV_29683_508	0.055943	0.0997055	> 0.05	ssa13	37.9	0	rs159401096	ssa13	54.6	1.9	rs159401096	no	no	no		no
311	445	ESTNV_25061_157	0.0558847	0.0793045	> 0.05	ssa22	33.4	0	rs159404251	n/a	n/a	n/a	n/a	no	no	no		no
1430	1982	ESTNV_36281_727	0.0554641	0.0936731	> 0.05	ssa10	30.9	0	rs159405457	ssa10	29.8	1.6	rs159405457	no	no	no		no
519	725	ESTNV_29052_323	0.0554137	0.0816425	> 0.05	ssa09	75.5	0.5	rs159404466	ssa09	66.8	4.1	rs159404466	no	no	no		no
3442	4768	GCR_cBin4419_Ctg1_111	0.055395	0.102143	> 0.05	ssa18	49.9	0	rs159402342	ssa18	35.9	1.7	rs159402342	no	no	no		no
3537	4903	GCR_cBin4813_Ctg1_307	0.0552215	0.0881121	> 0.05	ssa10	65	0.6	rs159403784	ssa10	74.2	4.8	rs159403784	no	no	no		no
3780	5261	GCR_cBin8161_Ctg1_218	0.0552071	0.0898499	> 0.05	ssa25	0	0	rs159402660	ssa25	0.9	0.1	rs159402660	no	no	no		no
3241	4481	GCR_cBin37545_Ctg2_57	0.0551951	0.0610317	> 0.05	ssa26/28	n/a	n/a	n/a	ssa28	36.6	0.7	rs159402151	no	no	no		no
1392	1936	ESTNV_36154_1830	0.0551067	0.0942289	> 0.05	ssa13	38.4	0	rs159405424	ssa13	57.9	1.9	rs159405424	no	yes	no		no
3675	5108	GCR_cBin6161_Ctg1_202	0.0549693	0.0858275	> 0.05	ssa08/29	44.1	9.3	rs159403879	ssa29	41.5	0.1	rs159403879	no	no	no		no
2279	3170	GCR_cBin12977_Ctg1_112	0.0548932	0.105581	> 0.05	ssa09	46.3	0	rs159403008	ssa09	19	0.6	rs159403008	no	no	no		no
3704	5147	GCR_cBin6557_Ctg1_662	0.0548848	0.111602	> 0.05	ssa26/28	37	2.7	rs159406180	ssa26	53.2	1.2	rs159406180	no	no	no		no
697	971	ESTNV_31104_604	0.0548361	0.112898	> 0.05	ssa20	39.7	0	rs159404651	ssa20	46.2	0.9	rs159404651	no	no	no		no
2812	3899	GCR_cBin25781_Ctg1_108	0.0546012	0.101022	> 0.05	ssa14	73.7	0.7	rs159401751	ssa14	68.1	3.6	rs159401751	no	no	no		no
2251	3128	GCR_cBin12480_Ctg1_223	0.0545829	0.0874357	> 0.05	ssa19	42.2	0	rs159401252	ssa19	29.5	3.1	rs159401252	no	yes	no		no
120	174	ESTNV_14750_92	0.0545305	0.100009	> 0.05	ssa26/28	96.1	9	rs159406227	n/a	n/a	n/a	n/a	no	no	no		no
1473	2043	ESTNV_36522_1755	0.0544985	0.107587	> 0.05	ssa16	57.2	1.9	rs159405510	n/a	n/a	n/a	n/a	no	no	no		no
56	83	BASS125_B7_D11_263	0.054383	0.111009	> 0.05	ssa20	41.3	0	rs119097321	ssa20	52.2	1	rs119097321	no	no	no		no
3891	5431	GCR_hBin26013_Ctg1_125	0.0543566	0.1088	> 0.05	ssa24	26.4	0	rs159402783	ssa24	22.2	2.6	rs159402783	no	no	no		no
611	857	ESTNV_30244_819	0.0543164	0.103629	> 0.05	ssa09	65.6	0.3	rs159406599	ssa09	51.3	0.9	rs159406599	no	no	no		no
2061	2870	ESTV_20590_724_V2_NullAll	0.0542916	0.105646	> 0.05	ssa24	49.6	0	rs159408140	n/a	n/a	n/a	n/a	no	yes	no		no
319	456	ESTNV_25380_185	0.0541627	0.0946036	> 0.05	ssa15	46.8	0	rs159406384	n/a	n/a	n/a	n/a	no	no	no		no
1386	1928	ESTNV_36128_1360	0.0541244	0.0954061	> 0.05	ssa02	35.5	4.4	rs159405417	n/a	n/a	n/a	n/a	no	no	no		no
2085	2900	ESTV_21094_315	0.0540622	0.105898	> 0.05	ssa14	67.5	0	rs159406022	ssa14	57.5	1.5	rs159406022	no	no	no		no
3450	4779	GCR_cBin44414_Ctg1_294	0.0537738	0.10679	> 0.05	ssa18	66.3	0.1	rs159403727	ssa18	64.8	2.7	rs159403727	no	no	no		no
3921	5469	GCR_hBin35252_Ctg1_84	0.0537583	0.102209	> 0.05	ssa01p/23	55.3	44.7	rs159404019	ssa01	53	48.3	rs159404019	no	no	no		no
3168	4385	GCR_cBin34971_Ctg1_240	0.0535278	0.117825	> 0.05	ssa03	110.7	53.6	rs159403562	ssa03	97.6	57.2	rs159403562	no	no	no		no
3445	4771	GCR_cBin4421_Ctg1_345	0.0534545	0.108145	> 0.05	ssa05	30.1	19.8	rs159402344	ssa05	38	42.5	rs159402344	no	yes	no		no
1099	1525	ESTNV_34430_1108	0.053341	0.0897956	> 0.05	ssa08/29	37.7	9.3	rs159405108	n/a	n/a	n/a	n/a	no	no	no		no
806	1115	ESTNV_32145_342	0.0533307	0.0901293	> 0.05	ssa19	42.2	0	rs159406723	ssa19	0	0	rs159406723	no	no	no		no
109	154	ESTNV_13974_873	0.0533123	0.101689	> 0.05	ssa05	76.6	19.9	rs159404062	ssa05	74.3	43.8	rs159404062	no	yes	no		no
2764	3843	GCR_cBin25134_Ctg1_192	0.0532536	0.118662	> 0.05	ssa09	96.9	0.5	rs159401711	ssa09	92.9	5.7	rs159401711	no	yes	no		no
306	440	ESTNV_24962_278	0.053175	0.119378	> 0.05	ssa10	n/a	n/a	n/a	n/a	n/a	n/a	n/a	no	no	no		no
1100	1526	ESTNV_34430_1317	0.0530325	0.0913102	> 0.05	ssa08/29	37.7	9.3	rs159405109	n/a	n/a	n/a	n/a	no	no	no		no
3444	4770	GCR_cBin4421_Ctg1_196	0.0530108	0.109948	> 0.05	ssa05	30.1	19.8	rs159402343	ssa05	38	42.5	rs159402343	no	yes	no		no
85	122	BASS17_B7_C04_472	0.0529865	0.116023	> 0.05	ssa11	29	0	rs119097372	ssa11	20.6	0.3	rs119097372	no	no	no		no
1626	2269	ESTNV_37714_614	0.0528428	0.0489811	0.00982721	ssa06	26.8	5.4	rs159405702	ssa06	38.4	3.8	rs159405702	no	no	no		no
2923	4046	GCR_cBin28044_Ctg1_277	0.0527525	0.110277	> 0.05	ssa18	69.5	4.8	rs159401854	ssa18	70	2.7	rs159401854	no	no	no		no
2403	3348	GCR_cBin1603_Ctg1_67	0.0525794	0.122163	> 0.05	ssa02	10.9	4.4	rs159403099	ssa02	8.3	21.9	rs159403099	no	no	no		no
3698	5139	GCR_cBin6513_Ctg1_112	0.0525361	0.0358604	0.00923013	ssa14	52.2	0	rs159403884	ssa14	36.6	0.5	rs159403884	no	no	no		no
8	14	AY388596_a	0.0522291	0.110246	> 0.05	ssa09	71.9	0.5	rs159407976	ssa09	60.2	3.4	rs159407976	no	no	no		no
57	84	BASS126_B7_D12_1074	0.0521087	0.114265	> 0.05	ssa11	60.3	0.1	rs119097300	ssa11	54	1.8	rs119097300	no	no	no		no
248	359	ESTNV_23472_194	0.0518513	0.11128	> 0.05	ssa03	46	53.6	rs159404196	ssa03	39.8	55.4	rs159404196	no	no	no		no
1983	2756	ESTV_17202_480	0.0518038	0.120503	> 0.05	ssa04	n/a	n/a	n/a	ssa04	107.1	4.1	rs119097247	no	no	no		no
3314	4586	GCR_cBin39479_Ctg1_101	0.0517946	0.12658	> 0.05	ssa27	42.9	1.7	rs159402212	ssa27	52.6	1.7	rs159402212	no	no	no		no
3351	4632	GCR_cBin41140_Ctg1_106	0.0517649	0.100692	> 0.05	ssa20	18.1	0	rs159402248	ssa20	18.6	0.4	rs159402248	no	no	no		no
1572	2188	ESTNV_37136_732	0.0517534	0.0503909	> 0.05	ssa02	64.1	4.4	rs159407308	ssa02	69.9	23.7	rs159407308	no	no	no		no
117	171	ESTNV_14510_313	0.0516494	0.104508	> 0.05	ssa26/28	23.6	2.7	rs159402885	ssa26	67.1	1.6	rs159402885	no	no	no		no
2555	3544	GCR_cBin19415_Ctg1_122	0.051605	0.123204	> 0.05	ssa16	15.8	0	rs159401521	ssa16	15.9	0.6	rs159401521	no	no	no		no
1091	1511	ESTNV_34361_1143	0.0515672	0.120251	> 0.05	ssa14	n/a	n/a	n/a	ssa14	49.5	1.2	rs159405093	no	yes	no		no
844	1171	ESTNV_32533_974	0.0514683	0.114526	> 0.05	ssa09	79	0.5	rs159404807	ssa09	69.3	4.2	rs159404807	no	no	no		no
3421	4738	GCR_cBin43401_Ctg1_527	0.0512034	0.114722	> 0.05	ssa01p/23	96.7	49.7	rs159407670	ssa23	33.8	1.7	rs159407670	no	yes	no		no
1184	1635	ESTNV_34935_1675	0.050945	0.120932	> 0.05	ssa17	33.3	0	rs159405202	ssa17	28.1	0.3	rs159405202	no	no	no		no
3503	4855	GCR_cBin4648_Ctg2_238	0.0508059	0.119666	> 0.05	ssa12	55.7	10.3	rs159403764	ssa12	89.9	5.9	rs159403764	no	no	no		no
684	956	ESTNV_30987_477	0.0507587	0.106476	> 0.05	ssa01q-fission	33.1	0	rs159402915	n/a	n/a	n/a	n/a	no	no	no		no
1756	2453	ESTV_14757_521	0.0507554	0.131476	> 0.05	ssa05	13.7	19.8	rs119097054	ssa05	19.2	42.5	rs119097054	no	no	no		no
2421	3374	GCR_cBin16296_Ctg1_49	0.0507549	0.0356422	0.00923013	ssa24	53.4	0.3	rs159403110	ssa24	58.1	4.1	rs159403110	no	no	no		no
683	955	ESTNV_30983_1638	0.0507404	0.133513	> 0.05	ssa04	44.6	0.4	rs159404636	ssa04	0	0	rs159404636	no	no	no		no
871	1206	ESTNV_32738_188	0.0507135	0.114039	> 0.05	ssa15	46.8	0	rs159404839	n/a	n/a	n/a	n/a	no	no	no		no
288	413	ESTNV_24376_271	0.0505898	0.118255	> 0.05	ssa02	32.8	4.4	rs159404227	ssa02	32.8	22.5	rs159404227	no	no	no		no
113	161	ESTNV_14101_629	0.0504401	0.108999	> 0.05	ssa14	65.9	0	rs159404064	ssa14	55.5	1.5	rs159404064	no	no	no		no
2494	3470	GCR_cBin17883_Ctg1_169	0.050375	0.130922	> 0.05	ssa24	53.4	0	rs159401467	ssa24	55.4	3	rs159401467	no	no	no		no
893	1230	ESTNV_32900_1348	0.0501857	0.0618227	> 0.05	ssa12	56	10.3	rs159406787	ssa12	92.1	6.3	rs159406787	no	no	no		no
859	1193	ESTNV_32685_763	0.0500398	0.109299	> 0.05	ssa09	107.4	31.9	rs159404828	ssa09	105	39.6	rs159404828	no	yes	no		no
2646	3668	GCR_cBin21922_Ctg1_271	0.0499861	0.128412	> 0.05	ssa01q-fission	32.3	0	rs159403246	ssa01	125	49.9	rs159403246	no	no	no		no
2518	3500	GCR_cBin18576_Ctg1_104	0.0499058	0.126028	> 0.05	ssa21	39.4	0	rs159403169	ssa21	20.5	1.1	rs159403169	no	no	no		no
1795	2501	ESTV_15365_462	0.0498574	0.121418	> 0.05	ssa13	37.9	0	rs159405783	ssa13	54.4	1.9	rs159405783	no	no	no		no
206	293	ESTNV_22267_123	0.0497727	0.120535	> 0.05	ssa12	56	10.3	rs159404164	ssa12	92.7	6.3	rs159404164	no	no	no		no
1571	2187	ESTNV_37128_1416	0.0497488	0.111554	> 0.05	ssa18	n/a	n/a	n/a	ssa18	2.2	0.7	rs159405625	no	no	no		no
2007	2795	ESTV_17525_116	0.0496759	0.0481625	0.00979734	ssa13	35.6	0	rs119097266	ssa13	50.8	1.8	rs119097266	no	no	no		no
2103	2930	ESTV_21680_469	0.0495948	0.117954	> 0.05	ssa09	107	4.4	rs159406049	n/a	n/a	n/a	n/a	no	yes	no		no
436	615	ESTNV_27784_522	0.049565	0.115355	> 0.05	ssa15	40.7	0	rs159406459	ssa15	0	0	rs159406459	no	no	no		no
2615	3624	GCR_cBin21084_Ctg1_69	0.0495624	0.14041	> 0.05	ssa04	44.6	0.4	rs159401582	ssa04	51.8	2.5	rs159401582	no	no	no		no
867	1201	ESTNV_32717_1091	0.0494548	0.124791	> 0.05	ssa04	97.8	0.4	rs159404835	ssa04	102.1	3.8	rs159404835	no	no	no		no
2381	3314	GCR_cBin15249_Ctg1_119	0.0494437	0.123257	> 0.05	ssa11	27.6	0	rs159401369	ssa11	18	0.2	rs159401369	no	yes	no		no
442	621	ESTNV_27883_858	0.0494358	0.0456165	0.00972758	ssa06	n/a	n/a	n/a	ssa06	52.5	4.1	rs159406463	no	no	no		no
1470	2037	ESTNV_36497_76	0.0492405	0.124348	> 0.05	ssa26/28	27	2.7	rs159405504	ssa26	64.1	1.2	rs159405504	no	no	no		no
3697	5138	GCR_cBin6512_Ctg1_100	0.0491773	0.124382	> 0.05	ssa1p/23	n/a	n/a	n/a	ssa23	41.3	1.8	rs159402581	no	yes	no		no
3195	4420	GCR_cBin36279_Ctg1_64	0.0491322	0.141522	> 0.05	ssa04	98.1	0.4	rs159403574	ssa04	103.3	3.8	rs159403574	no	no	no		no
2720	3777	GCR_cBin2379_Ctg1_66	0.0491206	0.0558506	> 0.05	ssa07	32.4	47.8	rs159403298	ssa07	26.4	57.3	rs159403298	no	no	no		no
659	925	ESTNV_30729_1660	0.0490647	0.13091	> 0.05	ssa13	35.6	0	rs159404613	ssa13	50.9	1.8	rs159404613	no	no	no		no
2595	3596	GCR_cBin207_Ctg1_149	0.0490473	0.128191	> 0.05	ssa19	0	0	rs159401562	ssa19	1.4	2.8	rs159401562	no	no	no		no
2437	3392	GCR_cBin16481_Ctg1_303	0.0488844	0.0393475	0.00950894	ssa06	22.3	4.9	rs159401414	ssa06	33	3.7	rs159401414	no	no	no		no
2008	2796	ESTV_17538_85	0.0488775	0.0393546	0.00950894	ssa02	82.3	4.4	rs159405919	ssa02	96.4	25.4	rs159405919	no	no	no		no
127	186	ESTNV_15783_204	0.0488591	0.134237	> 0.05	ssa09	96.2	0.5	rs159406232	ssa09	92	5.7	rs159406232	no	no	no		no
478	668	ESTNV_28366_1826	0.048852	0.140513	> 0.05	ssa10	57.1	0.6	rs159404421	ssa10	64.2	2.8	rs159404421	no	no	no		no
1491	2064	ESTNV_36652_1699	0.0487586	0.128434	> 0.05	ssa24	52.4	0	rs159405524	ssa24	53.6	2.9	rs159405524	no	yes	no		no
76	111	BASS14_B7_H03_681	0.0487457	0.141229	> 0.05	ssa13	31.5	0	rs119097363	ssa13	45.8	1.5	rs119097363	no	no	no		no
1362	1893	ESTNV_36008_742	0.0486553	0.132602	> 0.05	ssa12	65.6	10.3	rs159405388	ssa12	103.4	6.4	rs159405388	no	no	no		no
364	515	ESTNV_26510_633	0.0485639	0.129117	> 0.05	ssa16	19	0	rs159406418	ssa16	16.7	0.9	rs159406418	no	no	no		no
3428	4747	GCR_cBin43571_Ctg1_175	0.0483781	0.147063	> 0.05	n/a	n/a	n/a	n/a	n/a	n/a	n/a	n/a	no	no	no		no
3623	5035	GCR_cBin5356_Ctg1_211_V2	0.0482977	0.133875	> 0.05	ssa12	62.6	10.3	rs159408282	n/a	n/a	n/a	n/a	no	yes	no		no
203	289	ESTNV_21848_465	0.0482948	0.122601	> 0.05	ssa15	42.9	0	rs159406296	ssa15	56.5	2.4	rs159406296	no	no	no		no
3156	4370	GCR_cBin34636_Ctg1_56	0.0482555	0.144625	> 0.05	ssa17	64.1	5	rs159402061	n/a	n/a	n/a	n/a	no	no	no		no
1520	2109	ESTNV_36815_1051	0.0482447	0.14311	> 0.05	ssa01q-fission	39.2	0	rs159407263	ssa01	134	50	rs159407263	no	yes	no		no
2233	3101	GCR_cBin1188_Ctg1_179	0.0482067	0.0652023	> 0.05	ssa10	0	0	rs159401234	ssa10	0	0	rs159401234	no	no	no		no
1717	2398	ESTV_14302_526	0.0481943	0.132282	> 0.05	ssa09	91.9	0.5	rs119097028	ssa09	88.2	5.7	rs119097028	no	no	no		no
3020	4182	GCR_cBin3044_Ctg1_47	0.0481654	0.0554114	> 0.05	ssa04	101.6	17.5	rs159401940	ssa04	109.9	43.5	rs159401940	no	no	no		no
557	780	ESTNV_29479_279	0.0481629	0.0781338	> 0.05	ssa13	37.9	0	rs159404503	ssa13	54.9	1.9	rs159404503	no	no	no		no
3105	4301	GCR_cBin33_Ctg1_504	0.0479383	0.0473928	0.00973977	ssa01p/23	63.3	49.7	rs159403519	ssa23	10	1.5	rs159403519	no	no	no		no
3569	4957	GCR_cBin49843_Ctg1_107	0.0479289	0.130435	> 0.05	ssa25	60.9	1.2	rs159402479	ssa25	34.8	0.2	rs159402479	no	no	no		no
86	124	BASS18_B7_C05_920	0.0479219	0.145817	> 0.05	ssa16	55	1.6	rs119097374	ssa16	59.1	4.7	rs119097374	no	no	no		no
1121	1549	ESTNV_34535_1109	0.0478778	0.135425	> 0.05	ssa12	58.6	10.3	rs159405130	ssa12	96	6.3	rs159405130	no	no	no		no
1296	1783	ESTNV_35577_110	0.0478626	0.129965	> 0.05	ssa22	11.3	0	rs159407084	ssa22	5.1	0	rs159407084	no	no	no		no
2771	3852	GCR_cBin25248_Ctg1_228	0.0478541	0.0578106	> 0.05	ssa02	81	4.4	rs159401718	ssa02	92	25.4	rs159401718	no	no	no		no
1405	1952	ESTNV_36219_1039	0.0478426	0.150138	> 0.05	ssa13	48.1	0	rs159405433	ssa13	77	5	rs159405433	no	no	no		no
3219	4452	GCR_cBin36902_Ctg1_70	0.0477654	0.133863	> 0.05	ssa03	67.3	53.6	rs159402129	ssa03	55.3	56	rs159402129	no	no	no		no
2481	3451	GCR_cBin17565_Ctg1_401	0.0477511	0.145183	> 0.05	ssa04	n/a	n/a	n/a	ssa04	110	67.7	rs159408045	no	no	no		no
1963	2728	ESTV_16991_427	0.0477107	0.138979	> 0.05	n/a	n/a	n/a	n/a	n/a	n/a	n/a	n/a	no	no	no		no
2441	3397	GCR_cBin1659_Ctg1_213	0.0477102	0.147696	> 0.05	ssa04	40.3	0.4	rs159403124	ssa04	46.7	2.5	rs159403124	no	no	no		no
3229	4469	GCR_cBin37317_Ctg1_184	0.0476908	0.134818	> 0.05	ssa01p/23	54.7	44.7	rs159402143	ssa01	52.7	48.3	rs159402143	no	no	no		no
2948	4089	GCR_cBin28780_Ctg1_98	0.0476715	0.13357	> 0.05	ssa26/28	16.4	2.7	rs159401883	ssa26	69.8	1.6	rs159401883	no	no	no		no
3754	5224	GCR_cBin760_Ctg1_479	0.0476594	0.1517	> 0.05	ssa20	43.9	0	rs159402635	ssa20	57.7	1.4	rs159402635	no	no	no		no
1087	1505	ESTNV_34321_89	0.0471145	0.13498	> 0.05	ssa19	27.4	0	rs159405085	n/a	n/a	n/a	n/a	no	no	no		no
1593	2221	ESTNV_37305_1886	0.0471145	0.13498	> 0.05	ssa19	27.4	0	rs159405649	n/a	n/a	n/a	n/a	no	no	no		no
1594	2222	ESTNV_37305_625	0.0471145	0.13498	> 0.05	ssa19	27.4	0	rs159405650	n/a	n/a	n/a	n/a	no	no	no		no
2882	3996	GCR_cBin2723_Ctg1_244	0.0470574	0.135713	> 0.05	ssa03	11.5	32.3	rs159403391	ssa03	0.6	47.5	rs159403391	no	no	no		no
1071	1483	ESTNV_34232_1551	0.0470258	0.144591	> 0.05	ssa18	55.2	0	rs159406923	ssa18	0	0	rs159406923	no	no	no		no
1650	2303	ESTV_12509_455	0.047017	0.0516847	> 0.05	ssa1p/23	n/a	n/a	n/a	ssa23	40.3	1.8	rs119097489	no	no	no		no
3968	5543	MHC_IA_19820-19930_V2_NullAll	0.0468232	0.138609	> 0.05	ssa27	n/a	n/a	n/a	n/a	n/a	n/a	n/a	no	no	no		no
3210	4440	GCR_cBin36745_Ctg1_36	0.0467752	0.142778	> 0.05	ssa27	43.7	6.4	rs159402116	ssa27	53.5	7.3	rs159402116	no	no	no		no
562	786	ESTNV_29544_441	0.0467732	0.139366	> 0.05	ssa13	41.8	0	rs159401093	n/a	n/a	n/a	n/a	no	no	no		no
2724	3783	GCR_cBin23979_Ctg1_93	0.0464427	0.150592	> 0.05	ssa09	83.6	0.5	rs159401674	ssa09	74.3	5	rs159401674	no	no	no		no
1501	2077	ESTNV_36684_826	0.046442	0.147334	> 0.05	ssa12	62.6	10.3	rs159405531	ssa12	101.2	6.4	rs159405531	no	no	no		no
1604	2235	ESTNV_37420_1515	0.0462905	0.159558	> 0.05	ssa01p/23	117.4	50.5	rs159405669	ssa23	51.1	2.2	rs159405669	no	no	no		no
1683	2348	ESTV_13615_543	0.046279	0.150659	> 0.05	ssa22	60.5	0	rs119096997	ssa22	53.4	1.8	rs119096997	no	no	no		no
2465	3430	GCR_cBin17318_Ctg1_181	0.0462457	0.147142	> 0.05	ssa11	71.2	0.1	rs159401440	ssa11	68.8	2.3	rs159401440	no	no	no		no
1043	1439	ESTNV_33983_368	0.046169	0.14199	> 0.05	ssa03	85.6	53.6	rs159405035	ssa03	69	56.7	rs159405035	no	no	no		no
62	91	BASS13_B7_D12_578	0.0460945	0.160459	> 0.05	ssa26/28	62.5	8.7	rs119097356	ssa28	25.1	0.6	rs119097356	no	no	no		no
116	170	ESTNV_14437_168	0.0459847	0.141328	> 0.05	ssa14	71.5	0	rs159406225	ssa14	64.1	2.3	rs159406225	no	no	no		no
1055	1459	ESTNV_34083_923	0.0459685	0.151246	> 0.05	ssa26/28	61.6	8.7	rs159406908	ssa28	22.4	0.5	rs159406908	no	no	no		no
2680	3715	GCR_cBin22664_Ctg1_150	0.0459487	0.157847	> 0.05	ssa19	62.8	0.8	rs159401640	ssa19	57.1	4	rs159401640	no	no	no		no
3283	4542	GCR_cBin38678_Ctg1_119	0.0459097	0.157918	> 0.05	ssa01q-fission	39.2	0	rs159403624	ssa01	134	50.1	rs159403624	no	yes	no		no
1226	1690	ESTNV_35136_56	0.0458906	0.151009	> 0.05	ssa21	24.4	0	rs159405238	n/a	n/a	n/a	n/a	no	no	no		no
2072	2886	ESTV_20839_605	0.0458803	0.145984	> 0.05	ssa17	15.2	0	rs159406003	ssa17	7.6	0.3	rs159406003	no	no	no		no
854	1182	ESTNV_32627_748	0.045762	0.165116	> 0.05	ssa20	45	0.1	rs159406765	ssa20	62.1	1.7	rs159406765	no	yes	no		no
678	949	ESTNV_30904_1858_V2_NullAll	0.045753	0.150622	> 0.05	ssa03	n/a	n/a	n/a	n/a	n/a	n/a	n/a	no	no	no		no
1682	2347	ESTV_13615_417	0.0457506	0.153605	> 0.05	ssa22	60.5	0	rs119096996	ssa22	53.4	1.7	rs119096996	no	no	no		no
1496	2069	ESTNV_36663_762	0.0456891	0.146932	> 0.05	ssa26/28	50.9	3.9	rs159405528	n/a	n/a	n/a	n/a	no	no	no		no
3021	4183	GCR_cBin30450_Ctg1_138	0.0454606	0.159207	> 0.05	ssa14	49.3	0	rs159401941	ssa14	33.2	0.5	rs159401941	no	no	no		no
2968	4116	GCR_cBin29198_Ctg1_37	0.0452147	0.167514	> 0.05	ssa01q-fission	34.3	0	rs159401896	ssa01	127	49.9	rs159401896	no	no	no		no
1176	1622	ESTNV_34866_1489	0.0451941	0.14381	> 0.05	ssa07	95.6	47.8	rs159405186	ssa07	104.1	58.7	rs159405186	no	no	no		no
3934	5490	GCR_hBin50520_Ctg1_153	0.0451482	0.149809	> 0.05	ssa1p/23	n/a	n/a	n/a	ssa23	5.6	0.7	rs159402834	no	no	no		no
2459	3419	GCR_cBin17180_Ctg1_332_V2	0.0450461	0.146559	> 0.05	ssa06	77.1	5.4	rs159408178	n/a	n/a	n/a	n/a	no	no	no		no
919	1262	ESTNV_33156_1501	0.0450021	0.164112	> 0.05	ssa20	42.8	0	rs159404887	ssa20	55.1	1	rs159404887	no	no	no		no
2957	4102	GCR_cBin28992_Ctg1_137	0.0449244	0.153421	> 0.05	ssa10	69.1	0.6	rs159403435	ssa10	79.9	4.8	rs159403435	no	no	no		no
1156	1598	ESTNV_34747_406	0.0447729	0.160416	> 0.05	ssa26/28	74.8	8.7	rs159405167	n/a	n/a	n/a	n/a	no	no	no		no
1692	2366	ESTV_13878_964	0.0447718	0.166427	> 0.05	ssa22	11.3	0	rs159405736	ssa22	5.4	0	rs159405736	no	no	no		no
2415	3363	GCR_cBin16176_Ctg1_101	0.0446778	0.164003	> 0.05	ssa12	55.9	10.3	rs159401392	ssa12	90.2	6.1	rs159401392	no	no	no		no
1378	1918	ESTNV_36110_173	0.0446155	0.158827	> 0.05	ssa12	68.3	10.3	rs159407162	ssa12	106.7	6.5	rs159407162	no	no	no		no
390	547	ESTNV_26994_314	0.0446114	0.0475123	0.00973977	ssa03	85.6	53.6	rs159402907	n/a	n/a	n/a	n/a	no	no	no		no
2332	3244	GCR_cBin14217_Ctg1_414	0.0445941	0.0667179	> 0.05	ssa05	n/a	n/a	n/a	ssa05	89.4	44.1	rs159403049	no	yes	no		no
1793	2499	ESTV_15360_138	0.0445159	0.148587	> 0.05	ssa22	53.6	0	rs119097090	ssa22	43.9	1	rs119097090	no	no	no		no
470	656	ESTNV_28214_231	0.044474	0.150541	> 0.05	ssa09	35	0	rs159406482	ssa09	13.7	0.6	rs159406482	no	no	no		no
183	257	ESTNV_19829_509	0.044463	0.158986	> 0.05	ssa20	44.4	0	rs159404140	ssa20	60.4	1.4	rs159404140	no	no	no		no
2109	2940	ESTV_21801_199	0.0444295	0.163743	> 0.05	ssa05	106.1	19.9	rs159407589	ssa05	109.4	44.2	rs159407589	no	no	no		no
3035	4206	GCR_cBin30833_Ctg1_44	0.0444178	0.166492	> 0.05	ssa26/28	95.3	8.7	rs159403474	ssa28	51.4	0.9	rs159403474	no	no	no		no
2907	4027	GCR_cBin27809_Ctg1_258	0.0442928	0.174611	> 0.05	ssa09	83.9	0.5	rs159403403	ssa09	77.4	5.1	rs159403403	no	yes	no		no
101	142	ESTNV_13364_276	0.0442356	0.176143	> 0.05	ssa20	42.8	0	rs159401044	ssa20	55.2	1.2	rs159401044	no	no	no		no
1768	2468	ESTV_14973_444	0.0442213	0.156006	> 0.05	ssa21	56.1	0.1	rs159407415	n/a	n/a	n/a	n/a	no	no	no		no
1932	2686	ESTV_16776_131	0.0441388	0.15493	> 0.05	ssa11	n/a	n/a	n/a	ssa11	81.3	2.6	rs119097199	no	no	no		no
3161	4375	GCR_cBin34735_Ctg1_132	0.0441108	0.166424	> 0.05	ssa10	72.2	0.6	rs159402068	ssa10	86.1	8.9	rs159402068	no	no	no		no
3150	4364	GCR_cBin34472_Ctg1_88	0.0440887	0.177478	> 0.05	ssa26/28	62.5	8.7	rs159403556	ssa28	31.3	0.6	rs159403556	no	no	no		no
774	1079	ESTNV_31916_578	0.0438826	0.172528	> 0.05	ssa03	11.5	28.6	rs159406701	ssa03	0.6	47.2	rs159406701	no	no	no		no
2178	3029	GCR_cBin1090_Ctg1_228	0.0438468	0.175807	> 0.05	ssa19	40.6	0	rs159402962	ssa19	28.7	3.1	rs159402962	no	no	no		no
1012	1396	ESTNV_33738_241	0.043733	0.155565	> 0.05	ssa22	44.5	0	rs159406875	ssa22	0	0	rs159406875	no	no	no		no
3550	4926	GCR_cBin48650_Ctg1_186	0.0437075	0.182021	> 0.05	ssa01q-fission	26.1	0	rs159403793	ssa01	117.9	49.9	rs159403793	no	no	no		no
33	50	BASS117_B7_E04_554	0.0436547	0.162361	> 0.05	ssa1p/23	n/a	n/a	n/a	ssa01	54.3	48.5	rs119097295	no	no	no		no
34	51	BASS117_B7_E04_685	0.0436547	0.162361	> 0.05	ssa1p/23	n/a	n/a	n/a	ssa01	54.3	48.5	rs119097296	no	no	no		no
2769	3850	GCR_cBin25230_Ctg1_182	0.0436472	0.160651	> 0.05	ssa11	35.5	0	rs159403336	ssa11	26.8	0.4	rs159403336	no	no	no		no
25	37	BASS113_B6A_E01_397	0.0435207	0.155925	> 0.05	ssa12	66.8	10.3	rs159407747	ssa12	105	6.5	rs159407747	no	no	no		no
3883	5414	GCR_hBin19876_Ctg1_234	0.0435132	0.0959736	> 0.05	ssa16	50.6	0.2	rs159403993	ssa16	54.8	2	rs159403993	no	no	no		no
944	1297	ESTNV_33354_1267	0.0434923	0.171195	> 0.05	ssa19	20.1	0	rs159404915	n/a	n/a	n/a	n/a	no	no	no		no
2239	3110	GCR_cBin12244_Ctg1_232	0.0434633	0.169768	> 0.05	ssa05	9.8	19.8	rs159401242	ssa05	12.1	42.4	rs159401242	no	no	no		no
925	1271	ESTNV_33215_615	0.0433235	0.159774	> 0.05	ssa11	78	3.4	rs159406806	n/a	n/a	n/a	n/a	no	no	no		no
174	245	ESTNV_18697_306	0.0433048	0.179789	> 0.05	ssa10	31.9	0	rs159404128	n/a	n/a	n/a	n/a	no	no	no		no
1715	2396	ESTV_14258_72	0.0432619	0.175545	> 0.05	ssa26/28	59	8.7	rs159407395	ssa28	9.4	0.5	rs159407395	no	no	no		no
3394	4704	GCR_cBin4279_Ctg1_224	0.0431417	0.0658781	> 0.05	ssa04	94	0.4	rs159402310	ssa04	91.5	3.4	rs159402310	no	no	no		no
3046	4220	GCR_cBin31031_Ctg1_42	0.043032	0.179464	> 0.05	ssa18	65.3	0.1	rs159401967	ssa18	63.6	2.6	rs159401967	no	no	no		no
1938	2694	ESTV_16807_245	0.0430122	0.183298	> 0.05	ssa18	34.6	0	rs119097528	ssa18	26.4	1.3	rs119097528	no	no	no		no
2060	2869	ESTV_20585_225	0.0430118	0.188979	> 0.05	ssa26/28	37	2.7	rs159407544	ssa26	53.6	1.2	rs159407544	no	no	no		no
334	473	ESTNV_25780_520	0.0429732	0.0444899	0.00971922	ssa24	n/a	n/a	n/a	ssa24	40.5	2.9	rs159406397	no	no	no		no
3291	4553	GCR_cBin38782_Ctg1_147	0.0428963	0.178372	> 0.05	ssa03	6.1	19.3	rs159403630	ssa03	0.1	4.6	rs159403630	no	no	no		no
2010	2798	ESTV_17580_1116	0.0428151	0.180725	> 0.05	ssa12	58.3	10.3	rs119097267	ssa12	95.5	6.3	rs119097267	no	no	no		no
3093	4286	GCR_cBin32530_Ctg1_110	0.0427729	0.173987	> 0.05	ssa26/28	61.6	8.7	rs159402003	ssa28	20.4	0.5	rs159402003	no	no	no		no
2265	3149	GCR_cBin12730_Ctg1_258	0.0427314	0.184955	> 0.05	ssa26/28	71	8.7	rs159403003	ssa28	38.3	0.7	rs159403003	no	yes	no		no
917	1259	ESTNV_33148_269	0.0427032	0.174407	> 0.05	ssa17	56.4	0	rs159404885	ssa17	59	0.9	rs159404885	no	no	no		no
2350	3268	GCR_cBin14765_Ctg1_160	0.0426327	0.161755	> 0.05	ssa08/29	56.6	9.3	rs159403062	ssa29	46.8	0.3	rs159403062	no	no	no		no
1069	1480	ESTNV_34212_340	0.0424849	0.180506	> 0.05	ssa22	33.4	0	rs159406921	n/a	n/a	n/a	n/a	no	no	no		no
2319	3228	GCR_cBin13971_Ctg1_211	0.0424785	0.184249	> 0.05	ssa16	0	0	rs159401311	ssa16	4.1	0.6	rs159401311	no	no	no		no
3932	5488	GCR_hBin48641_Ctg1_23	0.0424675	0.188413	> 0.05	ssa15	56.2	2.1	rs159402831	ssa15	76.5	8.9	rs159402831	no	no	no		no
2417	3365	GCR_cBin16182_Ctg1_117	0.0424602	0.193684	> 0.05	ssa20	43	0	rs159401394	ssa20	56.4	1.4	rs159401394	no	no	no		no
426	600	ESTNV_27572_273	0.0424386	0.189774	> 0.05	ssa11	73.4	0.1	rs159404365	ssa11	76.2	2.4	rs159404365	no	no	no		no
354	501	ESTNV_26342_454	0.0424077	0.167472	> 0.05	ssa03	26.7	53.6	rs159406412	n/a	n/a	n/a	n/a	no	no	no		no
2790	3872	GCR_cBin25404_Ctg1_420	0.0423117	0.182899	> 0.05	ssa16	55.5	1.6	rs159401733	ssa16	61.2	4.9	rs159401733	no	no	no		no
1468	2034	ESTNV_36490_690	0.0422741	0.167827	> 0.05	ssa01p/23	3.8	44.6	rs159405500	ssa01	11	47.6	rs159405500	no	no	no		no
2063	2872	ESTV_20616_1072	0.0422559	0.194026	> 0.05	ssa10	72.6	10.4	rs159407546	n/a	n/a	n/a	n/a	no	no	no		no
2064	2873	ESTV_20616_997	0.0422559	0.194026	> 0.05	ssa10	72.6	10.4	rs159407547	n/a	n/a	n/a	n/a	no	no	no		no
2092	2914	ESTV_21346_907	0.0421777	0.183254	> 0.05	ssa10	51.9	0.6	rs119097394	ssa10	55.4	2.1	rs119097394	no	no	no		no
955	1315	ESTNV_33451_1454	0.0421038	0.0608914	> 0.05	ssa26/28	100.7	9	rs159404924	ssa28	52.5	1	rs159404924	no	no	no		no
835	1153	ESTNV_32358_297	0.0420438	0.189265	> 0.05	ssa11	65.6	0.1	rs159404793	ssa11	58.4	2	rs159404793	no	no	no		no
1886	2627	ESTV_16387_486	0.0420243	0.184996	> 0.05	ssa10	55.4	0.6	rs159405844	ssa10	62.2	2.3	rs159405844	no	no	no		no
1209	1670	ESTNV_35058_1427	0.0419664	0.0869597	> 0.05	ssa27	39.6	1.7	rs159407017	ssa27	44.8	1.4	rs159407017	no	no	no		no
3954	5518	GCR_rBin14981_Ctg1_193	0.0418381	0.0654745	> 0.05	ssa01q-fission	39.4	10.5	rs159404042	ssa01	134.4	63.2	rs159404042	no	no	no		no
934	1284	ESTNV_33280_380	0.0418323	0.0654973	> 0.05	ssa17	53.3	0	rs159406818	n/a	n/a	n/a	n/a	no	no	no		no
3899	5442	GCR_hBin30557_Ctg1_178	0.0417335	0.181589	> 0.05	ssa27	10.7	1.6	rs159402791	ssa27	16.5	0.6	rs159402791	no	no	no		no
344	490	ESTNV_26019_72	0.0416906	0.170371	> 0.05	ssa06	121.7	8	rs159406407	ssa06	114.4	4.7	rs159406407	no	no	no		no
3595	4997	GCR_cBin51398_Ctg1_70	0.0415761	0.184888	> 0.05	ssa04	97.8	0.4	rs159402510	ssa04	102.1	3.8	rs159402510	no	no	no		no
457	640	ESTNV_28113_319	0.0415483	0.185372	> 0.05	ssa03	14.2	53.2	rs159404403	ssa03	4.9	54.8	rs159404403	no	no	no		no
1858	2582	ESTV_16140_475	0.0415305	0.169221	> 0.05	ssa01p/23	62	49.7	rs119097147	ssa23	5.7	0.7	rs119097147	no	no	no		no
2035	2828	ESTV_18778_168	0.0414589	0.190562	> 0.05	ssa03	115.6	53.6	rs159405945	n/a	n/a	n/a	n/a	no	no	no		no
2897	4016	GCR_cBin27707_Ctg1_208	0.0414528	0.185645	> 0.05	ssa08/29	74.4	18.7	rs159403397	ssa29	53.5	5.4	rs159403397	no	no	no		no
3060	4241	GCR_cBin31415_Ctg1_119	0.0414309	0.160466	> 0.05	ssa04	n/a	n/a	n/a	ssa04	105.2	3.8	rs159401977	no	no	no		no
3199	4424	GCR_cBin36482_Ctg1_136	0.0414066	0.189717	> 0.05	ssa20	41.9	0	rs159402102	ssa20	52.2	1	rs159402102	no	no	no		no
251	363	ESTNV_23531_462	0.0414024	0.203591	> 0.05	ssa02	107	4.4	rs159401069	ssa02	120.3	25.4	rs159401069	no	no	no		no
1523	2112	ESTNV_36824_935	0.0413952	0.176324	> 0.05	ssa06	22.3	4.9	rs159405559	ssa06	31.7	3.7	rs159405559	no	no	no		no
2816	3903	GCR_cBin2587_Ctg1_174	0.0413058	0.20006	> 0.05	ssa15	42.2	0	rs159401752	ssa15	55.5	2.4	rs159401752	no	no	no		no
365	516	ESTNV_26532_660	0.0411665	0.170506	> 0.05	ssa10	n/a	n/a	n/a	ssa10	59.5	2.3	rs159404306	no	no	no		no
2694	3737	GCR_cBin23134_Ctg2_256	0.0411665	0.170506	> 0.05	ssa10	n/a	n/a	n/a	ssa10	59.5	2.3	rs159403275	no	no	no		no
3877	5407	GCR_hBin18063_Ctg1_137	0.0411312	0.205267	> 0.05	ssa20	45	0	rs159403989	ssa20	60.6	1.5	rs159403989	no	no	no		no
759	1058	ESTNV_31760_309	0.0411141	0.185542	> 0.05	ssa04	99.8	0.4	rs159406690	n/a	n/a	n/a	n/a	no	yes	no		no
2444	3402	GCR_cBin1664_Ctg1_764	0.0410635	0.190626	> 0.05	ssa12	53.8	10.3	rs159406105	ssa12	87	5.4	rs159406105	no	no	no		no
3783	5264	GCR_cBin8200_Ctg1_280	0.0410407	0.196311	> 0.05	ssa19	62	0.8	rs159402662	ssa19	54.1	3.7	rs159402662	no	no	no		no
1641	2290	ESTV_12244_589	0.041031	0.187793	> 0.05	ssa09	82.1	0.5	rs159405708	n/a	n/a	n/a	n/a	no	no	no		no
3679	5116	GCR_cBin6273_Ctg1_248	0.040968	0.198086	> 0.05	ssa21	8.3	0	rs159402564	ssa21	8	1.1	rs159402564	no	no	no		no
1311	1811	ESTNV_35674_638	0.0409485	0.184889	> 0.05	ssa12	65.7	10.3	rs159407102	ssa12	103.8	6.5	rs159407102	no	yes	no		no
2050	2850	ESTV_19947_986	0.0409187	0.182628	> 0.05	ssa02	26.1	4.4	rs159405972	ssa02	26.1	22.5	rs159405972	no	no	no		no
997	1375	ESTNV_33670_888	0.0409046	0.044538	0.00971922	ssa12	n/a	n/a	n/a	ssa12	88.5	5.5	rs159406862	no	no	no		no
2629	3646	GCR_cBin21542_Ctg1_121	0.0409046	0.044538	0.00971922	ssa06	112.9	7.1	rs159401595	ssa06	111	4.4	rs159401595	no	no	no		no
2872	3984	GCR_cBin2713_Ctg1_83	0.0409046	0.044538	0.00971922	ssa15	7.1	0	rs159401812	ssa15	18	0.2	rs159401812	no	no	no		no
3009	4169	GCR_cBin30256_Ctg1_109	0.0409046	0.044538	0.00971922	ssa03	n/a	n/a	n/a	ssa03	14.1	54.9	rs159401930	no	no	no		no
3326	4601	GCR_cBin39947_Ctg1_178	0.0409046	0.044538	0.00971922	ssa14	n/a	n/a	n/a	ssa14	10.2	0.2	rs159402225	no	no	no		no
3345	4626	GCR_cBin4086_Ctg1_95	0.0409046	0.044538	0.00971922	ssa12	n/a	n/a	n/a	ssa12	112.4	6.5	rs159403668	no	no	no		no
3449	4777	GCR_cBin44391_Ctg1_177	0.0409046	0.044538	0.00971922	ssa06	n/a	n/a	n/a	ssa06	110.4	4.4	rs159403726	no	no	no		no
3725	5178	GCR_cBin6856_Ctg1_53	0.0409046	0.044538	0.00971922	ssa21	n/a	n/a	n/a	ssa21	44.6	1.2	rs159403901	no	no	no		no
1688	2358	ESTV_13711_739	0.0409025	0.178435	> 0.05	ssa09	75.9	0.5	rs159405732	n/a	n/a	n/a	n/a	no	no	no		no
1421	1973	ESTNV_36272_103	0.0408776	0.0496292	0.009835	ssa22	58.2	0	rs159405453	ssa22	47.6	1.5	rs159405453	no	no	no		no
2447	3405	GCR_cBin16715_Ctg1_118	0.0408604	0.185617	> 0.05	ssa12	69.3	10.3	rs159401421	ssa12	107.3	6.5	rs159401421	no	no	no		no
1939	2695	ESTV_16809_973	0.0408543	0.0496633	0.009835	ssa04	94	0.4	rs159405876	ssa04	93.6	3.5	rs159405876	no	no	no		no
3211	4443	GCR_cBin36761_Ctg1_126_V2_NullAll	0.0408541	0.0446027	0.00971922	n/a	n/a	n/a	n/a	n/a	n/a	n/a	n/a	no	no	no		no
590	825	ESTNV_29877_67	0.0407964	0.0497652	0.009835	ssa06	48.1	5.4	rs159406579	n/a	n/a	n/a	n/a	no	no	no		no
7	13	AY388595_a	0.0407949	0.182531	> 0.05	ssa06	99.4	7.1	rs159407975	ssa06	91.1	4.4	rs159407975	no	no	no		no
3082	4273	GCR_cBin32079_Ctg1_125	0.0407043	0.191153	> 0.05	ssa10	59.5	0.6	rs159401996	ssa10	66.5	2.8	rs159401996	no	no	no		no
2200	3055	GCR_cBin11246_Ctg1_207	0.0406736	0.20847	> 0.05	ssa04	n/a	n/a	n/a	n/a	n/a	n/a	n/a	no	no	no		no
1618	2256	ESTNV_37578_351	0.0406321	0.209459	> 0.05	ssa01p/23	96.3	49.7	rs159405689	ssa23	33.3	1.7	rs159405689	no	no	no		no
3860	5374	GCR_cBin9602_Ctg1_146	0.0406289	0.195328	> 0.05	ssa24	n/a	n/a	n/a	ssa24	49.5	2.9	rs159402727	no	no	no		no
1259	1735	ESTNV_35343_907	0.0406038	0.194535	> 0.05	ssa16	57.2	1.9	rs159407048	n/a	n/a	n/a	n/a	no	no	no		no
2846	3947	GCR_cBin2649_Ctg1_378	0.0405452	0.200139	> 0.05	ssa25	61.7	1.2	rs159403375	ssa25	36	0.2	rs159403375	no	no	no		no
1341	1853	ESTNV_35838_905	0.0404831	0.185424	> 0.05	ssa09	74.6	0.5	rs159405360	ssa09	66.3	4.1	rs159405360	no	no	no		no
100	141	ESTNV_13336_461	0.0404487	0.192808	> 0.05	ssa19	59	0.2	rs159402879	ssa19	49.5	3.1	rs159402879	no	no	no		no
1840	2563	ESTV_15927_421	0.0404207	0.186706	> 0.05	ssa12	65.5	10.3	rs159405812	ssa12	103.4	6.4	rs159405812	no	no	no		no
35	53	BASS117_B7_F06_677	0.0403823	0.200295	> 0.05	ssa27	34.2	1.7	rs119097298	ssa27	35.8	1.2	rs119097298	no	no	no		no
2722	3780	GCR_cBin2393_Ctg1_311	0.0403369	0.0582398	> 0.05	ssa21	48.2	0	rs159403300	ssa21	26.2	1.1	rs159403300	no	no	no		no
2723	3781	GCR_cBin2393_Ctg1_480	0.0403369	0.0582398	> 0.05	ssa21	48.2	0	rs159401671	ssa21	26.2	1.1	rs159401671	no	no	no		no
2661	3687	GCR_cBin22215_Ctg1_184	0.0401793	0.198094	> 0.05	ssa03	103.2	53.6	rs159401625	ssa03	84	57.1	rs159401625	no	no	no		no
1614	2250	ESTNV_37548_275	0.0400112	0.212085	> 0.05	ssa22	58.2	0	rs159405683	n/a	n/a	n/a	n/a	no	no	no		no
1329	1837	ESTNV_35783_92	0.0400017	0.20912	> 0.05	ssa04	40.3	0.4	rs159405344	n/a	n/a	n/a	n/a	no	no	no		no
1533	2125	ESTNV_36875_1435	0.0399347	0.213501	> 0.05	ssa22	60.5	0	rs159407272	ssa22	53.5	1.8	rs159407272	no	no	no		no
3802	5287	GCR_cBin8426_Ctg1_154	0.039917	0.200751	> 0.05	ssa03	103.2	53.6	rs159402677	ssa03	84	57.1	rs159402677	no	no	no		no
3837	5343	GCR_cBin9235_Ctg1_89	0.0399049	0.205854	> 0.05	ssa12	59.9	10.3	rs159402708	ssa12	97.8	6.3	rs159402708	no	no	no		no
84	120	BASS15_B7_D02_365	0.0398992	0.210781	> 0.05	ssa06	22.3	4.9	rs119097367	ssa06	33.3	3.7	rs119097367	no	no	no		no
2633	3652	GCR_cBin21671_Ctg1_129	0.0398864	0.197796	> 0.05	ssa16	47	0.2	rs159401601	ssa16	46.8	1.7	rs159401601	no	no	no		no
2137	2978	GCR_cBin10083_Ctg1_32	0.0398318	0.194636	> 0.05	ssa01q-fission	n/a	n/a	n/a	ssa01	0	0	rs159408030	no	no	no		no
687	959	ESTNV_30995_709	0.0398231	0.217459	> 0.05	ssa26/28	n/a	n/a	n/a	n/a	n/a	n/a	n/a	no	no	no		no
3483	4823	GCR_cBin45656_Ctg1_97	0.0397558	0.0756678	> 0.05	ssa07	36.5	47.8	rs159403748	ssa07	42.6	57.6	rs159403748	no	no	no		no
2532	3517	GCR_cBin18789_Ctg1_131	0.0397456	0.119056	> 0.05	ssa11	63.7	0.1	rs159401502	ssa11	54.4	1.8	rs159401502	no	no	no		no
1429	1981	ESTNV_36281_2042	0.0397303	0.200552	> 0.05	ssa10	n/a	n/a	n/a	ssa10	29.8	1.6	rs159407193	no	no	no		no
3393	4703	GCR_cBin42784_Ctg1_133	0.0396962	0.19918	> 0.05	ssa13	27.4	0	rs159402309	ssa13	39.3	0.3	rs159402309	no	no	no		no
1325	1833	ESTNV_35774_1797	0.0396606	0.21648	> 0.05	ssa26/28	59	8.7	rs159405340	n/a	n/a	n/a	n/a	no	no	no		no
1979	2752	ESTV_17188_619	0.039645	0.209813	> 0.05	ssa15	59	12.6	rs159405897	ssa15	76.7	19.1	rs159405897	no	no	no		no
2714	3764	GCR_cBin23554_Ctg1_47	0.0396114	0.209097	> 0.05	ssa01p/23	91.2	49.7	rs159403292	ssa23	30.7	1.7	rs159403292	no	no	no		no
2640	3659	GCR_cBin21766_Ctg1_227	0.0395884	0.1956	> 0.05	ssa20	37.4	0	rs159401605	ssa20	44	0.9	rs159401605	no	no	no		no
3931	5486	GCR_hBin45297_Ctg1_227	0.0395884	0.1956	> 0.05	ssa20	37.4	0	rs159402829	ssa20	44	0.9	rs159402829	no	no	no		no
3015	4176	GCR_cBin30294_Ctg1_36	0.0395765	0.207468	> 0.05	ssa01q-fission	n/a	n/a	n/a	ssa01	107.2	49.8	rs159401934	no	no	no		no
559	782	ESTNV_29498_402	0.0395274	0.210386	> 0.05	ssa03	33.3	53.6	rs159406555	n/a	n/a	n/a	n/a	no	no	no		no
3436	4757	GCR_cBin438_Ctg1_175	0.0395241	0.214201	> 0.05	ssa16	53.1	0.9	rs159403719	ssa16	56.1	4.6	rs159403719	no	no	no		no
2281	3173	GCR_cBin13017_Ctg1_241	0.0395229	0.216791	> 0.05	ssa18	65.3	0.1	rs159401283	ssa18	59.7	2.2	rs159401283	no	no	no		no
17	24	BASS110_B7_E03_92	0.0394361	0.199387	> 0.05	ssa10	46.1	0.6	rs119097275	ssa10	45.3	1.6	rs119097275	no	no	no		no
2626	3642	GCR_cBin21489_Ctg1_370	0.0394213	0.21224	> 0.05	ssa04	50.8	0.4	rs159403235	ssa04	54.3	3.4	rs159403235	no	no	no		no
775	1080	ESTNV_31925_1822	0.0393354	0.210302	> 0.05	ssa14	24.4	0	rs159404742	ssa14	15.3	0.2	rs159404742	no	no	no		no
3114	4312	GCR_cBin3314_Ctg1_194	0.0391384	0.202115	> 0.05	ssa01p/23	63.3	49.7	rs159403525	ssa23	7.4	0.8	rs159403525	no	no	no		no
2121	2959	ESTV_21943_931	0.0389827	0.191847	> 0.05	ssa11	30.3	0	rs159406074	ssa11	21.7	0.4	rs159406074	no	no	no		no
920	1264	ESTNV_33187_1675	0.0388453	0.187652	> 0.05	ssa13	28.8	0	rs159404891	ssa13	41.9	1.2	rs159404891	no	no	no		no
3825	5328	GCR_cBin8987_Ctg1_180	0.0388223	0.22927	> 0.05	ssa25	73.2	1.4	rs159403962	ssa25	53.6	0.7	rs159403962	no	no	no		no
2431	3385	GCR_cBin16471_Ctg1_124	0.0388151	0.20616	> 0.05	ssa05	0.3	17.1	rs159403116	ssa05	1.1	36.8	rs159403116	no	no	no		no
3441	4767	GCR_cBin44185_Ctg1_196	0.0387951	0.212751	> 0.05	ssa10	24.5	0	rs159403722	ssa10	26.1	1.4	rs159403722	no	no	no		no
3878	5408	GCR_hBin18063_Ctg1_208	0.0386514	0.230303	> 0.05	ssa20	44.6	0	rs159403990	ssa20	60.5	1.5	rs159403990	no	no	no		no
1839	2562	ESTV_15919_533	0.0386401	0.0777212	> 0.05	ssa10	25.1	0	rs119097133	ssa10	26.5	1.4	rs119097133	no	no	no		no
3118	4316	GCR_cBin3322_Ctg1_167	0.0386341	0.214322	> 0.05	ssa03	14.2	53.2	rs159403528	ssa03	5.7	54.8	rs159403528	no	no	no		no
1599	2228	ESTNV_37373_1395	0.0386324	0.0975588	> 0.05	ssa03	91	53.6	rs159405661	ssa03	77.5	56.8	rs159405661	no	no	no		no
1947	2706	ESTV_16903_451	0.0385314	0.208611	> 0.05	ssa15	53.7	0.9	rs159405880	ssa15	76	5.4	rs159405880	no	no	no		no
2480	3449	GCR_cBin1755_Ctg1_224	0.0385083	0.208568	> 0.05	ssa02	12.7	4.4	rs159401452	ssa02	11.2	22	rs159401452	no	no	no		no
3911	5457	GCR_hBin33344_Ctg1_153	0.0384902	0.212519	> 0.05	ssa02	81	4.4	rs159402804	n/a	n/a	n/a	n/a	no	no	no		no
729	1009	ESTNV_31356_1107	0.0384206	0.217976	> 0.05	ssa15	55.9	0.9	rs159406668	ssa15	76	5.4	rs159406668	no	no	no		no
2706	3752	GCR_cBin23307_Ctg1_194	0.0383987	0.201174	> 0.05	ssa01q-fission	n/a	n/a	n/a	ssa01	89.5	49.6	rs159403283	no	yes	no		no
550	767	ESTNV_29394_510	0.0383451	0.218526	> 0.05	ssa12	72	10.3	rs159404493	ssa12	110.6	6.5	rs159404493	no	no	no		no
3222	4458	GCR_cBin37060_Ctg1_100	0.0382997	0.215608	> 0.05	ssa15	26.8	0	rs159402133	n/a	n/a	n/a	n/a	no	no	no		no
1263	1740	ESTNV_35363_511	0.0382737	0.224013	> 0.05	ssa09	90.6	0.5	rs159407052	ssa09	86.9	5.6	rs159407052	no	no	no		no
3721	5169	GCR_cBin6795_Ctg1_308	0.0382268	0.218432	> 0.05	ssa05	104	19.9	rs159402600	ssa05	104.3	44.2	rs159402600	no	no	no		no
3944	5502	GCR_hBin7522_Ctg1_160	0.0382258	0.225956	> 0.05	ssa25	69.9	1.2	rs159402846	ssa25	49.3	0.6	rs159402846	no	no	no		no
3945	5503	GCR_hBin7522_Ctg1_91	0.0382258	0.225956	> 0.05	ssa25	69.9	1.2	rs159404032	ssa25	49.3	0.6	rs159404032	no	no	no		no
3145	4358	GCR_cBin34313_Ctg1_348	0.0381323	0.220067	> 0.05	ssa07	95.6	48.8	rs159402056	ssa07	105.5	58.7	rs159402056	no	no	no		no
576	803	ESTNV_29703_292	0.0380996	0.209553	> 0.05	ssa02	17.9	4.4	rs159406563	ssa02	19.7	22.3	rs159406563	no	no	no		no
2237	3105	GCR_cBin12050_Ctg1_66	0.0380746	0.224747	> 0.05	ssa22	59.8	0	rs159401237	ssa22	52.4	1.6	rs159401237	no	no	no		no
2334	3246	GCR_cBin14294_Ctg1_253	0.0380694	0.211608	> 0.05	ssa07	n/a	n/a	n/a	ssa07	91	57.9	rs159401326	no	no	no		no
3943	5501	GCR_hBin7522_Ctg1_135	0.0380193	0.228332	> 0.05	ssa25	69.9	1.2	rs159404030	ssa25	49.3	0.6	rs159404030	no	no	no		no
66	97	BASS136_B7_E01_171	0.0378968	0.231672	> 0.05	ssa05	100.3	19.9	rs119097342	ssa05	93.6	44.2	rs119097342	no	yes	no		no
2990	4145	GCR_cBin3000_Ctg1_193	0.037877	0.22946	> 0.05	ssa06	6.5	4.9	rs159403451	ssa06	5.5	1.8	rs159403451	no	no	no		no
3644	5063	GCR_cBin5691_Ctg1_70	0.0378179	0.227839	> 0.05	ssa09	90.6	0.5	rs159403861	ssa09	87.4	5.6	rs159403861	no	no	no		no
1303	1798	ESTNV_35635_2078	0.0378002	0.224381	> 0.05	ssa04	101	0.4	rs159407094	ssa04	108.8	5.9	rs159407094	no	no	no		no
1844	2567	ESTV_15997_539	0.0377875	0.228778	> 0.05	ssa10	65.4	0.6	rs159405816	n/a	n/a	n/a	n/a	no	no	no		no
648	912	ESTNV_30650_234	0.0377769	0.0543977	> 0.05	ssa16	n/a	n/a	n/a	ssa16	56.7	4.7	rs159406630	no	no	no		no
1131	1564	ESTNV_34591_77	0.0377769	0.0543977	> 0.05	ssa16	n/a	n/a	n/a	ssa16	56.7	4.6	rs159406960	no	no	no		no
1811	2520	ESTV_15528_560	0.0377769	0.0543977	> 0.05	ssa04	67.8	0.4	rs159407432	ssa04	70.3	3.4	rs159407432	no	no	no		no
313	447	ESTNV_25113_1234	0.0377679	0.217434	> 0.05	ssa21	8.3	0	rs159406375	ssa21	7.8	1	rs159406375	no	yes	no		no
679	950	ESTNV_30942_448	0.0377476	0.222116	> 0.05	ssa15	n/a	n/a	n/a	ssa15	0	0	rs159406649	no	no	no		no
382	535	ESTNV_26827_289	0.0377256	0.206728	> 0.05	ssa10	50.6	0.6	rs159406427	ssa10	54.1	2.1	rs159406427	no	no	no		no
3160	4374	GCR_cBin3470_Ctg1_217	0.0377168	0.223747	> 0.05	ssa12	59.2	10.3	rs159402067	ssa12	96	6.3	rs159402067	no	no	no		no
214	309	ESTNV_22435_210	0.0376862	0.229392	> 0.05	ssa12	67.5	10.3	rs159404170	ssa12	105.6	6.5	rs159404170	no	no	no		no
3081	4272	GCR_cBin320_Ctg1_314	0.0375664	0.235085	> 0.05	ssa19	62.8	1	rs159401995	ssa19	58.4	4.3	rs159401995	no	no	no		no
1671	2333	ESTV_13419_141	0.0374457	0.227672	> 0.05	ssa26/28	45.3	2.7	rs119096990	ssa26	40.1	1.2	rs119096990	no	no	no		no
3146	4360	GCR_cBin3435_Ctg1_104	0.037376	0.222521	> 0.05	ssa18	69.5	4.8	rs159403553	ssa18	70	2.7	rs159403553	no	no	no		no
2955	4100	GCR_cBin28973_Ctg1_182	0.0373336	0.23306	> 0.05	ssa11	74.3	0.1	rs159401890	ssa11	78.2	2.4	rs159401890	no	no	no		no
3362	4646	GCR_cBin41531_Ctg1_41	0.0372173	0.234244	> 0.05	ssa15	45	0	rs159403676	ssa15	59.9	4.2	rs159403676	no	yes	no		no
3466	4801	GCR_cBin44957_Ctg1_152	0.0371753	0.239442	> 0.05	ssa16	47	0.2	rs159403736	ssa16	46.8	1.6	rs159403736	no	no	no		no
662	931	ESTNV_30787_109	0.0371121	0.213352	> 0.05	ssa15	52.4	0.9	rs159406641	ssa15	69	5.3	rs159406641	no	no	no		no
2738	3802	GCR_cBin2432_Ctg1_559	0.0371018	0.236929	> 0.05	ssa04	45.7	0.4	rs159407646	ssa04	52.1	2.8	rs159407646	no	no	no		no
1287	1770	ESTNV_35503_827	0.0370621	0.224103	> 0.05	ssa04	67.8	0.4	rs159405285	ssa04	0	0	rs159405285	no	no	no		no
3418	4733	GCR_cBin43281_Ctg1_51	0.0370544	0.249132	> 0.05	ssa01q-fission	18.7	0	rs159402323	ssa01	108.4	49.8	rs159402323	no	no	no		no
537	752	ESTNV_29228_811	0.0369701	0.209583	> 0.05	ssa18	55.5	0	rs159404482	ssa18	41.6	1.7	rs159404482	no	no	no		no
1529	2120	ESTNV_36868_2252	0.0369469	0.23753	> 0.05	ssa13	n/a	n/a	n/a	n/a	n/a	n/a	n/a	no	no	no		no
1279	1760	ESTNV_35473_1871	0.036876	0.234941	> 0.05	ssa25	62.3	1.2	rs159407066	ssa25	39.1	0.4	rs159407066	no	no	no		no
297	427	ESTNV_24660_352	0.0368344	0.24416	> 0.05	ssa15	41.5	0	rs159406359	ssa15	0	0	rs159406359	no	no	no		no
771	1073	ESTNV_31886_501	0.0367091	0.240568	> 0.05	ssa26/28	62.5	8.7	rs159404739	n/a	n/a	n/a	n/a	no	no	no		no
3798	5280	GCR_cBin8365_Ctg1_546_V2	0.0367018	0.252559	> 0.05	ssa17	57	0	rs159408310	n/a	n/a	n/a	n/a	no	no	no		no
2677	3710	GCR_cBin2255_Ctg1_268_V2	0.0366663	0.231064	> 0.05	ssa14	67.5	0	rs159408194	n/a	n/a	n/a	n/a	no	yes	no		no
1945	2703	ESTV_16890_1072	0.036612	0.225027	> 0.05	ssa15	52.9	0.9	rs119097215	ssa15	74.7	5.3	rs119097215	no	no	no		no
2675	3706	GCR_cBin22498_Ctg1_205	0.0365907	0.251112	> 0.05	ssa06	106	7.1	rs159403260	ssa06	101.9	4.4	rs159403260	no	no	no		no
1052	1452	ESTNV_34036_449	0.0365573	0.238697	> 0.05	ssa16	50.9	0.2	rs159405046	n/a	n/a	n/a	n/a	no	no	no		no
152	214	ESTNV_17023_584	0.0364765	0.231513	> 0.05	ssa10	72.2	0.6	rs159406248	ssa10	85.8	8.9	rs159406248	no	no	no		no
1771	2471	ESTV_15042_307	0.0363938	0.249703	> 0.05	ssa09	24.5	0	rs119097069	ssa09	5.8	0.6	rs119097069	no	no	no		no
1218	1679	ESTNV_35082_571	0.036385	0.250024	> 0.05	n/a	n/a	n/a	n/a	n/a	n/a	n/a	n/a	no	no	no		no
41	61	BASS119_B7_A09_482	0.0363505	0.241533	> 0.05	ssa15	44.7	0	rs119097301	ssa15	57.6	2.4	rs119097301	no	no	no		no
1354	1877	ESTNV_35947_1630	0.0363189	0.249275	> 0.05	ssa08/29	3.4	1.8	rs159405380	ssa08	4.1	0.4	rs159405380	no	no	no		no
236	340	ESTNV_23136_481	0.0363146	0.221002	> 0.05	ssa03	113.9	53.6	rs159401068	ssa03	104.4	57.4	rs159401068	no	no	no		no
929	1276	ESTNV_33243_1092	0.0363104	0.221708	> 0.05	ssa02	81.8	4.4	rs159406811	ssa02	96.1	25.4	rs159406811	no	no	no		no
1480	2050	ESTNV_36553_296	0.0362402	0.246023	> 0.05	ssa11	67.7	0.1	rs159407229	n/a	n/a	n/a	n/a	no	no	no		no
843	1168	ESTNV_32528_634	0.0361967	0.21769	> 0.05	ssa20	45	0	rs159404804	ssa20	61.4	1.5	rs159404804	no	no	no		no
217	316	ESTNV_22560_417	0.0361247	0.214458	> 0.05	ssa8/29	n/a	n/a	n/a	ssa29	71.4	60.7	rs159401063	no	no	no		no
671	942	ESTNV_30828_422	0.0361208	0.259607	> 0.05	ssa22	31.2	0	rs159404626	ssa22	19	0	rs159404626	no	no	no		no
2189	3044	GCR_cBin11114_Ctg1_151	0.0359924	0.237177	> 0.05	ssa16	54.3	1.4	rs159401193	ssa16	58.2	4.7	rs159401193	no	no	no		no
2268	3154	GCR_cBin1280_Ctg1_527	0.0359721	0.240314	> 0.05	ssa09	102.5	0.5	rs159403005	ssa09	97.6	5.7	rs159403005	no	no	no		no
42	62	BASS119_B7_E10_373	0.0359372	0.0894755	> 0.05	ssa13	41.8	0	rs119097303	ssa13	63.6	2.2	rs119097303	no	no	no		no
3044	4218	GCR_cBin31008_Ctg1_69	0.0358387	0.221427	> 0.05	ssa06	122	8	rs159403482	ssa06	114.4	4.7	rs159403482	no	no	no		no
3495	4838	GCR_cBin46118_Ctg1_223	0.0357452	0.22978	> 0.05	ssa04	100.4	0.4	rs159402386	ssa04	105.7	4.1	rs159402386	no	no	no		no
1570	2186	ESTNV_37123_898	0.0356629	0.255991	> 0.05	ssa03	88.5	53.6	rs159407307	ssa03	71.1	56.8	rs159407307	no	no	no		no
1750	2445	ESTV_14686_659	0.0356621	0.265391	> 0.05	ssa06	67.7	5.4	rs119097049	ssa06	66.1	4.3	rs119097049	no	no	no		no
1154	1596	ESTNV_34745_483	0.0355923	0.244471	> 0.05	ssa10	62.7	0.6	rs159405165	ssa10	72.2	4.8	rs159405165	no	no	no		no
2186	3040	GCR_cBin11088_Ctg1_474	0.0355882	0.236513	> 0.05	ssa22	53.1	0	rs159401188	ssa22	43.4	1	rs159401188	no	no	no		no
2719	3774	GCR_cBin23727_Ctg1_154	0.0355014	0.263408	> 0.05	ssa19	50.5	0	rs159401669	ssa19	39.5	3.1	rs159401669	no	no	no		no
2807	3893	GCR_cBin25742_Ctg1_41	0.0354913	0.252453	> 0.05	ssa09	76.1	0.5	rs159401748	ssa09	67.1	4.1	rs159401748	no	no	no		no
310	444	ESTNV_25043_92	0.0354713	0.245849	> 0.05	ssa10	42.5	0.5	rs159404250	n/a	n/a	n/a	n/a	no	no	no		no
1145	1586	ESTNV_34697_551	0.035455	0.260438	> 0.05	ssa10	63.6	0.6	rs159406971	ssa10	73.7	4.8	rs159406971	no	no	no		no
2676	3707	GCR_cBin22511_Ctg1_246	0.0353782	0.0803578	> 0.05	ssa25	n/a	n/a	n/a	ssa25	20.6	0.1	rs159403262	no	no	no		no
2725	3784	GCR_cBin2400_Ctg1_488	0.035291	0.0805868	> 0.05	ssa11	44.8	0	rs159403303	ssa11	36.8	0.7	rs159403303	no	no	no		no
2809	3895	GCR_cBin25743_Ctg1_97	0.0352594	0.239488	> 0.05	ssa10	69.8	0.6	rs159401749	ssa10	84.4	8.8	rs159401749	no	no	no		no
1258	1734	ESTNV_35343_209	0.0351139	0.257224	> 0.05	ssa16	57.4	2.1	rs159405266	n/a	n/a	n/a	n/a	no	no	no		no
371	522	ESTNV_26637_285	0.0351094	0.267841	> 0.05	ssa10	49.3	0.6	rs159404312	ssa10	49.3	1.7	rs159404312	no	no	no		no
1970	2741	ESTV_17081_268	0.0350277	0.273841	> 0.05	ssa06	96.7	7.1	rs119097243	ssa06	87.4	4.4	rs119097243	no	no	no		no
353	499	ESTNV_26306_372	0.0349783	0.247023	> 0.05	ssa06	22.7	4.9	rs159404294	ssa06	33.3	3.7	rs159404294	no	no	no		no
868	1202	ESTNV_32717_846	0.0349715	0.258546	> 0.05	ssa04	54.3	0.4	rs159404836	n/a	n/a	n/a	n/a	no	no	no		no
359	508	ESTNV_26441_575	0.0349371	0.269762	> 0.05	ssa13	38.4	0	rs159404299	ssa13	0	0	rs159404299	no	no	no		no
143	205	ESTNV_16605_226	0.0349027	0.274242	> 0.05	ssa26/28	74.2	8.7	rs159404092	n/a	n/a	n/a	n/a	no	no	no		no
3813	5306	GCR_cBin8670_Ctg1_184	0.0348311	0.275985	> 0.05	ssa07	86.7	47.8	rs159403953	ssa07	90.6	57.9	rs159403953	no	no	no		no
176	247	ESTNV_19071_457	0.034785	0.247042	> 0.05	ssa03	58.6	53.6	rs159406265	ssa03	47.2	55.4	rs159406265	no	yes	no		no
685	957	ESTNV_30992_1251	0.0347584	0.265555	> 0.05	ssa06	65.5	5.4	rs159404637	ssa06	65	4.3	rs159404637	no	no	no		no
766	1068	ESTNV_31852_56	0.0347469	0.277447	> 0.05	ssa13	52.6	0.6	rs159406697	ssa13	86.6	6	rs159406697	no	no	no		no
2659	3685	GCR_cBin2218_Ctg1_229	0.0347403	0.102834	> 0.05	ssa12	n/a	n/a	n/a	ssa12	94.8	6.3	rs159403253	no	no	no		no
1286	1769	ESTNV_35503_345	0.0346767	0.255484	> 0.05	ssa04	67.8	0.4	rs159405284	ssa04	0	0	rs159405284	no	no	no		no
767	1069	ESTNV_31852_868	0.0346327	0.278859	> 0.05	ssa13	52.6	0.6	rs159404734	ssa13	86.6	5.8	rs159404734	no	no	no		no
1864	2594	ESTV_16214_389	0.0346156	0.276267	> 0.05	ssa14	74.3	18.3	rs159401134	n/a	n/a	n/a	n/a	no	no	no		no
3602	5006	GCR_cBin5159_Ctg1_487	0.0345757	0.26172	> 0.05	ssa05	8.4	19.8	rs159402513	ssa05	11.2	42.3	rs159402513	no	no	no		no
2312	3215	GCR_cBin13782_Ctg1_64	0.0345417	0.259971	> 0.05	ssa06	7.9	4.9	rs159403032	ssa06	5.7	1.8	rs159403032	no	no	no		no
1363	1894	ESTNV_36020_79	0.0344185	0.280817	> 0.05	ssa13	32.2	0	rs159407148	ssa13	47.2	1.5	rs159407148	no	no	no		no
3453	4782	GCR_cBin44494_Ctg1_149	0.0344033	0.282648	> 0.05	ssa11	67.7	0.1	rs159402350	ssa11	59.8	2	rs159402350	no	no	no		no
417	588	ESTNV_27446_341	0.0343606	0.261757	> 0.05	ssa18	69.5	4.8	rs159404357	n/a	n/a	n/a	n/a	no	no	no		no
816	1127	ESTNV_32192_1558	0.0343302	0.282912	> 0.05	ssa09	73.4	0.5	rs159406731	ssa09	65.4	3.6	rs159406731	no	yes	no		no
527	735	ESTNV_29120_555	0.0342806	0.244402	> 0.05	ssa26/28	59	8.7	rs159406533	n/a	n/a	n/a	n/a	no	no	no		no
3032	4202	GCR_cBin30809_Ctg1_165	0.0342703	0.283111	> 0.05	ssa01p/23	104.9	49.7	rs159407659	ssa23	38.6	1.8	rs159407659	no	no	no		no
1356	1880	ESTNV_35959_1283	0.0342662	0.275141	> 0.05	ssa06	17.2	4.9	rs159405381	n/a	n/a	n/a	n/a	no	no	no		no
258	372	ESTNV_23580_687	0.0340952	0.268333	> 0.05	ssa08/29	61.5	9.4	rs159404201	ssa29	50.4	0.3	rs159404201	no	yes	no		no
1102	1528	ESTNV_34431_542	0.0340268	0.272609	> 0.05	ssa13	38.1	0	rs159405110	n/a	n/a	n/a	n/a	no	no	no		no
1676	2339	ESTV_13513_493	0.0340034	0.268458	> 0.05	ssa11	65.3	0.1	rs119096992	ssa11	57.3	2	rs119096992	no	no	no		no
2059	2868	ESTV_20585_205	0.0339838	0.272062	> 0.05	ssa26/28	37	2.7	rs159407543	ssa26	53.6	1.2	rs159407543	no	no	no		no
2344	3262	GCR_cBin14555_Ctg1_93	0.0339476	0.257205	> 0.05	ssa03	118	54.2	rs159401340	ssa03	112.4	57.7	rs159401340	no	no	no		no
1998	2778	ESTV_17356_357	0.0339181	0.269952	> 0.05	ssa14	67.9	0	rs159405910	ssa14	57.9	1.5	rs159405910	no	no	no		no
2977	4129	GCR_cBin29497_Ctg1_155	0.0339113	0.27353	> 0.05	ssa22	40.9	0	rs159401904	ssa22	33.9	0.5	rs159401904	no	no	no		no
2001	2786	ESTV_17454_240	0.0339105	0.242234	> 0.05	ssa09	84.9	0.5	rs119097263	ssa09	77.8	5.1	rs119097263	no	no	no		no
1021	1410	ESTNV_33826_143	0.0339069	0.274249	> 0.05	ssa16	50.9	0.2	rs159405007	n/a	n/a	n/a	n/a	no	no	no		no
2973	4123	GCR_cBin29364_Ctg1_132	0.033899	0.267319	> 0.05	ssa25	62.3	1.2	rs159401900	ssa25	38.1	0.3	rs159401900	no	no	no		no
1168	1614	ESTNV_34827_121	0.0338908	0.0848111	> 0.05	ssa12	64.6	10.3	rs159405179	ssa12	102.9	6.4	rs159405179	no	no	no		no
3037	4208	GCR_cBin30873_Ctg1_139	0.0338459	0.284963	> 0.05	ssa09	71.9	0.5	rs159401960	ssa09	60.4	3.4	rs159401960	no	yes	no		no
1861	2591	ESTV_16207_498	0.0337978	0.289556	> 0.05	ssa09	90	0.5	rs119097151	ssa09	0	0	rs119097151	no	no	no		no
3517	4874	GCR_cBin4707_Ctg1_262	0.0337965	0.256191	> 0.05	ssa21	56	0	rs159402411	ssa21	51.2	1.2	rs159402411	no	no	no		no
226	329	ESTNV_22734_289	0.0337662	0.0911468	> 0.05	ssa14	51	0	rs159404180	ssa14	33.7	0.5	rs159404180	no	no	no		no
406	567	ESTNV_27262_178	0.0337206	0.0584905	> 0.05	ssa27	24.9	1.6	rs159404339	ssa27	25.2	1.1	rs159404339	no	no	no		no
1855	2579	ESTV_16112_244	0.0337206	0.0584905	> 0.05	ssa07	n/a	n/a	n/a	ssa07	89	57.9	rs119097144	no	no	no		no
3006	4165	GCR_cBin30238_Ctg1_42	0.0337206	0.0584905	> 0.05	ssa15	n/a	n/a	n/a	ssa15	67.6	4.8	rs159403461	no	no	no		no
3274	4527	GCR_cBin38307_Ctg1_203	0.0337171	0.250674	> 0.05	ssa12	71.6	10.3	rs159402173	ssa12	110.5	6.5	rs159402173	no	no	no		no
3038	4209	GCR_cBin30873_Ctg1_172	0.033706	0.286584	> 0.05	ssa09	71.9	0.5	rs159401961	ssa09	60.4	3.4	rs159401961	no	yes	no		no
2726	3785	GCR_cBin24032_Ctg1_76	0.0336258	0.28551	> 0.05	ssa01q-fission	n/a	n/a	n/a	ssa01	135.3	127.1	rs159408058	no	no	no		no
1620	2260	ESTNV_37616_3894	0.0335969	0.284244	> 0.05	ssa04	94	0.4	rs159407359	ssa04	95.5	3.5	rs159407359	no	no	no		no
2386	3320	GCR_cBin15290_Ctg1_216	0.0335626	0.289887	> 0.05	ssa08/29	23.4	2.1	rs159403083	ssa29	0	0	rs159403083	no	no	no		no
3067	4252	GCR_cBin31631_Ctg1_149	0.0335153	0.23207	> 0.05	ssa02	32.2	4.4	rs159401980	ssa02	27.3	22.5	rs159401980	no	no	no		no
1202	1658	ESTNV_35028_2775	0.0335133	0.293551	> 0.05	ssa22	41.5	0	rs159407011	ssa22	34	0.5	rs159407011	no	no	no		no
65	96	BASS133_B7_H09_699	0.0335013	0.278159	> 0.05	ssa12	63.8	10.3	rs119097341	ssa12	102	6.4	rs119097341	no	no	no		no
800	1109	ESTNV_32127_1678	0.0334978	0.283575	> 0.05	ssa15	53.4	0.9	rs159406718	n/a	n/a	n/a	n/a	no	no	no		no
1629	2275	ESTV_10850_97	0.0334309	0.108023	> 0.05	ssa05	n/a	n/a	n/a	ssa05	17.7	42.5	rs159407371	no	no	no		no
2378	3310	GCR_cBin15223_Ctg1_361	0.0334098	0.295319	> 0.05	ssa05	0	13.3	rs159401367	ssa05	0.6	30.2	rs159401367	no	no	no		no
289	416	ESTNV_24432_409	0.0333471	0.23886	> 0.05	ssa22	n/a	n/a	n/a	ssa22	52	1.6	rs159402902	no	no	no		no
2146	2988	GCR_cBin1034_Ctg1_240	0.0332143	0.235385	> 0.05	ssa13	32.2	0	rs159402946	ssa13	46.4	1.5	rs159402946	no	yes	no		no
398	557	ESTNV_27094_533	0.033209	0.239558	> 0.05	ssa11	70.5	0.1	rs159404332	ssa11	68.5	2.2	rs159404332	no	no	no		no
1106	1533	ESTNV_34454_2012	0.0332042	0.280028	> 0.05	ssa13	52.6	0	rs159406946	ssa13	85.3	5.8	rs159406946	no	no	no		no
1150	1591	ESTNV_34716_1070	0.0331355	0.0649065	> 0.05	ssa10	n/a	n/a	n/a	ssa10	73.7	4.8	rs159406973	no	no	no		no
1574	2192	ESTNV_37153_794	0.0331117	0.282624	> 0.05	ssa03	88.5	53.6	rs159407311	ssa03	71.1	56.8	rs159407311	no	no	no		no
2787	3869	GCR_cBin25388_Ctg1_108	0.0331063	0.236739	> 0.05	ssa03	86.6	53.6	rs159401731	ssa03	69	56.7	rs159401731	no	no	no		no
672	943	ESTNV_30842_329	0.0329836	0.297088	> 0.05	ssa25	55.7	1.2	rs159404627	ssa25	28.7	0.1	rs159404627	no	no	no		no
3007	4166	GCR_cBin30245_Ctg1_84	0.0329711	0.280119	> 0.05	ssa03	52.8	53.6	rs159401928	ssa03	44.3	55.4	rs159401928	no	no	no		no
2512	3494	GCR_cBin18474_Ctg1_208	0.0329577	0.0875678	> 0.05	ssa24	6.6	0	rs159401490	ssa24	12.2	2.5	rs159401490	no	no	no		no
2467	3433	GCR_cBin17329_Ctg2_166	0.0329401	0.27387	> 0.05	ssa02	56.1	4.4	rs159401443	ssa02	58.2	23	rs159401443	no	no	no		no
3889	5424	GCR_hBin21648_Ctg1_137	0.0329401	0.27387	> 0.05	ssa02	55.1	4.4	rs159402773	ssa02	58.2	23	rs159402773	no	no	no		no
1117	1545	ESTNV_34508_857	0.0329211	0.290546	> 0.05	ssa26/28	59	8.7	rs159405125	ssa28	9.7	0.5	rs159405125	no	yes	no		no
882	1218	ESTNV_32815_1072	0.0329106	0.286522	> 0.05	ssa09	82.1	0.5	rs159404848	ssa09	74.1	5	rs159404848	no	no	no		no
1135	1571	ESTNV_34634_112	0.0328793	0.292313	> 0.05	ssa26/28	23.6	2.7	rs159405145	ssa26	67.9	1.6	rs159405145	no	no	no		no
3252	4497	GCR_cBin37734_Ctg1_357	0.0328034	0.289938	> 0.05	ssa27	43.7	10.1	rs159402159	ssa27	53.5	12.1	rs159402159	no	no	no		no
170	240	ESTNV_18458_404	0.0327936	0.287481	> 0.05	ssa11	69.3	0.1	rs159406261	n/a	n/a	n/a	n/a	no	no	no		no
1782	2483	ESTV_15158_275	0.0327644	0.293002	> 0.05	ssa13	48.1	0	rs119097078	ssa13	77	5	rs119097078	no	no	no		no
1025	1415	ESTNV_33853_519	0.0327419	0.254596	> 0.05	ssa02	54	4.4	rs159406885	n/a	n/a	n/a	n/a	no	no	no		no
1153	1595	ESTNV_34745_1760	0.0327089	0.291024	> 0.05	ssa10	62.7	0.6	rs159406977	ssa10	72.2	4.8	rs159406977	no	no	no		no
2501	3478	GCR_cBin1823_Ctg1_728	0.0326945	0.256666	> 0.05	ssa18	n/a	n/a	n/a	ssa18	42.3	1.7	rs159406111	no	no	no		no
3862	5376	GCR_cBin965_Ctg2_356	0.0326842	0.241968	> 0.05	ssa05	18	19.8	rs159403975	ssa05	26.2	42.5	rs159403975	no	no	no		no
2909	4029	GCR_cBin27812_Ctg1_148	0.0326572	0.293024	> 0.05	ssa01q-fission	15.8	0	rs159403404	ssa01	100.7	49.6	rs159403404	no	no	no		no
2860	3969	GCR_cBin26759_Ctg1_213	0.0326422	0.298455	> 0.05	ssa10	65	0.6	rs159403383	ssa10	74.6	4.8	rs159403383	no	no	no		no
27	39	BASS113_B7_B04_193	0.0325987	0.290132	> 0.05	ssa25	2	0	rs159407748	ssa25	3.9	0.1	rs159407748	no	no	no		no
3179	4399	GCR_cBin3519_Ctg1_31	0.0325969	0.295181	> 0.05	ssa13	48.1	0	rs159402084	ssa13	77	5	rs159402084	no	no	no		no
74	109	BASS139_B7_F02_405	0.0325636	0.29401	> 0.05	ssa21	6.6	0	rs119097284	n/a	n/a	n/a	n/a	no	no	no		no
3040	4211	GCR_cBin30905_Ctg1_38	0.032542	0.288933	> 0.05	ssa01q-fission	17.7	0	rs159403476	ssa01	106.1	49.8	rs159403476	no	no	no		no
69	100	BASS138_B7_B10_378	0.0325331	0.307578	> 0.05	ssa05	6.2	19.8	rs159407755	ssa05	7.5	42.3	rs159407755	no	no	no		no
1469	2036	ESTNV_36494_153	0.0324741	0.274628	> 0.05	ssa09	88.1	0.5	rs159405502	ssa09	82.3	5.1	rs159405502	no	no	no		no
1719	2400	ESTV_14315_1017	0.0324634	0.291377	> 0.05	ssa26/28	113.8	21.3	rs159405741	ssa28	53.7	12.6	rs159405741	no	no	no		no
1726	2407	ESTV_14373_403	0.0324344	0.27019	> 0.05	ssa26/28	40.2	2.7	rs159407398	n/a	n/a	n/a	n/a	no	no	no		no
94	134	ESTNV_13069_427_V2_NullAll	0.0324337	0.308019	> 0.05	ssa01p/23	0	3.2	rs159408122	n/a	n/a	n/a	n/a	no	no	no		no
2829	3927	GCR_cBin26256_Ctg1_80	0.0324194	0.304989	> 0.05	ssa16	12.5	0	rs159401769	ssa16	13.5	0.6	rs159401769	no	no	no		no
3551	4927	GCR_cBin4881_Ctg1_143	0.0323921	0.109352	> 0.05	ssa26/28	111	16.2	rs159402449	ssa28	52.9	3.9	rs159402449	no	no	no		no
3972	5548	MHC_IA_35580-35750	0.0323375	0.277285	> 0.05	ssa27	25.5	1.6	rs159407737	ssa27	26.5	1.1	rs159407737	no	no	no		no
2542	3527	GCR_cBin18968_Ctg1_274	0.0321541	0.264544	> 0.05	ssa26/28	n/a	n/a	n/a	ssa26	57.1	1.2	rs159403179	no	yes	no		no
1124	1553	ESTNV_34549_1420	0.0321405	0.29792	> 0.05	ssa11	60.3	0.1	rs159405134	ssa11	54	1.8	rs159405134	no	no	no		no
1125	1554	ESTNV_34549_1541	0.0321405	0.29792	> 0.05	ssa11	60.3	0.1	rs159406954	ssa11	54	1.8	rs159406954	no	no	no		no
64	94	BASS133_B7_H09_429	0.0321275	0.298375	> 0.05	ssa12	63.8	10.3	rs119097339	ssa12	102	6.4	rs119097339	no	no	no		no
3507	4860	GCR_cBin4660_Ctg1_268	0.0321221	0.295383	> 0.05	ssa05	9.8	19.8	rs159402399	ssa05	12.9	42.4	rs159402399	no	no	no		no
1808	2517	ESTV_15513_116	0.032118	0.295962	> 0.05	ssa18	66.3	0.1	rs159405793	n/a	n/a	n/a	n/a	no	no	no		no
2774	3855	GCR_cBin25277_Ctg1_55	0.0321179	0.300227	> 0.05	ssa14	52.2	0	rs159403339	ssa14	36.6	0.5	rs159403339	no	no	no		no
3431	4751	GCR_cBin43669_Ctg1_203	0.0320985	0.306962	> 0.05	ssa18	49.9	0	rs159402331	ssa18	35.9	1.7	rs159402331	no	no	no		no
2886	4002	GCR_cBin27319_Ctg1_200	0.0320823	0.293613	> 0.05	ssa11	75.7	0.1	rs159401824	ssa11	83.3	2.8	rs159401824	no	no	no		no
2485	3457	GCR_cBin17723_Ctg1_219	0.0320725	0.293579	> 0.05	ssa25	66.9	1.2	rs159406108	ssa25	43.1	0.4	rs159406108	no	no	no		no
748	1037	ESTNV_31617_636	0.0320172	0.248205	> 0.05	ssa26/28	74.2	8.7	rs159404705	n/a	n/a	n/a	n/a	no	no	no		no
1349	1868	ESTNV_35927_659	0.0320079	0.305554	> 0.05	ssa10	60.4	0.6	rs159407128	n/a	n/a	n/a	n/a	no	no	no		no
3410	4723	GCR_cBin4309_Ctg1_115	0.031954	0.292644	> 0.05	n/a	n/a	n/a	n/a	n/a	n/a	n/a	n/a	no	no	no		no
2172	3022	GCR_cBin10764_Ctg1_187	0.0319192	0.316155	> 0.05	ssa20	21.2	0	rs159401176	ssa20	24.4	0.4	rs159401176	no	no	no		no
664	933	ESTNV_30795_52	0.0319168	0.300219	> 0.05	ssa26/28	45.3	2.7	rs159406643	ssa26	39.9	1.2	rs159406643	no	no	no		no
3539	4905	GCR_cBin48196_Ctg1_36	0.0319079	0.313708	> 0.05	ssa05	5.8	19.8	rs159402433	ssa05	6	42.2	rs159402433	no	no	no		no
3540	4906	GCR_cBin48196_Ctg1_63	0.0319079	0.313708	> 0.05	ssa05	5.8	19.8	rs159402434	ssa05	6	42.2	rs159402434	no	no	no		no
2094	2917	ESTV_21424_525	0.0318919	0.296596	> 0.05	ssa15	36.8	0	rs159407574	ssa15	46.3	2	rs159407574	no	no	no		no
1394	1938	ESTNV_36162_2354	0.0318267	0.302891	> 0.05	ssa18	55.5	0	rs159407171	ssa18	46.8	2.2	rs159407171	no	no	no		no
3518	4875	GCR_cBin47076_Ctg1_116	0.0317776	0.300475	> 0.05	ssa01q-fission	n/a	n/a	n/a	ssa01	127	49.9	rs159402412	no	no	no		no
338	480	ESTNV_25889_239	0.031771	0.277893	> 0.05	ssa02	81	4.4	rs159404277	ssa02	96	25.4	rs159404277	no	no	no		no
930	1277	ESTNV_33243_235	0.031771	0.277893	> 0.05	ssa02	81	4.4	rs159404899	ssa02	96	25.4	rs159404899	no	no	no		no
3406	4719	GCR_cBin42993_Ctg1_170	0.0317549	0.300641	> 0.05	ssa20	29.8	0	rs159402316	ssa20	34.1	0.5	rs159402316	no	no	no		no
1299	1790	ESTNV_35598_1331	0.0317456	0.0642082	> 0.05	ssa10	51.9	0.6	rs159407089	ssa10	55.5	2.1	rs159407089	no	no	no		no
3953	5516	GCR_rBin14341_Ctg1_123	0.0317456	0.0642082	> 0.05	ssa11	75.4	0.1	rs159402858	ssa11	82.9	2.6	rs159402858	no	no	no		no
1484	2056	ESTNV_36576_1908	0.0317423	0.30747	> 0.05	ssa08/29	77.2	19.6	rs159405519	ssa29	71.4	60.7	rs159405519	no	no	no		no
439	618	ESTNV_27803_242	0.031665	0.0592503	> 0.05	ssa21	n/a	n/a	n/a	ssa21	40	1.2	rs159404381	no	no	no		no
577	805	ESTNV_29704_289	0.031665	0.0592503	> 0.05	ssa09	n/a	n/a	n/a	ssa09	66.1	3.7	rs159404523	no	no	no		no
1033	1425	ESTNV_33910_178	0.031665	0.0592503	> 0.05	ssa06	n/a	n/a	n/a	ssa06	10.4	2.2	rs159408005	no	no	no		no
1190	1641	ESTNV_34947_1545	0.031665	0.0592503	> 0.05	ssa15	46.6	0	rs159405206	ssa15	62	4.4	rs159405206	no	no	no		no
1240	1709	ESTNV_35219_276	0.031665	0.0592503	> 0.05	ssa25	n/a	n/a	n/a	ssa25	30.5	0.1	rs159405249	no	no	no		no
1280	1761	ESTNV_35473_2001	0.031665	0.0592503	> 0.05	ssa25	62.3	1.2	rs159407067	ssa25	39.1	0.4	rs159407067	no	no	no		no
1821	2537	ESTV_15722_638	0.031665	0.0592503	> 0.05	ssa04	0.6	0	rs159405803	ssa04	6.1	2.1	rs159405803	no	no	no		no
2320	3229	GCR_cBin13973_Ctg1_210	0.031665	0.0592503	> 0.05	ssa13	n/a	n/a	n/a	ssa13	50.4	1.7	rs159401312	no	no	no		no
2984	4139	GCR_cBin2987_Ctg1_60	0.031665	0.0592503	> 0.05	ssa12	52.1	10.3	rs159401911	ssa12	86.4	5.4	rs159401911	no	no	no		no
3050	4226	GCR_cBin311_Ctg1_65	0.031665	0.0592503	> 0.05	ssa22	n/a	n/a	n/a	ssa22	47	1.3	rs159406138	no	no	no		no
3071	4261	GCR_cBin31814_Ctg1_449	0.031665	0.0592503	> 0.05	ssa11	n/a	n/a	n/a	ssa11	84.2	9.5	rs159401988	no	no	no		no
669	939	ESTNV_30819_535	0.0316474	0.107081	> 0.05	ssa04	n/a	n/a	n/a	ssa04	75.7	3.4	rs159406646	no	no	no		no
2953	4097	GCR_cBin2889_Ctg1_78	0.0316064	0.307635	> 0.05	ssa08/29	27	9.3	rs159403430	ssa29	7.9	0.1	rs159403430	no	no	no		no
2883	3999	GCR_cBin27281_Ctg1_182	0.0315794	0.305248	> 0.05	ssa16	6.7	0	rs159401820	ssa16	9.1	0.6	rs159401820	no	no	no		no
2770	3851	GCR_cBin25237_Ctg1_243	0.0315606	0.0594534	> 0.05	ssa22	59.8	0	rs159401717	ssa22	52.4	1.6	rs159401717	no	no	no		no
641	901	ESTNV_30567_474	0.0315589	0.276161	> 0.05	ssa14	51	0	rs159406624	ssa14	34	0.5	rs159406624	no	no	no		no
2830	3928	GCR_cBin26271_Ctg1_32	0.0315462	0.314462	> 0.05	ssa02	57.4	4.4	rs159401770	ssa02	60.6	23.4	rs159401770	no	no	no		no
3918	5465	GCR_hBin33819_Ctg1_187_V2_NullAll	0.0315366	0.307602	> 0.05	ssa05	16	19.8	rs159408326	n/a	n/a	n/a	n/a	no	no	no		no
1740	2430	ESTV_14581_115	0.0315354	0.312031	> 0.05	ssa19	29.7	0	rs159407406	ssa19	20.1	3	rs159407406	no	no	no		no
2667	3693	GCR_cBin22346_Ctg1_324	0.0315062	0.0846002	> 0.05	ssa27	n/a	n/a	n/a	ssa27	45	1.4	rs159401628	no	no	no		no
675	946	ESTNV_30894_499	0.0313761	0.290439	> 0.05	ssa17	60.5	0.2	rs159404630	ssa17	66.8	2.1	rs159404630	no	no	no		no
960	1322	ESTNV_33467_243	0.0313228	0.284642	> 0.05	ssa03	5.9	19.2	rs159404926	n/a	n/a	n/a	n/a	no	no	no		no
3581	4975	GCR_cBin50289_Ctg1_55	0.0312663	0.306918	> 0.05	ssa03	111.8	53.6	rs159402492	ssa03	102.2	57.2	rs159402492	no	no	no		no
1340	1852	ESTNV_35837_595	0.0312142	0.316956	> 0.05	ssa15	43.7	0	rs159405359	n/a	n/a	n/a	n/a	no	no	no		no
3513	4870	GCR_cBin47_Ctg1_552	0.0311887	0.318972	> 0.05	ssa03	11.5	50.4	rs159407675	ssa03	1.7	52.9	rs159407675	no	no	no		no
2655	3681	GCR_cBin22147_Ctg1_75	0.0311689	0.320195	> 0.05	ssa09	107.4	10.1	rs159403250	ssa09	104.8	16	rs159403250	no	no	no		no
3563	4948	GCR_cBin49299_Ctg1_186	0.0311562	0.27468	> 0.05	ssa03	33.3	53.6	rs159403801	ssa03	30.7	55.4	rs159403801	no	no	no		no
908	1246	ESTNV_33045_743	0.0311421	0.145332	> 0.05	ssa05	n/a	n/a	n/a	ssa05	36.9	42.5	rs159404873	no	no	no		no
3919	5466	GCR_hBin34135_Ctg1_23	0.0311405	0.324954	> 0.05	ssa10	1.7	0	rs159402810	ssa10	3.8	0.8	rs159402810	no	no	no		no
3875	5402	GCR_hBin16337_Ctg1_198	0.0311347	0.316844	> 0.05	ssa20	39	0	rs159402755	ssa20	46.2	0.9	rs159402755	no	no	no		no
1865	2595	ESTV_16215_274	0.0311334	0.283941	> 0.05	ssa10	65.4	0.6	rs159405829	ssa10	77.2	4.8	rs159405829	no	no	no		no
1866	2596	ESTV_16215_414	0.0311334	0.283941	> 0.05	ssa10	65.4	0.6	rs159407466	ssa10	77.2	4.8	rs159407466	no	no	no		no
657	923	ESTNV_30714_577	0.0311209	0.313802	> 0.05	ssa26/28	45.8	2.7	rs159404611	ssa26	38.7	1.2	rs159404611	no	no	no		no
3489	4831	GCR_cBin45827_Ctg1_60	0.0310817	0.119236	> 0.05	ssa01q-fission	n/a	n/a	n/a	ssa01	116.7	49.9	rs159403752	no	no	no		no
1727	2410	ESTV_14384_462	0.0310798	0.321758	> 0.05	ssa06	8.9	4.9	rs159402931	ssa06	6.5	1.8	rs159402931	no	no	no		no
2071	2885	ESTV_20839_1082	0.0310267	0.247803	> 0.05	ssa17	15.2	0	rs159407553	ssa17	7.6	0.3	rs159407553	no	no	no		no
1946	2705	ESTV_16902_235	0.0309563	0.288243	> 0.05	ssa02	n/a	n/a	n/a	ssa02	62.7	23.4	rs159405879	no	no	no		no
21	31	BASS111_B7_D03_407	0.0309499	0.273077	> 0.05	ssa05	57.4	19.9	rs119097278	ssa05	61.8	43.1	rs119097278	no	no	no		no
1542	2137	ESTNV_36929_1730	0.0308994	0.308408	> 0.05	ssa12	77.5	54.8	rs159405587	ssa12	118.3	53.8	rs159405587	no	no	no		no
1623	2266	ESTNV_37684_323	0.0308484	0.319478	> 0.05	ssa11	75.5	0.1	rs159405697	ssa11	83.1	2.8	rs159405697	no	no	no		no
326	465	ESTNV_25537_258	0.0308208	0.0793457	> 0.05	ssa09	64.5	0.3	rs159404266	ssa09	47.9	0.9	rs159404266	no	no	no		no
1545	2144	ESTNV_36965_418	0.03077	0.297276	> 0.05	ssa10	59.5	0.6	rs159407283	n/a	n/a	n/a	n/a	no	no	no		no
1418	1967	ESTNV_36248_934	0.0307581	0.0704691	> 0.05	ssa08/29	3.7	2	rs159405444	ssa08	22.3	0.6	rs159405444	no	no	no		no
3018	4180	GCR_cBin30414_Ctg1_34	0.0307531	0.0704822	> 0.05	ssa21	3.8	0	rs159401938	ssa21	1.4	1	rs159401938	no	no	no		no
1988	2763	ESTV_17254_89	0.0307135	0.322954	> 0.05	ssa04	99.7	0.4	rs159407514	ssa04	104	3.8	rs159407514	no	no	no		no
2181	3033	GCR_cBin10989_Ctg1_237	0.030636	0.335218	> 0.05	ssa01p/23	113.2	50.5	rs159401185	ssa23	45	1.8	rs159401185	no	no	no		no
3426	4743	GCR_cBin43522_Ctg1_201	0.0306237	0.0667921	> 0.05	ssa19	17.5	0	rs159402328	ssa19	6.8	2.8	rs159402328	no	no	no		no
1086	1502	ESTNV_34296_693	0.0306197	0.324571	> 0.05	ssa01q-fission	10.8	0	rs159405082	ssa01	92.6	49.6	rs159405082	no	no	no		no
2385	3319	GCR_cBin15283_Ctg1_92	0.030611	0.32296	> 0.05	ssa24	0	0	rs159401371	ssa24	4.5	2.1	rs159401371	no	no	no		no
2052	2854	ESTV_20002_108	0.030534	0.325737	> 0.05	ssa05	0	0	rs159407537	ssa05	0.3	2.1	rs159407537	no	no	no		no
59	87	BASS127_B7_E03_514	0.0304948	0.325818	> 0.05	ssa15	31.4	0	rs119097329	ssa15	41.2	1.9	rs119097329	no	no	no		no
1518	2102	ESTNV_36791_1087	0.0304794	0.0712152	> 0.05	ssa13	n/a	n/a	n/a	ssa13	41.3	0.3	rs159407259	no	no	no		no
2559	3549	GCR_cBin19496_Ctg1_59	0.0304794	0.0712152	> 0.05	ssa13	n/a	n/a	n/a	ssa13	0	0	rs159401527	no	no	no		no
2560	3550	GCR_cBin19496_Ctg1_80	0.0304794	0.0712152	> 0.05	ssa13	n/a	n/a	n/a	ssa13	0	0	rs159403193	no	no	no		no
1058	1464	ESTNV_34106_1298	0.0304571	0.303213	> 0.05	ssa19	27.4	0	rs159405055	n/a	n/a	n/a	n/a	no	no	no		no
3511	4864	GCR_cBin46701_Ctg1_110	0.0304342	0.0713358	> 0.05	ssa03	n/a	n/a	n/a	ssa03	109.1	57.6	rs159402403	no	no	no		no
1313	1813	ESTNV_35690_125	0.0303746	0.325305	> 0.05	ssa07	10.6	47.8	rs159405320	ssa07	14.9	57.2	rs159405320	no	no	no		no
512	715	ESTNV_28961_1146	0.0303628	0.115429	> 0.05	ssa26/28	57.2	8.7	rs159406518	ssa28	4	0.3	rs159406518	no	no	no		no
3100	4294	GCR_cBin32764_Ctg1_113	0.0301912	0.309034	> 0.05	ssa22	59.8	0	rs159403515	ssa22	52	1.6	rs159403515	no	no	no		no
3858	5369	GCR_cBin9573_Ctg1_335_V2	0.0301667	0.327324	> 0.05	ssa22	n/a	n/a	n/a	n/a	n/a	n/a	n/a	no	no	no		no
3859	5370	GCR_cBin9573_Ctg1_352	0.0301667	0.327324	> 0.05	ssa11	73.7	0.1	rs159402723	ssa11	76.7	2.4	rs159402723	no	no	no		no
3213	4446	GCR_cBin36819_Ctg1_131	0.030075	0.329144	> 0.05	ssa16	19.8	0	rs159402125	ssa16	16.7	0.9	rs159402125	no	no	no		no
3214	4447	GCR_cBin36819_Ctg1_430	0.030075	0.329144	> 0.05	ssa16	20.6	0	rs159403584	ssa16	16.7	0.9	rs159403584	no	no	no		no
1173	1619	ESTNV_34845_1222	0.0299769	0.306997	> 0.05	ssa15	39.3	0	rs159405182	ssa15	48.7	2	rs159405182	no	no	no		no
760	1059	ESTNV_31768_165	0.0299218	0.339127	> 0.05	ssa10	87	22.5	rs159404728	ssa10	0	0	rs159404728	no	no	no		no
663	932	ESTNV_30791_687	0.0299038	0.348075	> 0.05	ssa11	n/a	n/a	n/a	n/a	n/a	n/a	n/a	no	no	no		no
1739	2429	ESTV_14579_490	0.0298785	0.340239	> 0.05	ssa10	57.1	0.6	rs119097043	ssa10	62.8	2.3	rs119097043	no	no	no		no
3204	4429	GCR_cBin36505_Ctg1_178	0.0298278	0.34048	> 0.05	ssa26/28	37	2.7	rs159403576	ssa26	50.6	1.2	rs159403576	no	no	no		no
2123	2962	ESTV_21956_886	0.0298271	0.346436	> 0.05	ssa06	112.9	7.1	rs159406077	ssa06	104.1	4.4	rs159406077	no	no	no		no
959	1321	ESTNV_33466_202	0.0298062	0.318715	> 0.05	ssa11	57.2	0	rs159406840	ssa11	48.7	1.6	rs159406840	no	no	no		no
3792	5274	GCR_cBin8357_Ctg1_100	0.0297895	0.315718	> 0.05	ssa10	60.4	0.6	rs159403938	ssa10	70	4.5	rs159403938	no	no	no		no
909	1247	ESTNV_33054_587	0.0297882	0.337434	> 0.05	ssa14	70.9	0	rs159406798	ssa14	63.5	2.3	rs159406798	no	no	no		no
1600	2229	ESTNV_37375_1075	0.0297863	0.334026	> 0.05	ssa26/28	74.8	8.7	rs159405662	ssa28	41	0.7	rs159405662	no	no	no		no
285	410	ESTNV_24287_329	0.0297847	0.286826	> 0.05	ssa09	83.9	0.5	rs159406356	ssa09	77.2	5.1	rs159406356	no	no	no		no
714	991	ESTNV_31212_591	0.0297125	0.148162	> 0.05	ssa17	n/a	n/a	n/a	ssa17	26.3	0.3	rs159404665	no	no	no		no
1318	1825	ESTNV_35740_174	0.0297038	0.339162	> 0.05	ssa10	59.5	0.6	rs159405334	n/a	n/a	n/a	n/a	no	no	no		no
2090	2909	ESTV_21203_913	0.0296957	0.349856	> 0.05	ssa25	64.7	1.2	rs159406029	ssa25	39.4	0.4	rs159406029	no	no	no		no
1180	1630	ESTNV_34907_65	0.0296783	0.347129	> 0.05	ssa11	27.6	0	rs159405199	ssa11	19.5	0.3	rs159405199	no	no	no		no
2430	3384	GCR_cBin16446_Ctg1_230	0.029667	0.337291	> 0.05	ssa13	39.7	0	rs159403115	ssa13	58.9	1.9	rs159403115	no	no	no		no
2214	3071	GCR_cBin11404_Ctg1_50	0.0296566	0.303305	> 0.05	ssa03	n/a	n/a	n/a	ssa03	45.5	55.4	rs159401213	no	no	no		no
2454	3413	GCR_cBin1696_Ctg1_77	0.0296312	0.347504	> 0.05	ssa13	43.1	0	rs159403132	ssa13	69.9	3.5	rs159403132	no	no	no		no
594	833	ESTNV_29967_108	0.0296192	0.30872	> 0.05	ssa02	35.5	4.4	rs159406583	ssa02	38.6	22.6	rs159406583	no	no	no		no
1607	2238	ESTNV_37479_321	0.0296051	0.335962	> 0.05	ssa03	71	53.6	rs159407338	ssa03	59.2	56.7	rs159407338	no	no	no		no
356	503	ESTNV_26402_575	0.0294943	0.347434	> 0.05	ssa04	94.3	0.4	rs159406414	ssa04	95.5	3.7	rs159406414	no	no	no		no
3136	4346	GCR_cBin34041_Ctg1_311	0.029467	0.353323	> 0.05	ssa04	24.9	0	rs159403545	ssa04	35.4	2.5	rs159403545	no	no	no		no
738	1026	ESTNV_31543_459	0.0294102	0.319752	> 0.05	ssa06	n/a	n/a	n/a	n/a	n/a	n/a	n/a	no	no	no		no
661	930	ESTNV_30759_457	0.0293935	0.348712	> 0.05	ssa09	76.4	0.5	rs159406639	ssa09	67.8	4.1	rs159406639	no	no	no		no
3162	4376	GCR_cBin34736_Ctg1_207	0.0293893	0.339036	> 0.05	ssa10	59.8	0.6	rs159402069	ssa10	69	4	rs159402069	no	no	no		no
492	684	ESTNV_28515_410	0.0293104	0.323653	> 0.05	ssa01p/23	2.6	44.6	rs159404433	ssa01	6.5	47.4	rs159404433	no	no	no		no
456	639	ESTNV_28113_144	0.0293024	0.350889	> 0.05	ssa03	14.2	53.2	rs159404402	ssa03	4.9	54.8	rs159404402	no	no	no		no
572	798	ESTNV_29664_1070	0.029277	0.340266	> 0.05	ssa19	30.3	0	rs159406560	n/a	n/a	n/a	n/a	no	no	no		no
765	1067	ESTNV_31849_639	0.0292718	0.345875	> 0.05	ssa11	60.1	0.1	rs159406696	n/a	n/a	n/a	n/a	no	no	no		no
2144	2985	GCR_cBin1032_Ctg1_44	0.0292439	0.350917	> 0.05	ssa13	49.4	0	rs159401153	ssa13	78.8	5.5	rs159401153	no	no	no		no
1420	1971	ESTNV_36268_885	0.0292412	0.349152	> 0.05	ssa12	74.1	10.7	rs159405450	ssa12	117.6	7.4	rs159405450	no	no	no		no
445	624	ESTNV_27903_408	0.0292182	0.357377	> 0.05	ssa12	56	10.3	rs159404387	ssa12	90.2	6.1	rs159404387	no	no	no		no
296	426	ESTNV_24613_246	0.0292125	0.347119	> 0.05	ssa02	16.6	4.4	rs159404240	ssa02	18.4	22.1	rs159404240	no	no	no		no
2400	3344	GCR_cBin15806_Ctg1_105	0.0292053	0.324978	> 0.05	ssa18	n/a	n/a	n/a	ssa18	38.4	1.7	rs159401382	no	no	no		no
1377	1917	ESTNV_36105_534	0.0292011	0.324372	> 0.05	ssa19	60.6	0.4	rs159405408	ssa19	50.9	3.1	rs159405408	no	no	no		no
386	539	ESTNV_26873_901	0.0291816	0.338522	> 0.05	ssa11	49.9	0	rs159406428	ssa11	41.8	1.1	rs159406428	no	no	no		no
198	281	ESTNV_21223_122	0.0291585	0.347518	> 0.05	ssa06	67.2	5.4	rs159406289	ssa06	65	4.3	rs159406289	no	no	no		no
2139	2980	GCR_cBin10089_Ctg1_71	0.0291002	0.290626	> 0.05	ssa1p/23	n/a	n/a	n/a	ssa23	29.8	1.7	rs159401151	no	no	no		no
2937	4076	GCR_cBin28586_Ctg1_147	0.0290943	0.320036	> 0.05	ssa01q-fission	17.7	0	rs159407652	ssa01	105.7	49.8	rs159407652	no	no	no		no
384	537	ESTNV_26864_280	0.0289802	0.164378	> 0.05	ssa16	39.6	0.1	rs159401082	ssa16	42.5	1.3	rs159401082	no	no	no		no
197	278	ESTNV_21177_366	0.0289739	0.356025	> 0.05	ssa11	56	0	rs159406287	ssa11	47.9	1.6	rs159406287	no	no	no		no
329	468	ESTNV_25641_253	0.0289412	0.344061	> 0.05	ssa04	50.9	0.4	rs159404269	ssa04	54.6	3.4	rs159404269	no	no	no		no
1381	1922	ESTNV_36112_1447	0.0289186	0.350118	> 0.05	ssa14	60	0	rs159405410	ssa14	47.1	1.2	rs159405410	no	no	no		no
789	1098	ESTNV_32037_954	0.0288528	0.276191	> 0.05	ssa27	40.7	1.7	rs159404759	ssa27	48.4	1.5	rs159404759	no	yes	no		no
2599	3602	GCR_cBin20792_Ctg1_42	0.028843	0.348559	> 0.05	ssa18	65.3	0.1	rs159406115	ssa18	61.8	2.5	rs159406115	no	no	no		no
368	519	ESTNV_26616_500	0.0288132	0.350272	> 0.05	ssa03	111.5	53.6	rs159401079	ssa03	99.9	57.2	rs159401079	no	no	no		no
1971	2742	ESTV_17107_247	0.0287966	0.338643	> 0.05	ssa08/29	3.7	1.8	rs159405892	ssa08	12.7	0.4	rs159405892	no	no	no		no
3415	4730	GCR_cBin43207_Ctg1_98	0.0287876	0.0857531	> 0.05	ssa14	15.4	0	rs159402322	ssa14	10.8	0.2	rs159402322	no	no	no		no
1632	2280	ESTV_11898_340	0.0287276	0.0915688	> 0.05	ssa01q-fission	35.3	0	rs159402923	ssa01	129	49.9	rs159402923	no	no	no		no
1334	1842	ESTNV_35820_1597	0.0287234	0.364433	> 0.05	ssa14	70.2	0	rs159407116	ssa14	61	2	rs159407116	no	no	no		no
385	538	ESTNV_26864_280_V2_NullAll	0.0287006	0.164565	> 0.05	ssa16	39.4	0.1	rs159408128	n/a	n/a	n/a	n/a	no	no	no		no
3133	4342	GCR_cBin33859_Ctg1_149	0.0286926	0.289537	> 0.05	ssa08/29	9	2	rs159402041	ssa08	24.9	0.8	rs159402041	no	no	no		no
1487	2059	ESTNV_36618_208	0.0286702	0.302332	> 0.05	ssa17	n/a	n/a	n/a	ssa17	65.1	1.4	rs159407236	no	no	no		no
2866	3978	GCR_cBin27018_Ctg1_187	0.028613	0.358181	> 0.05	ssa07	89.1	47.8	rs159401804	ssa07	94.6	58.1	rs159401804	no	no	no		no
3299	4564	GCR_cBin39006_Ctg1_178	0.0286118	0.31327	> 0.05	ssa21	8.3	0	rs159402195	ssa21	7.8	1	rs159402195	no	no	no		no
3286	4545	GCR_cBin38720_Ctg1_79	0.0285955	0.354268	> 0.05	ssa15	40.7	0	rs159403626	ssa15	51.2	2.4	rs159403626	no	no	no		no
3205	4433	GCR_cBin36578_Ctg1_159	0.0285914	0.308441	> 0.05	ssa8/29	n/a	n/a	n/a	ssa29	33	0.1	rs159402110	no	no	no		no
3482	4822	GCR_cBin45632_Ctg1_117	0.0285718	0.285227	> 0.05	ssa10	69.1	0.6	rs159402377	ssa10	82.8	8.8	rs159402377	no	no	no		no
1517	2099	ESTNV_36774_455	0.028562	0.352984	> 0.05	ssa03	34.1	53.6	rs159405551	n/a	n/a	n/a	n/a	no	no	no		no
605	846	ESTNV_30098_223	0.0285122	0.369002	> 0.05	ssa11	60.1	0	rs159404554	ssa11	52.8	1.7	rs159404554	no	no	no		no
2180	3032	GCR_cBin10989_Ctg1_229	0.028509	0.368685	> 0.05	ssa01p/23	113.2	50.5	rs159401184	ssa23	45	1.8	rs159401184	no	no	no		no
660	927	ESTNV_30736_463	0.0285088	0.36411	> 0.05	ssa21	51	0	rs159404617	ssa21	41	1.2	rs159404617	no	no	no		no
2247	3121	GCR_cBin12425_Ctg1_114_V2	0.0283838	0.349368	> 0.05	ssa14	73.4	0	rs159408156	n/a	n/a	n/a	n/a	no	no	no		no
1556	2163	ESTNV_37020_2169	0.0283829	0.353725	> 0.05	ssa01q-fission	39.4	9.3	rs159407294	n/a	n/a	n/a	n/a	no	no	no		no
1760	2457	ESTV_14800_360	0.0283772	0.332648	> 0.05	ssa11	n/a	n/a	n/a	ssa11	0	0	rs119097057	no	no	no		no
238	344	ESTNV_23285_157	0.0283434	0.356514	> 0.05	ssa24	51.2	0	rs159402894	ssa24	51.5	2.9	rs159402894	no	no	no		no
621	874	ESTNV_30380_243	0.0283415	0.367259	> 0.05	ssa16	46.6	0.2	rs159404579	ssa16	46.5	1.3	rs159404579	no	no	no		no
4	10	AY388591_a	0.0283331	0.358889	> 0.05	ssa17	17.2	0	rs159407972	ssa17	12.8	0.3	rs159407972	no	no	no		no
1066	1477	ESTNV_34190_985	0.0283211	0.356481	> 0.05	ssa14	64.4	0	rs159405066	ssa14	53.6	1.5	rs159405066	no	no	no		no
2374	3305	GCR_cBin15162_Ctg1_205	0.0283014	0.341787	> 0.05	ssa01q-fission	32.3	0	rs159401365	ssa01	125	49.9	rs159401365	no	no	no		no
388	544	ESTNV_26964_592	0.0283013	0.357568	> 0.05	ssa01p/23	0.8	43	rs159404323	ssa01	2.1	47.4	rs159404323	no	no	no		no
2753	3826	GCR_cBin24902_Ctg1_166	0.0282891	0.370836	> 0.05	ssa10	60.4	0.6	rs159403326	ssa10	70	4.8	rs159403326	no	no	no		no
2479	3448	GCR_cBin17528_Ctg1_295	0.0282875	0.360095	> 0.05	ssa01p/23	118.1	96.9	rs159401451	ssa23	51.4	46.4	rs159401451	no	no	no		no
1589	2216	ESTNV_37225_2006	0.0282787	0.363371	> 0.05	ssa18	67.2	0.1	rs159405644	ssa18	0	0	rs159405644	no	no	no		no
2628	3645	GCR_cBin21521_Ctg1_45	0.0282403	0.359809	> 0.05	ssa12	62.1	10.3	rs159401594	ssa12	100.7	6.4	rs159401594	no	no	no		no
1723	2404	ESTV_14342_96	0.028185	0.363421	> 0.05	ssa10	72.2	0.6	rs119097032	ssa10	86.6	8.9	rs119097032	no	no	no		no
622	875	ESTNV_30380_403	0.0281825	0.369979	> 0.05	ssa16	46.6	0.2	rs159404580	ssa16	46.5	1.3	rs159404580	no	no	no		no
3407	4720	GCR_cBin43049_Ctg1_125	0.0281639	0.36159	> 0.05	ssa15	50	0.9	rs159402317	ssa15	66.1	4.4	rs159402317	no	no	no		no
221	322	ESTNV_22606_272	0.0281179	0.363749	> 0.05	ssa06	49.7	5.4	rs159404177	n/a	n/a	n/a	n/a	no	no	no		no
2040	2834	ESTV_19159_452	0.0280626	0.137445	> 0.05	ssa26/28	4.8	2	rs159407532	ssa26	76	2	rs159407532	no	no	no		no
302	433	ESTNV_24825_532	0.028049	0.337118	> 0.05	ssa12	35.8	9.6	rs159404244	ssa12	65.7	5.2	rs159404244	no	no	no		no
1159	1601	ESTNV_34757_132	0.0279865	0.372179	> 0.05	ssa11	74.3	0.1	rs159406980	n/a	n/a	n/a	n/a	no	no	no		no
3010	4170	GCR_cBin30256_Ctg1_176	0.0279537	0.114556	> 0.05	ssa03	n/a	n/a	n/a	ssa03	14.1	54.9	rs159401931	no	no	no		no
3765	5239	GCR_cBin7843_Ctg1_121	0.0279482	0.346827	> 0.05	ssa14	64.4	0	rs159403924	ssa14	52.7	1.4	rs159403924	no	no	no		no
2649	3671	GCR_cBin21967_Ctg1_139	0.0279449	0.372309	> 0.05	ssa12	58.3	10.3	rs159401612	ssa12	95.6	6.3	rs159401612	no	no	no		no
1590	2217	ESTNV_37225_69	0.0279277	0.369527	> 0.05	ssa18	67.2	0.1	rs159407328	ssa18	0	0	rs159407328	no	no	no		no
155	219	ESTNV_17157_615	0.0279128	0.369627	> 0.05	ssa25	65	1.2	rs159406250	ssa25	41.7	0.4	rs159406250	no	no	no		no
3596	4999	GCR_cBin51403_Ctg1_182	0.0278206	0.341811	> 0.05	ssa20	32	0	rs159402511	ssa20	35.8	0.5	rs159402511	no	no	no		no
2262	3143	GCR_cBin1265_Ctg1_271	0.0278139	0.295923	> 0.05	ssa06	9.1	4.9	rs159401261	ssa06	9.7	2	rs159401261	no	no	no		no
1109	1536	ESTNV_34458_739	0.0278001	0.343229	> 0.05	ssa17	15.2	0	rs159405118	ssa17	7.3	0.3	rs159405118	no	no	no		no
1138	1576	ESTNV_34654_1292	0.0277984	0.370062	> 0.05	ssa18	46.1	0	rs159405150	ssa18	32	1.4	rs159405150	no	no	no		no
2802	3887	GCR_cBin25700_Ctg1_63	0.0277329	0.380714	> 0.05	ssa01p/23	112.1	50.5	rs159401742	ssa23	45	1.8	rs159401742	no	no	no		no
2147	2989	GCR_cBin10390_Ctg1_228	0.0277133	0.379391	> 0.05	ssa01q-fission	16.6	0	rs159401154	ssa01	102.2	49.6	rs159401154	no	no	no		no
380	533	ESTNV_26812_629	0.0276695	0.372044	> 0.05	ssa03	103.2	53.6	rs159404317	ssa03	84	57.1	rs159404317	no	no	no		no
2389	3326	GCR_cBin1541_Ctg1_424	0.0276654	0.355061	> 0.05	ssa04	96.8	0.4	rs159401376	ssa04	97.4	3.8	rs159401376	no	no	no		no
3049	4224	GCR_cBin31095_Ctg1_300	0.0276405	0.374721	> 0.05	ssa14	74.6	53.4	rs159403485	ssa14	69	48	rs159403485	no	no	no		no
102	143	ESTNV_13417_674	0.0276306	0.381957	> 0.05	ssa20	22.3	0	rs159404059	ssa20	27.9	0.5	rs159404059	no	no	no		no
888	1224	ESTNV_32862_1481	0.0276131	0.370909	> 0.05	ssa25	73.5	1.4	rs159404855	ssa25	54.4	1.3	rs159404855	no	no	no		no
3302	4567	GCR_cBin391_Ctg1_198	0.0275958	0.383783	> 0.05	ssa20	37.4	0	rs159402198	ssa20	44	0.9	rs159402198	no	no	no		no
3048	4223	GCR_cBin31095_Ctg1_289	0.0275886	0.375701	> 0.05	ssa14	74.6	53.4	rs159401970	ssa14	69	48	rs159401970	no	no	no		no
1549	2148	ESTNV_36971_726	0.0275352	0.187108	> 0.05	ssa11	73.9	0.1	rs159407287	ssa11	76.9	2.4	rs159407287	no	no	no		no
88	126	BASS19_B7_F09_342	0.0275343	0.374514	> 0.05	ssa14	67.9	0	rs119097377	ssa14	57.5	1.5	rs119097377	no	no	no		no
2049	2848	ESTV_19854_166	0.0274213	0.37784	> 0.05	ssa01q-fission	27.5	0	rs159405969	ssa01	120	49.9	rs159405969	no	no	no		no
259	375	ESTNV_23622_155	0.0273731	0.36085	> 0.05	ssa10	48.5	0.6	rs159406336	ssa10	48.9	1.6	rs159406336	no	no	no		no
389	546	ESTNV_26979_270	0.0273026	0.389012	> 0.05	ssa15	38.5	0	rs159402906	ssa15	48.3	2	rs159402906	no	no	no		no
1525	2116	ESTNV_36853_78	0.0272661	0.394516	> 0.05	ssa01p/23	3.3	44.6	rs159405565	ssa01	10.8	47.5	rs159405565	no	no	no		no
2624	3639	GCR_cBin21449_Ctg2_62	0.0272206	0.347337	> 0.05	ssa20	41.3	0	rs159401590	ssa20	50.7	1	rs159401590	no	no	no		no
2116	2949	ESTV_21870_705	0.0271995	0.340365	> 0.05	ssa05	78.5	19.9	rs159406067	ssa05	0	0	rs159406067	no	no	no		no
2611	3619	GCR_cBin2094_Ctg1_64	0.0271914	0.3178	> 0.05	ssa1p/23	n/a	n/a	n/a	ssa23	51.3	4	rs159406117	no	no	no		no
2766	3845	GCR_cBin25147_Ctg1_151	0.0271714	0.344905	> 0.05	ssa01p/23	63.3	49.7	rs159403333	ssa23	11.4	1.5	rs159403333	no	no	no		no
2497	3473	GCR_cBin17984_Ctg1_90	0.0271603	0.379177	> 0.05	ssa03	63.2	53.6	rs159401470	ssa03	51.5	55.4	rs159401470	no	no	no		no
2346	3264	GCR_cBin147_Ctg1_263	0.0271494	0.333081	> 0.05	ssa19	62	0.8	rs159403060	ssa19	53.2	3.7	rs159403060	no	no	no		no
2671	3698	GCR_cBin22374_Ctg1_508	0.0271471	0.349247	> 0.05	ssa02	49	4.4	rs159401631	ssa02	49.2	23	rs159401631	no	no	no		no
3720	5167	GCR_cBin6775_Ctg1_75	0.0271011	0.388274	> 0.05	ssa04	49.3	0.4	rs159403895	ssa04	53.9	3.3	rs159403895	no	no	no		no
1366	1897	ESTNV_36026_2638	0.0270782	0.379064	> 0.05	ssa06	24.3	4.9	rs159407150	n/a	n/a	n/a	n/a	no	no	no		no
3686	5125	GCR_cBin6348_Ctg1_174	0.0270582	0.370409	> 0.05	ssa17	56.4	0	rs159402573	ssa17	57.3	0.9	rs159402573	no	no	no		no
3548	4920	GCR_cBin4852_Ctg1_303	0.0270504	0.381054	> 0.05	ssa08/29	63.3	10.1	rs159402446	ssa29	50.9	0.6	rs159402446	no	no	no		no
491	683	ESTNV_28503_575	0.0270346	0.169373	> 0.05	ssa04	101	0.4	rs159404432	ssa04	107.1	4.1	rs159404432	no	no	no		no
79	114	BASS141_B7_B10_108	0.027024	0.391169	> 0.05	ssa21	51	0	rs119097358	ssa21	39.7	1.2	rs119097358	no	no	no		no
1136	1572	ESTNV_34639_1192	0.0270139	0.340647	> 0.05	ssa09	104	0.5	rs159406965	ssa09	99.2	5.8	rs159406965	no	no	no		no
2291	3184	GCR_cBin13317_Ctg1_701	0.0269673	0.383777	> 0.05	ssa26/28	57.2	8.7	rs159407614	ssa28	0	0	rs159407614	no	no	no		no
2767	3847	GCR_cBin25155_Ctg1_104	0.0268896	0.378971	> 0.05	ssa21	52.2	0	rs159401713	ssa21	42.5	1.2	rs159401713	no	no	no		no
1269	1748	ESTNV_35425_830	0.0268508	0.382722	> 0.05	ssa09	n/a	n/a	n/a	n/a	n/a	n/a	n/a	no	no	no		no
1725	2406	ESTV_14358_233	0.0268355	0.383383	> 0.05	ssa19	n/a	n/a	n/a	ssa19	0	0	rs159405744	no	no	no		no
986	1358	ESTNV_33612_145	0.0268258	0.386668	> 0.05	ssa14	73.4	0	rs159404959	ssa14	67.1	2.9	rs159404959	no	no	no		no
1698	2375	ESTV_14031_166	0.0268111	0.396189	> 0.05	ssa11	72.5	0.1	rs119097010	ssa11	73.7	2.4	rs119097010	no	no	no		no
1699	2376	ESTV_14031_406	0.0268111	0.396189	> 0.05	ssa11	72.5	0.1	rs119097011	ssa11	73.7	2.4	rs119097011	no	no	no		no
518	724	ESTNV_29038_680	0.0267773	0.0868481	> 0.05	ssa21	n/a	n/a	n/a	ssa21	7.5	1	rs159406524	no	no	no		no
2718	3772	GCR_cBin237_Ctg1_53	0.0267694	0.363128	> 0.05	ssa13	32.2	0	rs159401666	ssa13	46.2	1.5	rs159401666	no	no	no		no
3149	4363	GCR_cBin34406_Ctg1_88	0.0267345	0.398508	> 0.05	ssa02	77.4	4.4	rs159403555	ssa02	83.8	24.5	rs159403555	no	no	no		no
3254	4501	GCR_cBin37860_Ctg1_229	0.0267022	0.388648	> 0.05	ssa12	74.1	10.3	rs159403603	ssa12	117.4	6.9	rs159403603	no	no	no		no
3496	4841	GCR_cBin46220_Ctg1_123	0.0266049	0.400244	> 0.05	ssa22	59.8	0	rs159403758	ssa22	52.4	1.6	rs159403758	no	no	no		no
2617	3628	GCR_cBin21221_Ctg1_45	0.0265964	0.390173	> 0.05	ssa19	60.8	0.4	rs159401584	ssa19	51.9	3.1	rs159401584	no	no	no		no
2889	4005	GCR_cBin27394_Ctg1_202	0.0265584	0.395683	> 0.05	ssa27	n/a	n/a	n/a	ssa27	0.3	0.2	rs159403393	no	no	no		no
2792	3876	GCR_cBin25440_Ctg1_149_V2	0.0265315	0.389469	> 0.05	ssa02	87.7	4.4	rs159408213	n/a	n/a	n/a	n/a	no	no	no		no
553	771	ESTNV_29405_829	0.0265281	0.394711	> 0.05	ssa04	67.8	0.4	rs159404495	ssa04	63.1	3.4	rs159404495	no	no	no		no
555	775	ESTNV_29418_1240	0.0264963	0.403209	> 0.05	ssa11	67.1	0.1	rs159404500	n/a	n/a	n/a	n/a	no	yes	no		no
1075	1488	ESTNV_34241_147	0.0264946	0.389014	> 0.05	ssa15	46.6	0	rs159405072	ssa15	63.1	4.4	rs159405072	no	no	no		no
3712	5157	GCR_cBin6674_Ctg1_36	0.0264778	0.396224	> 0.05	ssa04	24.9	0	rs159403890	ssa04	35.4	2.5	rs159403890	no	no	no		no
1788	2490	ESTV_15243_314	0.0264113	0.393352	> 0.05	ssa06	60.7	5.4	rs119097514	ssa06	63.5	4.3	rs119097514	no	no	no		no
1602	2232	ESTNV_37396_105	0.026401	0.399752	> 0.05	ssa02	27.7	4.4	rs159407335	n/a	n/a	n/a	n/a	no	no	no		no
2546	3531	GCR_cBin19107_Ctg1_671	0.026392	0.12809	> 0.05	ssa07	32.9	47.8	rs159406114	ssa07	30.5	57.4	rs159406114	no	no	no		no
2660	3686	GCR_cBin22191_Ctg1_67	0.0263904	0.402852	> 0.05	ssa10	51.9	0.6	rs159401624	ssa10	55.9	2.3	rs159401624	yes	no	no		no
2565	3556	GCR_cBin19598_Ctg1_176	0.0263639	0.391688	> 0.05	ssa1p/23	n/a	n/a	n/a	ssa01	55	48.9	rs159403197	no	no	no		no
1958	2721	ESTV_16958_78	0.0263546	0.384676	> 0.05	ssa14	69.6	0	rs119097231	ssa14	60.5	1.7	rs119097231	no	no	no		no
3717	5163	GCR_cBin674_Ctg1_481	0.0263468	0.336694	> 0.05	ssa16	n/a	n/a	n/a	ssa16	49.8	2	rs159402597	no	no	no		no
3685	5123	GCR_cBin6335_Ctg1_82	0.0263376	0.391734	> 0.05	ssa18	55.7	0	rs159402571	ssa18	48.3	2.2	rs159402571	no	no	no		no
1057	1463	ESTNV_34098_444	0.0263221	0.392415	> 0.05	ssa14	64.4	0	rs159406911	ssa14	52.8	1.4	rs159406911	no	no	no		no
783	1090	ESTNV_31988_1587	0.026233	0.399557	> 0.05	ssa15	41.5	0	rs159404752	ssa15	52.9	2.4	rs159404752	no	no	no		no
2183	3035	GCR_cBin10995_Ctg1_168_V2	0.0262217	0.401016	> 0.05	ssa01p/23	112.1	49.7	rs159408148	n/a	n/a	n/a	n/a	no	no	no		no
2590	3590	GCR_cBin20446_Ctg1_124	0.0262103	0.3985	> 0.05	ssa06	112.9	7.1	rs159403210	ssa06	106.1	4.4	rs159403210	no	no	no		no
3920	5468	GCR_hBin35162_Ctg1_230	0.0261656	0.31866	> 0.05	ssa10	18.2	0	rs159402812	ssa10	13.6	0.8	rs159402812	no	no	no		no
342	487	ESTNV_25964_603	0.0261316	0.397244	> 0.05	ssa10	49.4	0.6	rs159404283	ssa10	52.9	2.1	rs159404283	no	no	no		no
358	507	ESTNV_26441_1376	0.026107	0.105708	> 0.05	ssa13	37.9	0	rs159406417	ssa13	54.3	1.9	rs159406417	no	no	no		no
1205	1663	ESTNV_35044_125	0.0260817	0.375741	> 0.05	ssa05	52.9	19.9	rs159405217	ssa05	55.2	42.7	rs159405217	no	no	no		no
568	793	ESTNV_29638_375	0.0260794	0.399534	> 0.05	ssa25	n/a	n/a	n/a	n/a	n/a	n/a	n/a	no	no	no		no
3525	4887	GCR_cBin4736_Ctg1_83	0.0260784	0.372759	> 0.05	ssa01q-fission	37.9	0	rs159403775	ssa01	133	49.9	rs159403775	no	no	no		no
3178	4398	GCR_cBin35156_Ctg1_47	0.0260707	0.371926	> 0.05	ssa1p/23	n/a	n/a	n/a	ssa01	2.1	47.2	rs159406148	no	no	no		no
3970	5546	MHC_IA_31750-31920	0.0260554	0.35557	> 0.05	ssa27	n/a	n/a	n/a	ssa27	26.6	1.1	rs159407735	no	no	no		no
300	430	ESTNV_24780_461	0.0260399	0.124361	> 0.05	ssa16	48.2	0.2	rs159406364	ssa16	49.8	2	rs159406364	no	no	no		no
2349	3267	GCR_cBin14760_Ctg1_76	0.0260349	0.409204	> 0.05	ssa04	37.8	0.3	rs159401344	ssa04	42.4	2.5	rs159401344	no	no	no		no
2669	3695	GCR_cBin22350_Ctg1_52	0.0259989	0.3779	> 0.05	ssa07	52.1	47.8	rs159403257	ssa07	57	57.9	rs159403257	no	no	no		no
279	403	ESTNV_24132_394	0.0259953	0.405775	> 0.05	ssa26/28	23.6	2.7	rs159404222	ssa26	67.9	1.6	rs159404222	no	no	no		no
3329	4607	GCR_cBin401_Ctg1_32	0.0259885	0.3922	> 0.05	ssa21	3.8	0	rs159406155	ssa21	3.1	1	rs159406155	no	no	no		no
414	582	ESTNV_27413_1015	0.0259715	0.40678	> 0.05	ssa20	18.1	0	rs159404352	n/a	n/a	n/a	n/a	no	no	no		no
558	781	ESTNV_29489_194	0.0259115	0.405477	> 0.05	ssa13	27.4	0	rs159406554	ssa13	39	0.3	rs159406554	no	no	no		no
855	1188	ESTNV_32653_896	0.0258777	0.403488	> 0.05	ssa06	122.1	8	rs159404822	n/a	n/a	n/a	n/a	no	no	no		no
115	169	ESTNV_14352_234	0.0258348	0.399341	> 0.05	ssa14	71.5	0	rs159406224	ssa14	64.1	2.3	rs159406224	no	no	no		no
1142	1581	ESTNV_34665_1373	0.0258348	0.399341	> 0.05	ssa14	71.5	0	rs159405152	ssa14	64.1	2.3	rs159405152	no	no	no		no
898	1235	ESTNV_32942_591	0.0258279	0.378343	> 0.05	ssa24	6.6	0	rs159406792	ssa24	9.9	2.4	rs159406792	no	no	no		no
1736	2422	ESTV_14501_498	0.0258064	0.125649	> 0.05	ssa26/28	57.2	8.7	rs119097042	ssa28	0.9	0.3	rs119097042	no	no	no		no
1781	2482	ESTV_15153_346	0.0258001	0.415418	> 0.05	ssa26/28	111.7	16.2	rs119097077	ssa28	53.3	4.8	rs119097077	no	no	no		no
1494	2067	ESTNV_36658_1538	0.0256924	0.409811	> 0.05	ssa11	76.2	0.1	rs159407240	n/a	n/a	n/a	n/a	no	no	no		no
943	1296	ESTNV_33351_1653	0.0256891	0.408402	> 0.05	ssa09	86	0.5	rs159406824	ssa09	80.7	5.1	rs159406824	no	no	no		no
216	315	ESTNV_22558_237	0.0256852	0.350652	> 0.05	ssa02	n/a	n/a	n/a	ssa02	43.6	22.9	rs159404175	no	no	no		no
523	730	ESTNV_29085_178	0.025659	0.4075	> 0.05	ssa27	42.7	1.7	rs159406529	ssa27	52	1.5	rs159406529	no	no	no		no
1336	1847	ESTNV_35828_77	0.0256008	0.415272	> 0.05	ssa03	58.6	53.6	rs159407117	ssa03	47.2	55.4	rs159407117	no	no	no		no
1337	1848	ESTNV_35828_77_V2_NullAll	0.0256008	0.415272	> 0.05	ssa03	59.1	53.6	rs159408135	n/a	n/a	n/a	n/a	no	no	no		no
3618	5029	GCR_cBin5325_Ctg1_209	0.0255514	0.395499	> 0.05	ssa11	53.9	0	rs159406167	ssa11	44.4	1.3	rs159406167	no	no	no		no
796	1105	ESTNV_32102_56	0.0255454	0.40435	> 0.05	ssa03	32.5	53.6	rs159404764	ssa03	26	55.4	rs159404764	no	no	no		no
831	1147	ESTNV_32341_483	0.0255021	0.389254	> 0.05	ssa11	45.1	0	rs159404790	ssa11	0	0	rs159404790	no	no	no		no
1777	2478	ESTV_15107_389	0.0254937	0.0888059	> 0.05	ssa1p/23	n/a	n/a	n/a	ssa01	13.6	47.8	rs119097071	no	no	no		no
3775	5255	GCR_cBin8054_Ctg1_188	0.025466	0.417027	> 0.05	ssa09	72.4	0.5	rs159403931	ssa09	60.7	3.4	rs159403931	no	no	no		no
3386	4687	GCR_cBin42482_Ctg1_198	0.0254301	0.382458	> 0.05	ssa12	70.8	10.3	rs159402295	ssa12	108.9	6.5	rs159402295	no	no	no		no
2701	3747	GCR_cBin23259_Ctg1_339	0.0254186	0.313915	> 0.05	ssa11	69.3	0.1	rs159401653	ssa11	64.7	2.1	rs159401653	no	no	no		no
1619	2258	ESTNV_37606_918	0.0254099	0.422067	> 0.05	ssa06	57.2	5.4	rs159405692	ssa06	57.4	4.3	rs159405692	no	no	no		no
1757	2454	ESTV_14757_562	0.0253971	0.372194	> 0.05	ssa05	13.7	19.8	rs119097055	ssa05	19.2	42.5	rs119097055	no	no	no		no
213	306	ESTNV_22407_388	0.0253901	0.413728	> 0.05	ssa09	76.3	0.5	rs159401061	ssa09	67.2	4.1	rs159401061	no	yes	no		no
480	670	ESTNV_28388_51	0.0253263	0.420884	> 0.05	ssa01p/23	118.1	110.2	rs159404423	ssa23	51.4	52.4	rs159404423	no	no	no		no
2568	3561	GCR_cBin19737_Ctg1_139	0.0252911	0.0986118	> 0.05	ssa04	n/a	n/a	n/a	ssa04	54.3	3.4	rs159403200	no	no	no		no
3043	4217	GCR_cBin30993_Ctg1_62	0.0252848	0.392541	> 0.05	ssa11	70.9	0.1	rs159403481	ssa11	68.7	2.2	rs159403481	no	no	no		no
2278	3169	GCR_cBin1294_Ctg1_151	0.0252602	0.411724	> 0.05	ssa24	25.1	0	rs159406099	ssa24	21.9	2.6	rs159406099	no	no	no		no
3715	5161	GCR_cBin6719_Ctg1_142	0.0251987	0.412998	> 0.05	ssa17	17.2	0	rs159402595	ssa17	10.7	0.3	rs159402595	no	no	no		no
624	877	ESTNV_30406_1294	0.0251929	0.426302	> 0.05	ssa16	50.1	0.2	rs159406609	n/a	n/a	n/a	n/a	no	no	no		no
1524	2115	ESTNV_36844_1704	0.0251926	0.112432	> 0.05	ssa11	56	0	rs159405561	ssa11	46	1.3	rs159405561	no	no	no		no
3231	4471	GCR_cBin37379_Ctg1_47	0.025167	0.110037	> 0.05	ssa03	118	54.2	rs159403590	ssa03	111.3	57.7	rs159403590	no	no	no		no
596	836	ESTNV_29983_786	0.0251577	0.350409	> 0.05	ssa11	71.2	0.1	rs159404548	ssa11	69	2.3	rs159404548	no	no	no		no
3003	4161	GCR_cBin3018_Ctg1_511	0.0250952	0.114313	> 0.05	ssa01q-fission	39.4	4.4	rs159401926	ssa01	134	50.1	rs159401926	no	no	no		no
3004	4162	GCR_cBin3018_Ctg1_570	0.0250952	0.114313	> 0.05	ssa01q-fission	39.4	4.4	rs159406135	ssa01	134	50.3	rs159406135	no	no	no		no
1713	2394	ESTV_14201_395	0.0250077	0.0851938	> 0.05	ssa06	n/a	n/a	n/a	ssa06	96.7	4.4	rs119097025	no	no	no		no
1182	1633	ESTNV_34931_121	0.0249946	0.405432	> 0.05	ssa04	100.2	0.4	rs159406998	ssa04	105.2	3.8	rs159406998	no	no	no		no
2188	3043	GCR_cBin11102_Ctg1_74	0.0249807	0.417902	> 0.05	ssa27	10.7	1.6	rs159401191	ssa27	16.5	0.6	rs159401191	no	no	no		no
3057	4237	GCR_cBin31321_Ctg1_183	0.0248751	0.115429	> 0.05	ssa25	73	1.2	rs159401976	ssa25	53.3	0.7	rs159401976	no	no	no		no
2282	3174	GCR_cBin13024_Ctg1_140	0.0248616	0.396665	> 0.05	ssa05	59.1	19.9	rs159403011	ssa05	65.4	43.1	rs159403011	no	no	no		no
2283	3175	GCR_cBin13024_Ctg1_142	0.0248616	0.396665	> 0.05	ssa05	59.1	19.9	rs159403012	ssa05	65.4	43.1	rs159403012	no	no	no		no
2476	3445	GCR_cBin17465_Ctg1_129	0.0248496	0.39977	> 0.05	ssa01q-fission	22.9	0	rs159401448	ssa01	114.5	49.8	rs159401448	no	no	no		no
3432	4752	GCR_cBin43670_Ctg1_77	0.0248417	0.369639	> 0.05	ssa01p/23	0.1	32.2	rs159402332	ssa01	0.1	33	rs159402332	no	no	no		no
3840	5347	GCR_cBin9261_Ctg1_188	0.0248278	0.342658	> 0.05	ssa05	106.1	19.9	rs159403970	ssa05	0	0	rs159403970	no	no	no		no
1132	1565	ESTNV_34595_838	0.0248076	0.4226	> 0.05	ssa15	42.9	0	rs159406961	n/a	n/a	n/a	n/a	no	no	no		no
3789	5271	GCR_cBin8336_Ctg1_87	0.0248019	0.433416	> 0.05	ssa13	37.7	0	rs159403937	ssa13	54.2	1.9	rs159403937	no	no	no		no
1885	2626	ESTV_16378_529	0.0247556	0.163121	> 0.05	ssa22	59.8	0	rs119097170	ssa22	50.5	1.6	rs119097170	no	no	no		no
3811	5304	GCR_cBin8657_Ctg1_79	0.0247295	0.404657	> 0.05	ssa01q-fission	33.1	0	rs159407700	ssa01	126.4	49.9	rs159407700	no	no	no		no
3750	5217	GCR_cBin7413_Ctg1_550	0.0246593	0.358667	> 0.05	ssa13	39.7	0	rs159407695	ssa13	58.2	1.9	rs159407695	no	no	no		no
1603	2233	ESTNV_37407_341	0.0246469	0.389639	> 0.05	ssa18	22.8	0	rs159405666	ssa18	15.4	1.3	rs159405666	no	no	no		no
1077	1492	ESTNV_34256_1283	0.024632	0.439947	> 0.05	ssa10	53.5	0.6	rs159406928	ssa10	56.5	2.3	rs159406928	no	no	no		no
2435	3390	GCR_cBin16478_Ctg1_193	0.0245937	0.271396	> 0.05	ssa05	0.1	15.3	rs159403119	ssa05	0.7	33	rs159403119	no	no	no		no
2314	3218	GCR_cBin13830_Ctg1_156	0.0245616	0.426645	> 0.05	ssa01p/23	2.6	44.6	rs159401306	ssa01	6.8	47.5	rs159401306	no	no	no		no
1246	1717	ESTNV_35259_1843	0.0245471	0.424471	> 0.05	ssa12	74.5	22.6	rs159405254	ssa12	117.9	14.9	rs159405254	no	no	no		no
106	151	ESTNV_13805_574	0.0245182	0.425063	> 0.05	ssa22	40.9	0	rs159406219	ssa22	33.9	0.5	rs159406219	no	no	no		no
2579	3574	GCR_cBin1996_Ctg1_126	0.0244932	0.393045	> 0.05	ssa13	n/a	n/a	n/a	ssa13	87.6	54.7	rs159401543	no	no	no		no
2006	2794	ESTV_17511_801	0.0244818	0.430137	> 0.05	ssa20	32.9	0	rs159407522	ssa20	38.6	0.5	rs159407522	no	no	no		no
3491	4833	GCR_cBin45926_Ctg1_48	0.0244616	0.438144	> 0.05	ssa21	56.1	0	rs159403753	ssa21	51.5	1.2	rs159403753	no	no	no		no
3632	5046	GCR_cBin5457_Ctg1_201	0.0244443	0.426399	> 0.05	ssa11	76.2	0.1	rs159403853	ssa11	83.5	3	rs159403853	no	no	no		no
2163	3008	GCR_cBin10654_Ctg1_136	0.0244346	0.431101	> 0.05	ssa16	55.5	1.6	rs159401166	ssa16	60.9	4.7	rs159401166	no	no	no		no
3258	4505	GCR_cBin37910_Ctg1_93	0.0244181	0.382347	> 0.05	ssa01q-fission	n/a	n/a	n/a	ssa01	107.2	49.8	rs159402164	no	no	no		no
3769	5245	GCR_cBin7903_Ctg1_574	0.0243966	0.405956	> 0.05	ssa03	93.5	53.6	rs159406192	ssa03	78.4	56.8	rs159406192	no	no	no		no
1380	1921	ESTNV_36112_1347	0.024394	0.42767	> 0.05	ssa14	60	0	rs159405409	ssa14	47.1	1.2	rs159405409	no	no	no		no
3321	4595	GCR_cBin39846_Ctg1_208	0.0243741	0.427438	> 0.05	ssa17	60.1	0.2	rs159402221	ssa17	66.3	1.9	rs159402221	no	no	no		no
632	891	ESTNV_30484_927	0.0243428	0.392871	> 0.05	ssa01q-fission	17.7	0	rs159406616	ssa01	106.1	49.8	rs159406616	no	no	no		no
826	1140	ESTNV_32294_424	0.0243175	0.426579	> 0.05	ssa18	17.1	0	rs159406739	ssa18	8.4	1.3	rs159406739	no	no	no		no
2693	3736	GCR_cBin2313_Ctg1_194	0.0243054	0.41004	> 0.05	ssa06	124	57.9	rs159401649	ssa06	119	58.8	rs159401649	no	no	no		no
1633	2282	ESTV_11981_368	0.0242847	0.0852691	> 0.05	ssa16	0	0	rs119096965	ssa16	0.1	0.6	rs119096965	no	no	no		no
1881	2620	ESTV_16345_697	0.0242847	0.0852691	> 0.05	ssa13	48.1	0	rs159407476	n/a	n/a	n/a	n/a	no	no	no		no
461	646	ESTNV_28146_651	0.024272	0.434992	> 0.05	ssa06	87.2	5.4	rs159404407	ssa06	79.8	4.3	rs159404407	no	no	no		no
974	1344	ESTNV_33535_713	0.0242452	0.419935	> 0.05	ssa01q-fission	26.9	0	rs159406851	ssa01	118.2	49.9	rs159406851	no	no	no		no
1160	1602	ESTNV_34761_337	0.0242358	0.432358	> 0.05	ssa15	45	0	rs159405169	ssa15	60.1	4.4	rs159405169	no	no	no		no
3266	4516	GCR_cBin38063_Ctg1_124	0.0241563	0.420828	> 0.05	ssa16	43.8	0.2	rs159403615	ssa16	43.6	1.3	rs159403615	no	no	no		no
2524	3507	GCR_cBin18632_Ctg1_368	0.0241402	0.433299	> 0.05	ssa14	73.8	12.8	rs159401497	ssa14	69	10.2	rs159401497	no	no	no		no
2122	2960	ESTV_21948_1782	0.0241388	0.437766	> 0.05	ssa18	69.1	4.8	rs159406075	n/a	n/a	n/a	n/a	no	no	no		no
706	982	ESTNV_31153_805	0.0241372	0.264221	> 0.05	ssa26/28	n/a	n/a	n/a	ssa26	75.6	2	rs159404658	no	no	no		no
1151	1592	ESTNV_34724_1228	0.0241249	0.435133	> 0.05	ssa26/28	69	8.7	rs159405162	ssa28	36.7	0.7	rs159405162	no	no	no		no
3059	4240	GCR_cBin31375_Ctg1_210	0.0240961	0.402369	> 0.05	ssa21	48.1	0	rs159403492	ssa21	26.2	1.1	rs159403492	no	no	no		no
520	726	ESTNV_29069_659	0.0240822	0.43769	> 0.05	ssa12	67.4	10.3	rs159406525	n/a	n/a	n/a	n/a	no	no	no		no
1915	2666	ESTV_16677_620	0.0240818	0.422532	> 0.05	ssa24	53.4	0	rs119097188	ssa24	55.4	3	rs119097188	no	no	no		no
2293	3186	GCR_cBin13355_Ctg1_53	0.0240788	0.430842	> 0.05	ssa15	59.6	45.1	rs159403020	ssa15	77.2	61.8	rs159403020	no	no	no		no
1157	1599	ESTNV_34751_1633	0.0240741	0.351101	> 0.05	ssa01q-fission	38.5	0	rs159406978	ssa01	133.1	49.9	rs159406978	no	no	no		no
508	710	ESTNV_28911_1123	0.0240534	0.437022	> 0.05	ssa15	52.2	0.9	rs159404454	n/a	n/a	n/a	n/a	no	no	no		no
3171	4389	GCR_cBin35034_Ctg1_104	0.024045	0.433733	> 0.05	ssa19	48.6	0	rs159403566	ssa19	35.4	3.1	rs159403566	no	no	no		no
2464	3428	GCR_cBin17287_Ctg1_347	0.024012	0.438638	> 0.05	ssa09	82.1	0.5	rs159403139	ssa09	74.1	4.9	rs159403139	no	no	no		no
3886	5419	GCR_hBin20538_Ctg1_85	0.024002	0.430824	> 0.05	ssa17	54.2	0	rs159403996	ssa17	56.6	0.9	rs159403996	no	no	no		no
2013	2801	ESTV_17632_161	0.0239629	0.433743	> 0.05	ssa07	0	0	rs159407523	ssa07	0	0	rs159407523	no	no	no		no
1423	1975	ESTNV_36275_2174	0.0239538	0.439228	> 0.05	ssa03	118	54.2	rs159407188	n/a	n/a	n/a	n/a	no	no	no		no
3790	5272	GCR_cBin8347_Ctg1_155	0.023952	0.372798	> 0.05	ssa1p/23	n/a	n/a	n/a	ssa01	12.1	47.6	rs159402669	no	no	no		no
2765	3844	GCR_cBin25136_Ctg1_28	0.0239297	0.433751	> 0.05	ssa13	37.1	0	rs159401712	ssa13	52.6	1.9	rs159401712	no	no	no		no
1482	2053	ESTNV_36566_1392	0.0238938	0.147032	> 0.05	ssa14	68.1	0	rs159405516	ssa14	59.2	1.6	rs159405516	no	no	no		no
3634	5049	GCR_cBin5501_Ctg1_631	0.0238936	0.436013	> 0.05	ssa12	65.5	10.3	rs159406169	ssa12	102.9	6.4	rs159406169	no	no	no		no
3604	5008	GCR_cBin5164_Ctg1_303_V2_NullAll	0.0238334	0.436021	> 0.05	ssa27	n/a	n/a	n/a	n/a	n/a	n/a	n/a	no	no	no		no
3626	5039	GCR_cBin5393_Ctg1_451	0.0238301	0.419386	> 0.05	ssa16	53.8	1	rs159402528	ssa16	57.2	4.7	rs159402528	no	no	no		no
3383	4680	GCR_cBin42396_Ctg1_446	0.0238138	0.426227	> 0.05	ssa19	50.5	0	rs159403689	ssa19	39.4	3.1	rs159403689	no	no	no		no
1252	1725	ESTNV_35314_130	0.0237948	0.430362	> 0.05	ssa05	104	19.9	rs159405257	ssa05	103.2	44.2	rs159405257	no	no	no		no
2970	4119	GCR_cBin2936_Ctg1_134	0.0237929	0.432138	> 0.05	ssa01p/23	112.1	50.5	rs159401897	ssa23	43.1	1.8	rs159401897	no	no	no		no
3514	4871	GCR_cBin4704_Ctg1_255	0.0237775	0.424979	> 0.05	ssa12	59.9	10.3	rs159402410	ssa12	99.8	6.4	rs159402410	no	no	no		no
1083	1498	ESTNV_34285_725	0.023737	0.425798	> 0.05	ssa22	1.7	0	rs159405079	ssa22	1.3	0	rs159405079	no	no	no		no
2808	3894	GCR_cBin25743_Ctg1_25	0.0236784	0.394218	> 0.05	ssa10	69.8	0.6	rs159403352	ssa10	84.4	8.8	rs159403352	no	no	no		no
707	984	ESTNV_31163_234	0.0236672	0.430168	> 0.05	ssa10	74.4	16.7	rs159406660	ssa10	87.6	11.4	rs159406660	no	no	no		no
304	437	ESTNV_24873_94	0.0236592	0.104806	> 0.05	ssa15	39.3	0	rs159406369	ssa15	50	2.4	rs159406369	no	no	no		no
1724	2405	ESTV_14349_383	0.0236592	0.104806	> 0.05	ssa09	74.6	0.5	rs159407397	ssa09	66.1	4.1	rs159407397	no	no	no		no
2906	4026	GCR_cBin27805_Ctg1_63	0.0236592	0.104806	> 0.05	ssa10	n/a	n/a	n/a	ssa10	87.9	65.8	rs159403402	no	no	no		no
951	1310	ESTNV_33422_864	0.0236423	0.433713	> 0.05	ssa04	100.7	0.4	rs159404921	ssa04	107	4.1	rs159404921	no	no	no		no
3609	5016	GCR_cBin51840_Ctg1_131	0.0236183	0.176383	> 0.05	ssa10	53.9	0.6	rs159402516	ssa10	59.4	2.3	rs159402516	no	no	no		no
1061	1471	ESTNV_34151_140	0.0236133	0.412395	> 0.05	ssa12	72.9	10.3	rs159405061	ssa12	112.8	6.5	rs159405061	no	no	no		no
420	592	ESTNV_27492_1324	0.0235019	0.389442	> 0.05	ssa27	42.8	1.7	rs159404360	ssa27	52.2	1.6	rs159404360	no	no	no		no
435	613	ESTNV_27741_379	0.0234947	0.42042	> 0.05	ssa24	51.9	0	rs159404376	ssa24	51.7	2.9	rs159404376	no	no	no		no
1711	2392	ESTV_14186_163	0.0234903	0.43432	> 0.05	ssa01p/23	89.2	49.7	rs119097023	ssa23	26.9	1.7	rs119097023	no	no	no		no
114	164	ESTNV_14268_378	0.0234738	0.427072	> 0.05	ssa12	46.6	10.1	rs159402884	ssa12	75	5.3	rs159402884	no	no	no		no
1393	1937	ESTNV_36161_2245	0.0234521	0.430075	> 0.05	ssa11	56	0	rs159405425	ssa11	47.9	1.6	rs159405425	no	no	no		no
2505	3483	GCR_cBin18336_Ctg1_279	0.023403	0.370894	> 0.05	ssa01p/23	98.9	49.7	rs159403165	ssa23	37.9	1.7	rs159403165	no	no	no		no
2636	3655	GCR_cBin21689_Ctg1_170	0.0233986	0.429455	> 0.05	ssa09	107.4	25.6	rs159403241	ssa09	105	38.2	rs159403241	no	no	no		no
3805	5297	GCR_cBin8471_Ctg1_221	0.0233792	0.431134	> 0.05	ssa09	76.8	0.5	rs159406198	ssa09	68	4.1	rs159406198	no	no	no		no
476	664	ESTNV_28304_221	0.0233402	0.421781	> 0.05	ssa11	74.6	0.1	rs159406489	n/a	n/a	n/a	n/a	no	no	no		no
351	497	ESTNV_26237_290	0.023272	0.429432	> 0.05	ssa06	105.2	7.1	rs159404293	ssa06	93.6	4.4	rs159404293	no	no	no		no
884	1220	ESTNV_32821_1162	0.0232706	0.151164	> 0.05	ssa26/28	96.1	8.8	rs159406781	ssa28	52.1	1	rs159406781	no	no	no		no
3817	5316	GCR_cBin8844_Ctg1_179	0.0232597	0.0889836	> 0.05	ssa06	6.5	4.8	rs159402687	ssa06	5	1.7	rs159402687	no	no	no		no
689	961	ESTNV_30996_410_V2_NullAll	0.023248	0.417262	> 0.05	ssa21	8.3	0	rs159408132	n/a	n/a	n/a	n/a	no	no	no		no
2852	3959	GCR_cBin26625_Ctg1_89	0.0232419	0.42744	> 0.05	ssa18	66.3	0.1	rs159401791	ssa18	64.7	2.7	rs159401791	no	no	no		no
1026	1416	ESTNV_33856_277	0.0232213	0.428055	> 0.05	ssa19	63.4	2	rs159406887	ssa19	58.7	4.7	rs159406887	no	no	no		no
2194	3049	GCR_cBin11191_Ctg1_173	0.0232194	0.37105	> 0.05	ssa05	9.4	19.8	rs159401195	ssa05	11.2	42.4	rs159401195	no	no	no		no
181	253	ESTNV_19627_365	0.0232111	0.431256	> 0.05	ssa19	17.2	0	rs159406272	ssa19	5.5	2.8	rs159406272	no	no	no		no
3261	4510	GCR_cBin37935_Ctg1_237	0.0232046	0.421434	> 0.05	ssa12	74.8	49.4	rs159403609	ssa12	117.9	26.9	rs159403609	no	no	no		no
2605	3611	GCR_cBin20874_Ctg1_187	0.0231919	0.4277	> 0.05	ssa01q-fission	35.5	0	rs159401571	ssa01	131.7	49.9	rs159401571	no	no	no		no
3946	5504	GCR_hBin7576_Ctg1_138	0.0231433	0.419338	> 0.05	ssa01q-fission	16.6	0	rs159404033	ssa01	102.6	49.6	rs159404033	no	no	no		no
1833	2552	ESTV_15835_504	0.0231321	0.213424	> 0.05	ssa09	70	0.3	rs159401133	ssa09	56	1.1	rs159401133	no	no	no		no
1095	1517	ESTNV_34392_915	0.0231301	0.425644	> 0.05	ssa10	11.4	0	rs159405099	n/a	n/a	n/a	n/a	no	no	no		no
151	213	ESTNV_16953_371	0.0231241	0.427599	> 0.05	ssa22	46.9	0	rs159404098	n/a	n/a	n/a	n/a	no	no	no		no
2601	3604	GCR_cBin20811_Ctg1_22	0.0231238	0.421979	> 0.05	ssa21	30.9	0	rs159403216	ssa21	18.9	1.1	rs159403216	no	no	no		no
2462	3422	GCR_cBin17206_Ctg1_260	0.0231095	0.403586	> 0.05	ssa14	53.5	0	rs159406107	ssa14	37.8	0.5	rs159406107	no	no	no		no
2343	3258	GCR_cBin14462_Ctg1_308	0.0230973	0.423077	> 0.05	ssa13	39.7	0	rs159403057	ssa13	58.2	1.9	rs159403057	no	no	no		no
1967	2734	ESTV_17023_261	0.0230971	0.373973	> 0.05	ssa17	56	0	rs159405886	ssa17	57.3	0.9	rs159405886	no	no	no		no
1992	2769	ESTV_17293_832	0.0230728	0.414274	> 0.05	ssa27	36.4	1.7	rs119097253	ssa27	37.1	1.2	rs119097253	no	no	no		no
250	361	ESTNV_23515_266	0.0230565	0.422296	> 0.05	ssa05	81.9	19.9	rs159404197	ssa05	78.7	44.1	rs159404197	no	no	no		no
3372	4664	GCR_cBin41922_Ctg1_122	0.0230485	0.42545	> 0.05	ssa18	66.3	0.1	rs159402273	ssa18	65.8	2.7	rs159402273	no	no	no		no
2075	2889	ESTV_20910_520	0.0230255	0.414582	> 0.05	ssa09	80.7	0.5	rs159406008	ssa09	70.1	4.6	rs159406008	no	no	no		no
1460	2024	ESTNV_36453_127	0.0230098	0.425489	> 0.05	ssa22	40.9	0	rs159407219	ssa22	33.9	0.5	rs159407219	no	no	no		no
2748	3821	GCR_cBin24739_Ctg1_250	0.0230092	0.418972	> 0.05	ssa12	62.1	10.3	rs159401698	ssa12	100.6	6.4	rs159401698	no	no	no		no
3434	4754	GCR_cBin43709_Ctg1_29	0.0230077	0.219933	> 0.05	ssa12	70.8	10.3	rs159402333	ssa12	108.4	6.5	rs159402333	no	no	no		no
3917	5464	GCR_hBin33809_Ctg1_106	0.0229727	0.417352	> 0.05	ssa03	114.4	53.6	rs159404018	ssa03	105.5	57.4	rs159404018	no	no	no		no
3389	4694	GCR_cBin42593_Ctg1_40	0.0229664	0.410724	> 0.05	ssa15	30.7	0	rs159402299	ssa15	41.2	1.9	rs159402299	no	no	no		no
137	197	ESTNV_16328_377	0.022961	0.0848327	> 0.05	ssa19	62.8	0.8	rs159401055	ssa19	56.8	3.9	rs159401055	no	no	no		no
370	521	ESTNV_26633_350	0.022961	0.0848327	> 0.05	ssa27	11.4	1.6	rs159406420	ssa27	17.2	0.6	rs159406420	no	no	no		no
667	937	ESTNV_30803_692	0.022961	0.0848327	> 0.05	ssa18	n/a	n/a	n/a	ssa18	51.1	2.2	rs159404623	no	no	no		no
1013	1397	ESTNV_33740_799	0.022961	0.0848327	> 0.05	ssa27	37.3	1.7	rs159404989	ssa27	39.2	1.4	rs159404989	no	no	no		no
1425	1977	ESTNV_36278_1300	0.022961	0.0848327	> 0.05	ssa19	58.9	0.2	rs159407190	ssa19	48	3.1	rs159407190	no	no	no		no
2687	3728	GCR_cBin22851_Ctg1_154	0.022961	0.0848327	> 0.05	ssa1p/23	n/a	n/a	n/a	ssa23	49.9	2	rs159401645	no	no	no		no
201	284	ESTNV_21307_402	0.0229472	0.409917	> 0.05	ssa04	0	0	rs159406291	ssa04	0	0	rs159406291	no	no	no		no
628	882	ESTNV_30450_387	0.0229283	0.409052	> 0.05	ssa13	n/a	n/a	n/a	n/a	n/a	n/a	n/a	no	no	no		no
427	602	ESTNV_27616_150	0.0229173	0.4272	> 0.05	ssa18	69.5	5.4	rs159404368	ssa18	70.8	27.2	rs159404368	no	no	no		no
946	1300	ESTNV_33377_117	0.022908	0.0902988	> 0.05	ssa06	n/a	n/a	n/a	ssa06	25.5	3.2	rs159406827	no	no	no		no
3337	4616	GCR_cBin40294_Ctg1_76	0.022839	0.408941	> 0.05	ssa09	107.4	6.8	rs159402233	ssa09	104.5	9.2	rs159402233	no	no	no		no
3678	5113	GCR_cBin6250_Ctg1_251	0.0227914	0.415991	> 0.05	ssa09	n/a	n/a	n/a	ssa09	50.5	0.9	rs159402561	no	no	no		no
3343	4624	GCR_cBin40838_Ctg1_52	0.0227687	0.422057	> 0.05	ssa17	57.8	0	rs159402243	ssa17	63.8	1.4	rs159402243	no	no	no		no
2904	4024	GCR_cBin27790_Ctg1_311	0.0227677	0.416244	> 0.05	ssa13	28.8	0	rs159401840	ssa13	42.1	1.4	rs159401840	no	no	no		no
2641	3660	GCR_cBin21766_Ctg1_245_V2	0.0227636	0.40772	> 0.05	ssa20	40.1	0	rs159408191	n/a	n/a	n/a	n/a	no	no	no		no
1849	2573	ESTV_16079_1371	0.0227633	0.419577	> 0.05	ssa16	50.9	0.2	rs159405819	n/a	n/a	n/a	n/a	no	no	no		no
2041	2835	ESTV_19161_540	0.0227633	0.419577	> 0.05	ssa16	50.9	0.2	rs159405952	n/a	n/a	n/a	n/a	no	no	no		no
634	893	ESTNV_30491_362	0.0227493	0.416191	> 0.05	ssa03	111.5	53.6	rs159402913	ssa03	100.1	57.2	rs159402913	no	no	no		no
1842	2565	ESTV_15957_271	0.022738	0.414761	> 0.05	ssa12	52.1	10.3	rs159405814	ssa12	81.8	5.4	rs159405814	no	no	no		no
3741	5204	GCR_cBin7094_Ctg1_55	0.0227378	0.378637	> 0.05	ssa07	n/a	n/a	n/a	ssa07	0.2	24.3	rs159402618	no	no	no		no
108	153	ESTNV_13944_504	0.0227182	0.120606	> 0.05	ssa08/29	63.4	10.1	rs159401048	ssa29	51.7	1	rs159401048	no	no	no		no
3113	4311	GCR_cBin33124_Ctg1_35	0.022577	0.419801	> 0.05	ssa03	21.5	53.4	rs159402023	ssa03	12.2	54.9	rs159402023	no	no	no		no
346	492	ESTNV_26088_606	0.0225589	0.132432	> 0.05	ssa05	104	19.9	rs159404287	ssa05	99.3	44.2	rs159404287	no	no	no		no
734	1018	ESTNV_31441_573	0.0225274	0.404785	> 0.05	ssa10	63.6	0.6	rs159406678	ssa10	73.8	4.8	rs159406678	no	no	no		no
3705	5148	GCR_cBin6579_Ctg1_191	0.0224832	0.375975	> 0.05	ssa16	55.6	1.6	rs159403887	ssa16	61.8	5.3	rs159403887	no	no	no		no
2	8	AY388588_a	0.0224812	0.409525	> 0.05	ssa12	53.8	10.3	rs159407970	ssa12	87	5.4	rs159407970	no	no	no		no
3830	5333	GCR_cBin9110_Ctg1_600_V2	0.0224605	0.423276	> 0.05	ssa06	n/a	n/a	n/a	n/a	n/a	n/a	n/a	no	no	no		no
1231	1698	ESTNV_35178_1774	0.0224407	0.40798	> 0.05	ssa17	64.8	5	rs159408010	ssa17	68.2	6	rs159408010	no	no	no		no
1856	2580	ESTV_16115_361	0.0224162	0.134196	> 0.05	ssa26/28	n/a	n/a	n/a	ssa26	77.8	45.6	rs159405823	no	no	no		no
1438	1992	ESTNV_36341_652	0.0223926	0.411449	> 0.05	ssa16	50.6	0.2	rs159405463	ssa16	54.2	2	rs159405463	no	no	no		no
784	1091	ESTNV_31998_489	0.0223853	0.408701	> 0.05	ssa06	20.4	4.9	rs159404753	n/a	n/a	n/a	n/a	no	no	no		no
1073	1485	ESTNV_34235_1553	0.0223437	0.411873	> 0.05	ssa12	65.3	10.3	rs159405070	ssa12	102.9	6.4	rs159405070	no	no	no		no
1479	2049	ESTNV_36550_1140	0.0222875	0.408192	> 0.05	ssa26/28	82.1	8.7	rs159407228	n/a	n/a	n/a	n/a	no	no	no		no
742	1030	ESTNV_31566_729	0.0222794	0.403664	> 0.05	ssa22	60.5	0	rs159406683	ssa22	52.9	1.7	rs159406683	no	no	no		no
3638	5055	GCR_cBin5589_Ctg1_207	0.022274	0.397995	> 0.05	ssa21	51	0	rs159403858	ssa21	39.6	1.2	rs159403858	no	no	no		no
230	334	ESTNV_22938_366	0.0222715	0.402502	> 0.05	ssa07	81.7	47.8	rs159401066	ssa07	85.5	57.9	rs159401066	no	no	no		no
489	681	ESTNV_28497_350	0.0222483	0.402582	> 0.05	ssa02	41.8	4.4	rs159404431	n/a	n/a	n/a	n/a	no	no	no		no
1869	2601	ESTV_16226_67	0.0222197	0.423213	> 0.05	ssa01q-fission	33.1	0	rs119097154	ssa01	126.4	49.9	rs119097154	no	no	no		no
2556	3545	GCR_cBin19427_Ctg1_61	0.0221823	0.108208	> 0.05	ssa15	42.5	0	rs159401523	ssa15	55.5	2.4	rs159401523	no	no	no		no
1115	1543	ESTNV_34498_327	0.0221746	0.418264	> 0.05	ssa13	16.8	0	rs159405122	n/a	n/a	n/a	n/a	no	no	no		no
913	1254	ESTNV_33113_353	0.0221652	0.405382	> 0.05	ssa01q-fission	8.7	0	rs159404880	ssa01	0	0	rs159404880	no	no	no		no
1364	1895	ESTNV_36025_445	0.0221636	0.398278	> 0.05	ssa18	69.5	5.4	rs159407149	ssa18	70.8	18.6	rs159407149	no	no	no		no
896	1233	ESTNV_32905_865	0.0221485	0.400692	> 0.05	ssa26/28	64.5	8.7	rs159406788	n/a	n/a	n/a	n/a	no	no	no		no
1875	2611	ESTV_16302_487	0.0221373	0.407907	> 0.05	n/a	n/a	n/a	n/a	n/a	n/a	n/a	n/a	no	no	no		no
3534	4900	GCR_cBin48009_Ctg1_202	0.0221021	0.401466	> 0.05	ssa16	39.4	0.1	rs159402429	ssa16	38.5	1.1	rs159402429	no	no	no		no
1598	2227	ESTNV_37371_921	0.0221001	0.404961	> 0.05	ssa14	67	0	rs159405660	ssa14	56	1.5	rs159405660	no	no	no		no
900	1237	ESTNV_32956_97	0.0220875	0.394427	> 0.05	ssa10	35	0	rs159404865	n/a	n/a	n/a	n/a	no	no	no		no
883	1219	ESTNV_32819_325	0.0220823	0.288227	> 0.05	ssa19	61.5	0.5	rs159406780	ssa19	52.1	3.4	rs159406780	no	no	no		no
1868	2600	ESTV_16225_551	0.0220802	0.401082	> 0.05	ssa14	41.8	0	rs159407468	ssa14	24.8	0.5	rs159407468	no	no	no		no
3929	5484	GCR_hBin45092_Ctg1_140	0.0220657	0.393192	> 0.05	ssa04	101.7	28.6	rs159402827	ssa04	109.9	47	rs159402827	no	no	no		no
2196	3051	GCR_cBin11193_Ctg1_163	0.022063	0.399402	> 0.05	ssa27	40	1.7	rs159401197	ssa27	47	1.5	rs159401197	no	no	no		no
1023	1412	ESTNV_33832_1008	0.0220303	0.38853	> 0.05	ssa09	70.2	0.3	rs159406884	ssa09	56	1.2	rs159406884	no	no	no		no
587	821	ESTNV_29846_236	0.0219609	0.394341	> 0.05	ssa10	59.8	0.6	rs159404535	ssa10	69.3	4	rs159404535	no	no	no		no
1670	2332	ESTV_13373_385	0.0219587	0.406361	> 0.05	ssa14	0	0	rs159401122	ssa14	1.2	0.1	rs159401122	no	no	no		no
452	635	ESTNV_28061_763	0.0219442	0.398807	> 0.05	ssa13	39.7	0	rs159404396	n/a	n/a	n/a	n/a	no	no	no		no
1006	1387	ESTNV_33707_228	0.0219176	0.396353	> 0.05	ssa02	41.8	4.4	rs159406871	n/a	n/a	n/a	n/a	no	no	no		no
2971	4120	GCR_cBin2936_Ctg1_155	0.0218695	0.396223	> 0.05	ssa1p/23	n/a	n/a	n/a	ssa23	43.1	1.8	rs159401898	no	no	no		no
1116	1544	ESTNV_34498_68	0.0218481	0.410612	> 0.05	ssa13	17.5	0	rs159405123	n/a	n/a	n/a	n/a	no	yes	no		no
3074	4264	GCR_cBin31912_Ctg1_83	0.0218441	0.209854	> 0.05	ssa12	73.9	10.3	rs159401990	ssa12	117	6.9	rs159401990	no	no	no		no
601	842	ESTNV_30036_776	0.0218311	0.395108	> 0.05	ssa08/29	40.4	9.3	rs159404551	n/a	n/a	n/a	n/a	no	no	no		no
578	806	ESTNV_29706_500	0.021812	0.396535	> 0.05	ssa10	45.9	0.6	rs159404524	n/a	n/a	n/a	n/a	no	no	no		no
2045	2842	ESTV_19617_526	0.0217598	0.394435	> 0.05	ssa21	56.4	57.8	rs159405959	ssa21	53.9	66.7	rs159405959	no	no	no		no
2311	3214	GCR_cBin13771_Ctg1_86	0.0217592	0.394019	> 0.05	ssa13	32.2	0	rs159401303	ssa13	46.2	1.5	rs159401303	no	no	no		no
1237	1706	ESTNV_35205_1428	0.0217498	0.387932	> 0.05	ssa03	26.7	53.6	rs159407033	ssa03	15.9	54.9	rs159407033	no	no	no		no
1944	2700	ESTV_16856_321	0.0217441	0.405713	> 0.05	ssa21	53.8	0	rs119097212	ssa21	43.7	1.2	rs119097212	no	no	no		no
3411	4724	GCR_cBin43110_Ctg1_372	0.0217358	0.203501	> 0.05	ssa15	n/a	n/a	n/a	ssa15	49	2	rs159403705	no	no	no		no
1718	2399	ESTV_14302_573	0.0216897	0.398176	> 0.05	ssa09	91.9	0.5	rs119097029	ssa09	88.2	5.7	rs119097029	no	no	no		no
2369	3298	GCR_cBin15072_Ctg1_49	0.0216465	0.393944	> 0.05	ssa09	57.3	0.3	rs159407620	ssa09	38.3	0.6	rs159407620	no	no	no		no
1588	2215	ESTNV_37223_1507	0.0216349	0.391065	> 0.05	ssa22	60.5	0	rs159407327	ssa22	53.4	1.8	rs159407327	no	no	no		no
1260	1737	ESTNV_35352_241	0.021592	0.390295	> 0.05	ssa04	101.6	5.7	rs159405267	ssa04	109.9	22.3	rs159405267	no	no	no		no
16	23	BASS110_B6A_E06_264	0.0215698	0.402687	> 0.05	ssa04	44.6	0.4	rs119097274	ssa04	49.7	2.5	rs119097274	no	no	no		no
3797	5279	GCR_cBin8364_Ctg1_225_V2	0.0215665	0.384373	> 0.05	ssa27	34.2	1.7	rs159408309	n/a	n/a	n/a	n/a	no	no	no		no
2141	2982	GCR_cBin1019_Ctg1_221	0.0215423	0.394518	> 0.05	ssa01q-fission	16.6	0	rs159401152	ssa01	101.9	49.6	rs159401152	no	no	no		no
2142	2983	GCR_cBin1019_Ctg1_221_V2_NullAll	0.0215423	0.394518	> 0.05	ssa01q-fission	17.1	0	rs159408142	n/a	n/a	n/a	n/a	no	no	no		no
1734	2420	ESTV_14471_319	0.0215381	0.3904	> 0.05	ssa06	30.8	5.4	rs119097040	ssa06	48.7	4	rs119097040	no	no	no		no
533	745	ESTNV_29202_277	0.0215155	0.390969	> 0.05	ssa09	52.9	0	rs159404476	ssa09	30.1	0.6	rs159404476	no	no	no		no
840	1161	ESTNV_32455_522	0.0214645	0.387623	> 0.05	ssa10	30.9	0	rs159404797	ssa10	26.8	1.4	rs159404797	no	no	no		no
3397	4708	GCR_cBin4288_Ctg1_252	0.0214644	0.398668	> 0.05	ssa04	39.2	0.4	rs159402312	ssa04	44.8	2.5	rs159402312	no	no	no		no
2195	3050	GCR_cBin11193_Ctg1_159	0.0214486	0.38722	> 0.05	ssa27	40	1.7	rs159401196	ssa27	47	1.5	rs159401196	no	no	no		no
2198	3053	GCR_cBin11193_Ctg1_55	0.0214486	0.38722	> 0.05	ssa27	40	1.7	rs159401199	ssa27	47	1.5	rs159401199	no	no	no		no
2098	2925	ESTV_21617_1228	0.0214384	0.389851	> 0.05	ssa15	56.7	3.3	rs159406045	ssa15	0	0	rs159406045	no	no	no		no
3516	4873	GCR_cBin47052_Ctg1_234	0.0214222	0.385606	> 0.05	ssa25	68.6	1.2	rs159403768	ssa25	47.7	0.5	rs159403768	no	no	no		no
3579	4971	GCR_cBin50051_Ctg1_174	0.0213964	0.384971	> 0.05	ssa27	43.7	61.2	rs159403811	ssa27	53.6	57.7	rs159403811	no	no	no		no
3352	4633	GCR_cBin41193_Ctg1_160	0.0213805	0.396243	> 0.05	ssa20	n/a	n/a	n/a	ssa20	41.8	0.7	rs159403671	no	no	no		no
857	1191	ESTNV_32680_65	0.0212804	0.381415	> 0.05	ssa24	26.9	0	rs159404826	ssa24	23.7	2.6	rs159404826	no	no	no		no
676	947	ESTNV_30897_1203	0.0212453	0.377559	> 0.05	ssa09	70.7	0.4	rs159406648	ssa09	59.7	3.4	rs159406648	no	no	no		no
1509	2087	ESTNV_36722_496	0.0212165	0.381612	> 0.05	ssa14	65.9	0	rs159405539	n/a	n/a	n/a	n/a	no	no	no		no
1510	2088	ESTNV_36722_659	0.0212165	0.381612	> 0.05	ssa14	65.9	0	rs159405540	n/a	n/a	n/a	n/a	no	no	no		no
339	481	ESTNV_25891_245	0.0211866	0.386328	> 0.05	n/a	n/a	n/a	n/a	n/a	n/a	n/a	n/a	no	no	no		no
3810	5303	GCR_cBin8626_Ctg1_45	0.0211367	0.409758	> 0.05	ssa16	55	1.6	rs159403952	ssa16	59.4	4.7	rs159403952	no	no	no		no
3097	4290	GCR_cBin32565_Ctg1_59	0.0211229	0.382793	> 0.05	ssa27	34.2	1.7	rs159403514	ssa27	35.8	1.2	rs159403514	no	no	no		no
2836	3934	GCR_cBin2635_Ctg1_182	0.0211167	0.376457	> 0.05	ssa09	107.4	44	rs159401773	ssa09	105.3	51.1	rs159401773	no	no	no		no
2227	3091	GCR_cBin11714_Ctg1_79	0.0211056	0.380888	> 0.05	ssa13	40	0	rs159402981	ssa13	59.2	2	rs159402981	no	no	no		no
287	412	ESTNV_24363_306	0.0210578	0.413033	> 0.05	ssa01p/23	0.2	43	rs159402901	ssa01	1.4	47	rs159402901	no	no	no		no
730	1010	ESTNV_31378_62	0.0209774	0.373141	> 0.05	ssa13	52	0	rs159406669	ssa13	84.8	5.7	rs159406669	no	no	no		no
1907	2655	ESTV_16621_360	0.0209622	0.382607	> 0.05	ssa15	52.2	0.9	rs159405861	n/a	n/a	n/a	n/a	no	no	no		no
1041	1437	ESTNV_33971_297	0.020926	0.381676	> 0.05	ssa15	46.8	0	rs159405032	ssa15	63.1	4.4	rs159405032	no	no	no		no
1042	1438	ESTNV_33971_424	0.020926	0.381676	> 0.05	ssa15	46.8	0	rs159402920	ssa15	63.1	4.4	rs159402920	no	no	no		no
1312	1812	ESTNV_35682_210	0.0209066	0.378918	> 0.05	ssa10	59.5	0.6	rs159407103	n/a	n/a	n/a	n/a	no	no	no		no
1693	2367	ESTV_13907_121	0.0208887	0.380837	> 0.05	ssa20	37.4	0	rs119097002	ssa20	44	0.9	rs119097002	no	no	no		no
2069	2883	ESTV_20796_1211	0.0208801	0.379796	> 0.05	ssa15	36.8	0	rs159406001	ssa15	46.3	2	rs159406001	no	no	no		no
1274	1754	ESTNV_35442_128	0.0208549	0.380201	> 0.05	ssa05	n/a	n/a	n/a	ssa05	55.7	42.7	rs159405275	no	no	no		no
830	1146	ESTNV_32335_516	0.0208361	0.370428	> 0.05	ssa20	37.4	0	rs159406741	ssa20	44	0.9	rs159406741	no	no	no		no
3028	4194	GCR_cBin30698_Ctg1_184	0.0208229	0.38053	> 0.05	ssa06	62	5.4	rs159401951	ssa06	64.5	4.3	rs159401951	no	no	no		no
2182	3034	GCR_cBin10989_Ctg1_273	0.0207047	0.374341	> 0.05	ssa01p/23	113.2	50.5	rs159401186	ssa23	45	1.8	rs159401186	no	no	no		no
2418	3366	GCR_cBin16225_Ctg1_165	0.0206571	0.36612	> 0.05	ssa13	35.6	0	rs159401396	ssa13	50.9	1.9	rs159401396	no	no	no		no
1236	1705	ESTNV_35203_1554	0.0206548	0.390699	> 0.05	ssa21	8.3	0	rs159405247	ssa21	5.4	1	rs159405247	no	no	no		no
999	1377	ESTNV_33674_1186	0.0206502	0.369641	> 0.05	ssa04	94	0.4	rs159404976	ssa04	95.5	3.5	rs159404976	no	no	no		no
3980	5566	PIT1AG147_V2	0.0206108	0.375323	> 0.05	ssa21	56.4	0.1	rs159408330	n/a	n/a	n/a	n/a	no	no	no		no
895	1232	ESTNV_32905_1054	0.020598	0.369635	> 0.05	ssa26/28	64.5	8.7	rs159404860	n/a	n/a	n/a	n/a	no	no	no		no
1306	1801	ESTNV_35650_1900	0.0205739	0.374194	> 0.05	ssa04	99.7	0.4	rs159407096	ssa04	0	0	rs159407096	no	no	no		no
1746	2440	ESTV_14673_494	0.0205635	0.371634	> 0.05	ssa25	73.5	3.1	rs159405758	ssa25	54.7	2	rs159405758	no	no	no		no
1050	1449	ESTNV_34029_222	0.0205551	0.365993	> 0.05	ssa13	48.1	0	rs159405043	ssa13	76	4.6	rs159405043	no	no	no		no
1322	1830	ESTNV_35766_1019	0.0205433	0.368726	> 0.05	ssa03	11.5	35.8	rs159405338	ssa03	1.1	49.8	rs159405338	no	no	no		no
156	221	ESTNV_17211_413	0.0205364	0.366593	> 0.05	ssa20	36.1	0	rs159404103	ssa20	40.1	0.5	rs159404103	no	no	no		no
2721	3779	GCR_cBin239_Ctg1_169	0.0205159	0.14015	> 0.05	ssa09	n/a	n/a	n/a	ssa09	0	0.4	rs159407645	no	no	no		no
2762	3840	GCR_cBin25069_Ctg1_92	0.0205107	0.3734	> 0.05	ssa25	65.8	1.2	rs159401710	ssa25	41.7	0.4	rs159401710	no	no	no		no
2773	3854	GCR_cBin25268_Ctg1_158	0.0205058	0.254845	> 0.05	ssa24	0	0	rs159403338	ssa24	4.7	2.2	rs159403338	no	no	no		no
2285	3177	GCR_cBin1305_Ctg1_324	0.0204979	0.370573	> 0.05	ssa09	90	0.5	rs159403013	ssa09	85.8	5.6	rs159403013	no	no	no		no
3938	5496	GCR_hBin534_Ctg1_202	0.0204474	0.369516	> 0.05	ssa09	90	0.5	rs159402840	ssa09	85.9	5.6	rs159402840	no	no	no		no
654	919	ESTNV_30703_71	0.0204273	0.128639	> 0.05	ssa12	n/a	n/a	n/a	ssa12	81.1	5.4	rs159404608	no	yes	no		no
393	550	ESTNV_27042_601	0.0204135	0.12881	> 0.05	ssa05	n/a	n/a	n/a	ssa05	0.2	1.7	rs159406433	no	yes	no		no
2637	3656	GCR_cBin21718_Ctg1_203_V2	0.0203849	0.368308	> 0.05	ssa11	74.3	0.1	rs159408190	n/a	n/a	n/a	n/a	no	no	no		no
3760	5231	GCR_cBin780_Ctg1_144	0.0203622	0.392309	> 0.05	ssa03	52.8	53.6	rs159402638	ssa03	42.1	55.4	rs159402638	no	no	no		no
2257	3135	GCR_cBin12541_Ctg1_62	0.0203462	0.129642	> 0.05	ssa06	123.5	8.3	rs159401258	ssa06	118.3	5.8	rs159401258	no	yes	no		no
3864	5381	GCR_cBin9783_Ctg1_69_V2	0.0203422	0.376157	> 0.05	ssa01q-fission	18.4	0	rs159408325	n/a	n/a	n/a	n/a	no	no	no		no
2288	3180	GCR_cBin13148_Ctg1_443	0.0203332	0.365746	> 0.05	ssa18	56.9	0.1	rs159401286	ssa18	50.7	2.2	rs159401286	no	no	no		no
758	1057	ESTNV_31758_618	0.0202836	0.368746	> 0.05	ssa26/28	74.8	8.7	rs159404727	n/a	n/a	n/a	n/a	no	no	no		no
2647	3669	GCR_cBin2194_Ctg1_315	0.0202703	0.146297	> 0.05	ssa07	16.2	47.8	rs159401611	ssa07	17.6	57.2	rs159401611	no	no	no		no
2648	3670	GCR_cBin2194_Ctg1_506_V2	0.0202703	0.146297	> 0.05	ssa07	44.2	47.8	rs159408192	n/a	n/a	n/a	n/a	no	no	no		no
1089	1507	ESTNV_34343_1071	0.0202545	0.37596	> 0.05	ssa15	n/a	n/a	n/a	ssa15	65.9	4.4	rs159405089	no	no	no		no
3052	4229	GCR_cBin31123_Ctg1_140	0.0202503	0.373785	> 0.05	ssa09	83.7	0.5	rs159403486	ssa09	77	5.1	rs159403486	no	no	no		no
1812	2523	ESTV_15552_134	0.020241	0.364792	> 0.05	ssa27	24.9	1.6	rs119097105	ssa27	25.9	1.1	rs119097105	no	no	no		no
1667	2329	ESTV_13344_491	0.0202228	0.276789	> 0.05	ssa01q-fission	39.4	9.3	rs119096989	ssa01	134.3	51.7	rs119096989	no	no	no		no
2377	3309	GCR_cBin15212_Ctg1_55	0.0202182	0.379689	> 0.05	ssa14	64.4	0	rs159401366	ssa14	53.6	1.5	rs159401366	no	no	no		no
1627	2270	ESTNV_37724_360	0.0202154	0.373774	> 0.05	ssa27	12.1	1.6	rs159407365	ssa27	20.2	1.1	rs159407365	no	no	no		no
1810	2519	ESTV_15513_604	0.0201881	0.362685	> 0.05	ssa18	65.3	0.1	rs159405795	ssa18	63.6	2.7	rs159405795	no	no	no		no
2896	4015	GCR_cBin27692_Ctg1_97	0.020162	0.388841	> 0.05	ssa22	n/a	n/a	n/a	ssa22	55.1	23.8	rs159401834	no	no	no		no
3959	5529	GCR_rBin4036_Ctg1_278	0.0201531	0.366226	> 0.05	ssa14	61.9	0	rs159402870	ssa14	49.5	1.2	rs159402870	no	no	no		no
1082	1497	ESTNV_34273_361	0.0201511	0.144767	> 0.05	ssa15	40.7	0	rs159405078	ssa15	50.5	2.4	rs159405078	no	no	no		no
3568	4955	GCR_cBin49738_Ctg1_177	0.0201511	0.144767	> 0.05	ssa07	7.4	45.8	rs159402476	ssa07	9.2	56.7	rs159402476	no	no	no		no
2833	3931	GCR_cBin26325_Ctg1_48_V2	0.0201321	0.370819	> 0.05	n/a	n/a	n/a	n/a	n/a	n/a	n/a	n/a	no	no	no		no
969	1336	ESTNV_33511_1710	0.0201191	0.36292	> 0.05	ssa09	86	0.5	rs159406847	ssa09	80.7	5.1	rs159406847	no	no	no		no
1624	2267	ESTNV_37687_151	0.0201129	0.385423	> 0.05	ssa27	10.7	1.6	rs159402922	n/a	n/a	n/a	n/a	no	no	no		no
1748	2443	ESTV_14685_526	0.0201129	0.385423	> 0.05	ssa27	11.9	1.6	rs159407409	ssa27	19.9	0.6	rs159407409	no	no	no		no
732	1015	ESTNV_31427_1001	0.0201031	0.394833	> 0.05	ssa12	n/a	n/a	n/a	ssa12	110.8	6.5	rs159406675	no	no	no		no
3676	5110	GCR_cBin618_Ctg1_514_V2	0.020103	0.145375	> 0.05	ssa06	24.7	5.4	rs159408290	n/a	n/a	n/a	n/a	no	no	no		no
1628	2274	ESTV_10747_366	0.0200926	0.358617	> 0.05	ssa03	63.2	53.6	rs159405705	ssa03	51.4	55.4	rs159405705	no	no	no		no
828	1144	ESTNV_32327_914	0.0200877	0.364678	> 0.05	ssa01q-fission	34	0	rs159404787	ssa01	126.5	49.9	rs159404787	no	no	no		no
2091	2910	ESTV_21218_670	0.0200708	0.364098	> 0.05	ssa15	30.1	0	rs159406030	ssa15	41.2	1.9	rs159406030	no	no	no		no
1353	1876	ESTNV_35946_353	0.0200651	0.355743	> 0.05	ssa01q-fission	n/a	n/a	n/a	n/a	n/a	n/a	n/a	no	no	no		no
469	655	ESTNV_28210_159	0.0200607	0.364524	> 0.05	ssa04	99.7	0.4	rs159404415	n/a	n/a	n/a	n/a	no	no	no		no
786	1095	ESTNV_32020_1395	0.0200477	0.35419	> 0.05	ssa02	56.6	4.4	rs159407998	ssa02	59.5	23.2	rs159407998	no	no	no		no
1622	2263	ESTNV_37632_86	0.0200241	0.371126	> 0.05	ssa09	88.7	0.5	rs159405694	ssa09	0	0	rs159405694	no	no	no		no
1192	1644	ESTNV_34955_1215	0.0200221	0.354288	> 0.05	ssa09	88.1	0.5	rs159405207	ssa09	82.3	5.1	rs159405207	no	no	no		no
434	611	ESTNV_27731_62	0.0200017	0.358706	> 0.05	ssa27	n/a	n/a	n/a	n/a	n/a	n/a	n/a	no	no	no		no
1107	1534	ESTNV_34454_741	0.0199907	0.362143	> 0.05	ssa13	52.6	0	rs159405116	ssa13	85.4	5.8	rs159405116	no	no	no		no
1749	2444	ESTV_14686_263	0.0199547	0.362487	> 0.05	ssa06	67.7	5.4	rs159407410	ssa06	66.1	4.3	rs159407410	no	no	no		no
2263	3144	GCR_cBin12660_Ctg1_400	0.0199451	0.135987	> 0.05	ssa27	22.8	1.6	rs159403001	ssa27	22.1	1.1	rs159403001	no	no	no		no
2242	3114	GCR_cBin12302_Ctg1_115	0.0199225	0.352034	> 0.05	ssa20	29.8	0	rs159401243	ssa20	33.8	0.5	rs159401243	no	no	no		no
1416	1965	ESTNV_36246_1265	0.019897	0.371193	> 0.05	ssa18	n/a	n/a	n/a	ssa18	71.4	29.9	rs159405442	no	no	no		no
2044	2840	ESTV_19580_277	0.0198544	0.390691	> 0.05	ssa06	16.7	4.9	rs159405957	ssa06	0	0	rs159405957	no	no	no		no
222	323	ESTNV_22609_355	0.0198506	0.353015	> 0.05	ssa08/29	31.2	9.3	rs159406313	ssa29	18.4	0.1	rs159406313	no	no	no		no
223	324	ESTNV_22611_642	0.0198312	0.356506	> 0.05	ssa22	55.9	0	rs159406314	ssa22	46	1.3	rs159406314	no	no	no		no
3026	4192	GCR_cBin30634_Ctg1_159	0.0197976	0.357689	> 0.05	ssa26/28	0	0	rs159403469	ssa26	77.6	7.2	rs159403469	no	no	no		no
2698	3744	GCR_cBin23236_Ctg1_44	0.0197609	0.349602	> 0.05	ssa12	67.5	10.3	rs159406121	ssa12	105.7	6.5	rs159406121	no	no	no		no
1850	2574	ESTV_16091_1193	0.0197577	0.365093	> 0.05	ssa08/29	33.3	9.3	rs159405820	n/a	n/a	n/a	n/a	no	no	no		no
665	935	ESTNV_30801_487	0.0197438	0.350351	> 0.05	ssa11	60.1	0.1	rs159404621	n/a	n/a	n/a	n/a	no	no	no		no
1453	2013	ESTNV_36417_1554	0.0197384	0.185908	> 0.05	ssa18	34.6	0	rs159405480	ssa18	32	1.3	rs159405480	no	no	no		no
3251	4496	GCR_cBin37731_Ctg1_46	0.019732	0.348671	> 0.05	ssa06	20.6	4.9	rs159403602	ssa06	29.4	3.4	rs159403602	no	no	no		no
510	712	ESTNV_28929_421	0.0197239	0.351361	> 0.05	ssa10	72.2	0.6	rs159404456	ssa10	86.4	8.9	rs159404456	no	no	no		no
1323	1831	ESTNV_35766_1178	0.0197106	0.351849	> 0.05	ssa03	11.5	33.3	rs159407110	ssa03	1.1	49.8	rs159407110	no	no	no		no
3714	5160	GCR_cBin6718_Ctg1_184	0.0196994	0.357883	> 0.05	ssa10	76.3	19.8	rs159402594	ssa10	87.9	36.7	rs159402594	no	no	no		no
1841	2564	ESTV_15930_1134	0.0196764	0.355226	> 0.05	ssa10	75.7	16.7	rs159407449	n/a	n/a	n/a	n/a	no	no	no		no
2217	3076	GCR_cBin11445_Ctg1_125	0.0196719	0.169197	> 0.05	ssa13	28.8	0	rs159401217	ssa13	42.1	1.4	rs159401217	no	no	no		no
1775	2476	ESTV_15080_392	0.0196632	0.13951	> 0.05	ssa01q-fission	23.9	0	rs159407419	ssa01	116.7	49.9	rs159407419	no	no	no		no
1454	2014	ESTNV_36417_184	0.0196595	0.351714	> 0.05	ssa18	45.5	0	rs159405481	ssa18	32	1.3	rs159405481	no	no	no		no
2043	2839	ESTV_19538_820	0.0196423	0.356276	> 0.05	ssa16	54.6	1.6	rs159405956	n/a	n/a	n/a	n/a	no	no	no		no
3552	4929	GCR_cBin48881_Ctg1_121	0.0196389	0.37445	> 0.05	ssa01p/23	73.5	49.7	rs159402451	ssa23	18.8	1.5	rs159402451	no	no	no		no
324	463	ESTNV_25511_539	0.0196134	0.204242	> 0.05	ssa10	53.9	0.6	rs159404264	ssa10	59.5	2.3	rs159404264	no	no	no		no
1396	1941	ESTNV_36166_316	0.0196134	0.204242	> 0.05	ssa10	53.9	0.6	rs159407174	ssa10	59.4	2.3	rs159407174	no	no	no		no
2777	3858	GCR_cBin25304_Ctg1_191	0.0195806	0.344247	> 0.05	ssa16	47	0.2	rs159401721	ssa16	46.9	2	rs159401721	no	no	no		no
1880	2619	ESTV_16337_78	0.0195181	0.348337	> 0.05	ssa13	41.6	0	rs159407475	n/a	n/a	n/a	n/a	no	no	no		no
3002	4160	GCR_cBin30162_Ctg1_245	0.0195056	0.349929	> 0.05	ssa20	43.9	0	rs159403459	ssa20	57.4	1.4	rs159403459	no	no	no		no
2752	3825	GCR_cBin24902_Ctg1_165_V2	0.0194994	0.17709	> 0.05	n/a	n/a	n/a	n/a	n/a	n/a	n/a	n/a	no	no	no		no
3793	5275	GCR_cBin8357_Ctg1_235	0.0194994	0.17709	> 0.05	ssa10	n/a	n/a	n/a	ssa10	70.2	4.8	rs159402671	no	no	no		no
3794	5276	GCR_cBin8357_Ctg1_294	0.0194994	0.17709	> 0.05	ssa10	n/a	n/a	n/a	ssa10	70	4.8	rs159403939	no	no	no		no
2375	3306	GCR_cBin15177_Ctg1_230	0.0194734	0.295324	> 0.05	ssa21	56.1	0.1	rs159403074	ssa21	52.7	1.5	rs159403074	no	no	no		no
68	99	BASS138_B7_B10_200	0.0194538	0.374241	> 0.05	ssa05	5.8	19.8	rs119097346	ssa05	7.2	42.3	rs119097346	no	no	no		no
560	783	ESTNV_29500_554	0.019451	0.142118	> 0.05	ssa02	15.7	4.4	rs159406556	ssa02	17.3	22.1	rs159406556	no	no	no		no
2276	3163	GCR_cBin12831_Ctg1_296	0.0194407	0.372824	> 0.05	ssa07	4.4	36.9	rs159401274	ssa07	1.7	53.6	rs159401274	no	no	no		no
3438	4763	GCR_cBin44045_Ctg1_472	0.0194014	0.347807	> 0.05	ssa14	73.7	0.7	rs159402340	ssa14	67.8	3.6	rs159402340	no	no	no		no
254	366	ESTNV_23548_82	0.0193572	0.339879	> 0.05	ssa06	67.4	5.4	rs159406332	ssa06	66	4.3	rs159406332	no	no	no		no
1049	1446	ESTNV_33997_1914	0.0193502	0.34514	> 0.05	ssa25	69.6	1.2	rs159406899	ssa25	48.3	0.5	rs159406899	no	no	no		no
2689	3730	GCR_cBin22893_Ctg1_88	0.019332	0.348219	> 0.05	ssa10	63.6	0.6	rs159401646	ssa10	74	4.8	rs159401646	no	no	no		no
2089	2907	ESTV_21168_202	0.0193254	0.347816	> 0.05	ssa18	65.3	0.1	rs159407567	ssa18	63.6	2.7	rs159407567	no	no	no		no
3845	5353	GCR_cBin9305_Ctg1_362	0.0193216	0.355872	> 0.05	ssa12	56	10.3	rs159402712	ssa12	90.2	6.1	rs159402712	no	no	no		no
1560	2169	ESTNV_37028_1817	0.0193142	0.348109	> 0.05	ssa26/28	39.2	2.7	rs159405609	ssa26	50.6	1.2	rs159405609	no	no	no		no
1304	1799	ESTNV_35637_1799	0.0192826	0.37858	> 0.05	ssa11	69.8	0.1	rs159405307	ssa11	65.1	2.1	rs159405307	no	no	no		no
3561	4946	GCR_cBin49290_Ctg1_88	0.0192679	0.180989	> 0.05	ssa27	n/a	n/a	n/a	ssa27	49.5	1.5	rs159402466	no	no	no		no
1817	2533	ESTV_15671_338	0.0192561	0.358057	> 0.05	ssa11	71.2	0.1	rs159407439	ssa11	68.7	2.2	rs159407439	no	no	no		no
613	859	ESTNV_30276_714	0.0192366	0.341274	> 0.05	ssa10	46.2	0.6	rs159404566	ssa10	46.3	1.6	rs159404566	no	no	no		no
299	429	ESTNV_24752_295	0.0192146	0.344407	> 0.05	ssa13	37.7	0	rs159406362	n/a	n/a	n/a	n/a	no	no	no		no
3677	5112	GCR_cBin6213_Ctg1_121_V2	0.0191962	0.289639	> 0.05	ssa03	12.3	51.2	rs159408291	n/a	n/a	n/a	n/a	no	no	no		no
1561	2170	ESTNV_37028_99	0.0191955	0.345719	> 0.05	ssa26/28	39.2	2.7	rs159405610	ssa26	50.6	1.2	rs159405610	no	no	no		no
1773	2473	ESTV_15065_171	0.019192	0.351211	> 0.05	ssa16	50	0.2	rs159407417	ssa16	53.4	2	rs159407417	no	no	no		no
968	1335	ESTNV_33510_654	0.0191902	0.156965	> 0.05	ssa13	n/a	n/a	n/a	ssa13	54.2	1.9	rs159406846	no	no	no		no
3098	4291	GCR_cBin32595_Ctg1_68	0.0191902	0.156965	> 0.05	ssa08/29	44.1	9.3	rs159402006	ssa29	41.9	0.1	rs159402006	no	no	no		no
693	966	ESTNV_31066_637	0.0191856	0.169351	> 0.05	ssa15	53.7	0.9	rs159406654	ssa15	0	0	rs159406654	no	no	no		no
20	30	BASS111_B7_D03_328	0.0191738	0.343092	> 0.05	ssa05	57.2	19.9	rs119097318	ssa05	60.6	43.1	rs119097318	no	no	no		no
3247	4492	GCR_cBin37684_Ctg1_55	0.0191145	0.343491	> 0.05	ssa04	54.3	0.4	rs159403601	ssa04	58.3	3.4	rs159403601	no	no	no		no
996	1374	ESTNV_33667_340	0.0191136	0.343805	> 0.05	ssa16	54.3	1.2	rs159404974	n/a	n/a	n/a	n/a	no	no	no		no
2587	3585	GCR_cBin2032_Ctg1_107	0.0191089	0.339657	> 0.05	ssa18	7.9	0	rs159401555	ssa18	2.6	1	rs159401555	no	no	no		no
2473	3441	GCR_cBin17416_Ctg1_223	0.0190941	0.341704	> 0.05	ssa02	107	4.4	rs159403145	ssa02	120.5	25.5	rs159403145	no	no	no		no
536	751	ESTNV_29224_109	0.0190734	0.362763	> 0.05	ssa03	52.8	53.6	rs159404481	ssa03	42.1	55.4	rs159404481	no	no	no		no
2708	3757	GCR_cBin23464_Ctg1_501	0.0190571	0.342794	> 0.05	ssa25	62.3	1.2	rs159403290	ssa25	38	0.2	rs159403290	no	no	no		no
192	270	ESTNV_20578_223	0.0190421	0.351347	> 0.05	ssa10	69.8	0.6	rs159404153	ssa10	84.5	8.8	rs159404153	no	no	no		no
963	1330	ESTNV_33506_1739	0.0190211	0.333873	> 0.05	ssa13	28.8	0	rs159406843	ssa13	41.9	0.4	rs159406843	no	no	no		no
3711	5156	GCR_cBin6666_Ctg1_99	0.0189851	0.332555	> 0.05	ssa22	61.2	2.9	rs159402592	ssa22	55.1	12.5	rs159402592	no	no	no		no
1014	1402	ESTNV_33760_518	0.0189838	0.355566	> 0.05	ssa01q-fission	17.1	0	rs159404993	ssa01	105.4	49.8	rs159404993	no	no	no		no
2981	4133	GCR_cBin29815_Ctg1_18	0.0189786	0.341445	> 0.05	ssa16	55	1.6	rs159401907	ssa16	59.3	4.7	rs159401907	no	no	no		no
2250	3126	GCR_cBin12467_Ctg1_356	0.0189302	0.20512	> 0.05	ssa13	52.6	6	rs159402991	ssa13	86.9	13.9	rs159402991	no	no	no		no
1398	1943	ESTNV_36173_1322	0.0189243	0.341314	> 0.05	ssa26/28	40.2	2.7	rs159407175	ssa26	49.4	1.2	rs159407175	no	no	no		no
3232	4472	GCR_cBin3741_Ctg1_126	0.0189077	0.349342	> 0.05	ssa04	50.9	0.4	rs159402145	ssa04	54.3	3.4	rs159402145	no	no	no		no
2449	3407	GCR_cBin16836_Ctg1_207	0.0189036	0.340905	> 0.05	ssa10	63	0.6	rs159401424	ssa10	72.2	4.8	rs159401424	no	no	no		no
3275	4529	GCR_cBin38397_Ctg1_134	0.0189013	0.338235	> 0.05	ssa20	41.9	0	rs159402175	ssa20	53.1	1	rs159402175	no	no	no		no
740	1028	ESTNV_31552_764	0.0188862	0.337807	> 0.05	ssa22	53.2	0	rs159406682	ssa22	43.7	1	rs159406682	no	no	no		no
3357	4638	GCR_cBin41287_Ctg1_59	0.0188717	0.338531	> 0.05	ssa08/29	62.3	10.1	rs159402251	ssa29	50.7	0.5	rs159402251	no	no	no		no
1020	1409	ESTNV_33824_95	0.0188039	0.335928	> 0.05	ssa15	n/a	n/a	n/a	n/a	n/a	n/a	n/a	no	no	no		no
3925	5476	GCR_hBin39488_Ctg1_167	0.0187839	0.33139	> 0.05	ssa24	39.2	0	rs159402822	ssa24	29.4	2.9	rs159402822	no	no	no		no
1679	2343	ESTV_13579_155	0.0187826	0.3298	> 0.05	ssa07	75.5	47.8	rs159407383	n/a	n/a	n/a	n/a	no	no	no		no
2951	4094	GCR_cBin28870_Ctg1_219	0.0187336	0.3612	> 0.05	ssa06	120.8	8	rs159401887	ssa06	113.8	4.5	rs159401887	no	no	no		no
91	131	ESTNV_13012_403	0.0187314	0.334653	> 0.05	ssa14	64.4	0	rs159406215	ssa14	52.8	1.4	rs159406215	no	no	no		no
952	1312	ESTNV_33438_244	0.0187279	0.346236	> 0.05	ssa09	n/a	n/a	n/a	ssa09	0	0	rs159408002	no	no	no		no
2936	4074	GCR_cBin28563_Ctg1_122	0.0187272	0.200183	> 0.05	ssa04	n/a	n/a	n/a	ssa04	59.9	3.4	rs159401874	no	no	no		no
3005	4164	GCR_cBin30209_Ctg1_91	0.0187195	0.334088	> 0.05	ssa10	46.2	0.6	rs159403460	ssa10	48.3	1.6	rs159403460	no	no	no		no
44	64	BASS12_B7_B06_1050	0.0186734	0.355129	> 0.05	ssa03	109.9	53.6	rs119097332	ssa03	90.6	57.1	rs119097332	no	no	no		no
954	1314	ESTNV_33441_1223	0.0186726	0.335377	> 0.05	ssa11	73.4	0.1	rs159404923	n/a	n/a	n/a	n/a	no	no	no		no
1690	2363	ESTV_13852_582	0.0186613	0.32839	> 0.05	ssa18	67.2	0.1	rs159407391	ssa18	68.6	2.7	rs159407391	no	no	no		no
1877	2613	ESTV_16309_1064	0.018616	0.334708	> 0.05	ssa17	n/a	n/a	n/a	n/a	n/a	n/a	n/a	no	no	no		no
2813	3900	GCR_cBin25832_Ctg1_468	0.0186006	0.36675	> 0.05	ssa16	6.7	0	rs159403355	ssa16	5	0.6	rs159403355	no	no	no		no
2942	4082	GCR_cBin28677_Ctg1_44_V2	0.018541	0.323619	> 0.05	ssa13	43.1	0	rs159408225	n/a	n/a	n/a	n/a	no	no	no		no
2943	4083	GCR_cBin28677_Ctg1_73	0.018541	0.323619	> 0.05	ssa13	40	0	rs159403424	ssa13	59.4	2.2	rs159403424	no	no	no		no
1505	2081	ESTNV_36697_1478	0.0185235	0.359297	> 0.05	ssa02	57.4	4.4	rs159405535	ssa02	61.9	23.4	rs159405535	no	no	no		no
739	1027	ESTNV_31552_150	0.018507	0.330158	> 0.05	ssa22	53.2	0	rs159404697	ssa22	43.7	1	rs159404697	no	no	no		no
2230	3096	GCR_cBin1178_Ctg1_417	0.0185054	0.338041	> 0.05	ssa16	53.1	0.9	rs159401232	ssa16	56.1	4.6	rs159401232	no	no	no		no
1281	1763	ESTNV_35486_240	0.0184774	0.336072	> 0.05	ssa01q-fission	16.6	0	rs159405278	ssa01	103.1	49.8	rs159405278	no	no	no		no
3230	4470	GCR_cBin37344_Ctg1_62	0.0184414	0.154052	> 0.05	ssa09	107	5.2	rs159402144	ssa09	103.5	6.5	rs159402144	no	no	no		no
1001	1380	ESTNV_33681_253	0.0184171	0.351078	> 0.05	ssa08/29	37.7	9.3	rs159404978	ssa29	33	0.1	rs159404978	no	no	no		no
2994	4151	GCR_cBin3012_Ctg1_287	0.0183994	0.325271	> 0.05	ssa06	14.7	4.9	rs159401919	ssa06	17.5	2.9	rs159401919	no	no	no		no
3700	5141	GCR_cBin6519_Ctg1_383	0.0183962	0.329326	> 0.05	ssa01p/23	54.7	44.7	rs159402583	ssa01	53	48.3	rs159402583	no	no	no		no
1972	2743	ESTV_17112_405	0.0183749	0.345401	> 0.05	ssa10	51	0.6	rs119097244	ssa10	54.4	2.1	rs119097244	no	no	no		no
2929	4060	GCR_cBin28378_Ctg1_148	0.0183595	0.335044	> 0.05	ssa12	74.8	49.4	rs159403415	ssa12	118	31.8	rs159403415	no	no	no		no
3092	4285	GCR_cBin3241_Ctg1_587_V2	0.0183514	0.32674	> 0.05	ssa13	37.7	0	rs159408234	n/a	n/a	n/a	n/a	no	no	no		no
2426	3380	GCR_cBin16390_Ctg1_172	0.0183243	0.327906	> 0.05	ssa01p/23	54.7	44.7	rs159403114	ssa01	52.7	48.3	rs159403114	no	no	no		no
348	494	ESTNV_26125_188	0.018298	0.132051	> 0.05	ssa1p/23	n/a	n/a	n/a	ssa01	10.8	47.5	rs159404289	no	no	no		no
597	837	ESTNV_29999_203	0.018298	0.132051	> 0.05	ssa17	n/a	n/a	n/a	ssa17	63.8	1.4	rs159406585	no	no	no		no
686	958	ESTNV_30994_727	0.018298	0.132051	> 0.05	ssa17	44.5	0	rs159404638	ssa17	43.2	0.8	rs159404638	no	no	no		no
1206	1664	ESTNV_35046_434	0.018298	0.132051	> 0.05	ssa13	n/a	n/a	n/a	ssa13	86.6	8.9	rs159405218	no	no	no		no
1207	1665	ESTNV_35046_681	0.018298	0.132051	> 0.05	ssa13	n/a	n/a	n/a	ssa13	86.6	8.9	rs159407015	no	no	no		no
1213	1674	ESTNV_35073_548	0.018298	0.132051	> 0.05	ssa21	n/a	n/a	n/a	ssa21	7.8	1	rs159405224	no	no	no		no
1382	1923	ESTNV_36118_106	0.018298	0.132051	> 0.05	ssa13	n/a	n/a	n/a	ssa13	86.8	9.1	rs159405412	no	no	no		no
1527	2118	ESTNV_36856_820	0.018298	0.132051	> 0.05	ssa17	44.2	0	rs159405567	ssa17	43.1	0.8	rs159405567	no	no	no		no
2030	2822	ESTV_18571_534	0.018298	0.132051	> 0.05	ssa22	n/a	n/a	n/a	ssa22	44.9	1.3	rs159405939	no	no	no		no
2047	2844	ESTV_19731_284	0.018298	0.132051	> 0.05	ssa21	n/a	n/a	n/a	ssa21	7.8	1	rs159405962	no	no	no		no
2155	2997	GCR_cBin10566_Ctg1_68	0.018298	0.132051	> 0.05	ssa15	49.7	0.5	rs159401160	ssa15	65.8	4.4	rs159401160	no	no	no		no
2286	3178	GCR_cBin131_Ctg1_456	0.018298	0.132051	> 0.05	ssa15	30.1	0	rs159401285	ssa15	39.8	1.9	rs159401285	no	no	no		no
2475	3444	GCR_cBin1744_Ctg1_256	0.018298	0.132051	> 0.05	ssa20	n/a	n/a	n/a	ssa20	1.7	0	rs159403146	no	no	no		no
2521	3504	GCR_cBin18601_Ctg1_45	0.018298	0.132051	> 0.05	ssa10	n/a	n/a	n/a	ssa10	45.7	1.6	rs159401495	no	no	no		no
2527	3511	GCR_cBin18679_Ctg1_36_V2	0.018298	0.132051	> 0.05	n/a	n/a	n/a	n/a	n/a	n/a	n/a	n/a	no	no	no		no
2528	3512	GCR_cBin18679_Ctg1_42	0.018298	0.132051	> 0.05	ssa25	n/a	n/a	n/a	ssa25	43.3	0.4	rs159401500	no	no	no		no
2607	3615	GCR_cBin20914_Ctg1_172	0.018298	0.132051	> 0.05	ssa19	n/a	n/a	n/a	ssa19	49.5	3.1	rs159401573	no	no	no		no
2760	3838	GCR_cBin25060_Ctg1_109	0.018298	0.132051	> 0.05	ssa13	n/a	n/a	n/a	ssa13	40.1	0.3	rs159401708	no	no	no		no
2910	4030	GCR_cBin27823_Ctg1_216	0.018298	0.132051	> 0.05	ssa27	n/a	n/a	n/a	ssa27	45	1.4	rs159401843	no	no	no		no
2921	4044	GCR_cBin28025_Ctg1_222	0.018298	0.132051	> 0.05	ssa8/29	n/a	n/a	n/a	ssa08	18.8	0.5	rs159403410	no	no	no		no
3128	4337	GCR_cBin33713_Ctg1_211	0.018298	0.132051	> 0.05	ssa01q-fission	n/a	n/a	n/a	ssa01	111.9	49.8	rs159402036	no	no	no		no
3143	4355	GCR_cBin34311_Ctg1_65	0.018298	0.132051	> 0.05	ssa06	123.5	8.1	rs159402053	ssa06	116.6	5.1	rs159402053	no	no	no		no
3144	4356	GCR_cBin34311_Ctg1_94	0.018298	0.132051	> 0.05	ssa06	123.5	8	rs159402054	ssa06	116.6	5.1	rs159402054	no	no	no		no
3158	4372	GCR_cBin34655_Ctg1_140	0.018298	0.132051	> 0.05	ssa12	n/a	n/a	n/a	ssa12	88.6	5.7	rs159403558	no	no	no		no
3308	4574	GCR_cBin39236_Ctg1_56	0.018298	0.132051	> 0.05	ssa15	28.1	0	rs159402203	ssa15	32.6	1.8	rs159402203	no	no	no		no
3567	4954	GCR_cBin4967_Ctg1_398	0.018298	0.132051	> 0.05	ssa22	n/a	n/a	n/a	ssa22	48.3	1.5	rs159402475	no	no	no		no
3664	5088	GCR_cBin5908_Ctg1_156	0.018298	0.132051	> 0.05	ssa18	7.9	0	rs159403871	ssa18	2.2	0.7	rs159403871	no	no	no		no
3800	5285	GCR_cBin8386_Ctg1_676	0.018298	0.132051	> 0.05	ssa09	52.9	0	rs159406196	ssa09	30.1	0.6	rs159406196	no	no	no		no
3879	5410	GCR_hBin18139_Ctg1_60	0.018298	0.132051	> 0.05	ssa01q-fission	0	0	rs159402760	ssa01	63.4	48.9	rs159402760	no	no	no		no
3826	5329	GCR_cBin9099_Ctg1_77	0.0182918	0.33451	> 0.05	ssa13	35.6	0	rs159402700	ssa13	50.8	1.8	rs159402700	no	no	no		no
1815	2527	ESTV_15610_240	0.0182899	0.325853	> 0.05	ssa09	66.7	0.3	rs159405796	ssa09	51.7	0.9	rs159405796	no	no	no		no
1798	2504	ESTV_15421_317	0.0182251	0.324939	> 0.05	ssa12	74.5	18.1	rs159405785	ssa12	117.7	10.9	rs159405785	no	no	no		no
1797	2503	ESTV_15399_455	0.0182225	0.320061	> 0.05	ssa09	68.4	0.3	rs159405784	n/a	n/a	n/a	n/a	no	no	no		no
1238	1707	ESTNV_35210_64	0.0182007	0.324037	> 0.05	ssa24	14.5	0	rs159407034	ssa24	19.6	2.6	rs159407034	no	no	no		no
2885	4001	GCR_cBin27304_Ctg1_150	0.018191	0.318617	> 0.05	ssa15	38.2	0	rs159401822	ssa15	47.3	2	rs159401822	no	no	no		no
3324	4599	GCR_cBin3994_Ctg1_70	0.0181752	0.331395	> 0.05	ssa11	n/a	n/a	n/a	ssa11	65.1	2.1	rs159403656	no	no	no		no
1564	2174	ESTNV_37039_99	0.0181437	0.324095	> 0.05	ssa02	93.2	4.4	rs159407300	ssa02	102.2	25.4	rs159407300	no	no	no		no
817	1128	ESTNV_32208_1132	0.0180865	0.329606	> 0.05	ssa18	17.1	0	rs159404774	ssa18	8.4	1.3	rs159404774	no	no	no		no
447	628	ESTNV_27981_308	0.0180371	0.318668	> 0.05	ssa10	69.8	0.6	rs159404392	n/a	n/a	n/a	n/a	no	no	no		no
2966	4114	GCR_cBin29196_Ctg1_214	0.0180245	0.319998	> 0.05	ssa08/29	26.4	9.3	rs159403443	ssa29	4.8	0.1	rs159403443	no	no	no		no
2003	2788	ESTV_17469_139	0.0179933	0.335476	> 0.05	ssa17	57.7	0	rs159405916	ssa17	62	0.9	rs159405916	no	no	no		no
1333	1841	ESTNV_35816_1150	0.0179905	0.354928	> 0.05	ssa8/29	n/a	n/a	n/a	ssa29	49	0.3	rs159407115	no	no	no		no
234	338	ESTNV_23083_64	0.0179724	0.321115	> 0.05	ssa02	9.2	4.4	rs159406323	ssa02	6.1	21.8	rs159406323	no	no	no		no
994	1371	ESTNV_33656_1774	0.017945	0.32127	> 0.05	ssa08/29	26.4	9.3	rs159406860	n/a	n/a	n/a	n/a	no	no	no		no
1583	2202	ESTNV_37190_1300	0.0179278	0.320391	> 0.05	ssa08/29	27	9.3	rs159407320	ssa29	10.3	0.1	rs159407320	no	no	no		no
923	1269	ESTNV_33211_1514	0.0179136	0.312438	> 0.05	ssa13	28.3	0	rs159406805	ssa13	40.8	0.3	rs159406805	no	no	no		no
1519	2108	ESTNV_36813_1835	0.0179049	0.32394	> 0.05	ssa15	42.2	0	rs159405556	n/a	n/a	n/a	n/a	no	no	no		no
453	636	ESTNV_28071_471	0.0178863	0.317036	> 0.05	ssa11	75.3	0.1	rs159404397	ssa11	82.9	2.6	rs159404397	no	no	no		no
1293	1779	ESTNV_35544_1289	0.0178646	0.232609	> 0.05	ssa1p/23	n/a	n/a	n/a	ssa23	51.4	46.1	rs159407077	no	no	no		no
3850	5360	GCR_cBin9394_Ctg1_76	0.0178556	0.318413	> 0.05	ssa08/29	32.7	9.3	rs159403973	ssa29	28	0.1	rs159403973	no	no	no		no
2433	3388	GCR_cBin16474_Ctg1_68	0.0178405	0.316138	> 0.05	ssa14	64.4	0	rs159401413	ssa14	52.8	1.4	rs159401413	no	no	no		no
2223	3084	GCR_cBin11519_Ctg1_189	0.0178367	0.342292	> 0.05	ssa17	57	0	rs159401221	ssa17	61.9	0.9	rs159401221	no	no	no		no
3253	4500	GCR_cBin37853_Ctg1_162	0.0178267	0.310289	> 0.05	ssa21	53.8	0	rs159402162	ssa21	43.5	1.2	rs159402162	no	no	no		no
3942	5500	GCR_hBin7070_Ctg1_36	0.0178141	0.317969	> 0.05	ssa10	51.9	0.6	rs159404029	ssa10	55.9	2.1	rs159404029	no	no	no		no
736	1024	ESTNV_31519_569	0.0178009	0.315355	> 0.05	ssa03	111.5	53.6	rs159404694	ssa03	99.9	57.2	rs159404694	no	no	no		no
400	559	ESTNV_27149_420	0.0177974	0.315624	> 0.05	ssa11	68.5	0.1	rs159406435	n/a	n/a	n/a	n/a	no	no	no		no
1897	2640	ESTV_16489_883	0.0177929	0.314841	> 0.05	ssa13	21.4	0	rs159405852	n/a	n/a	n/a	n/a	no	no	no		no
2887	4003	GCR_cBin2733_Ctg1_528	0.0177872	0.242881	> 0.05	ssa02	82.2	4.4	rs159403392	ssa02	96.4	25.4	rs159403392	no	no	no		no
2707	3754	GCR_cBin23367_Ctg1_256	0.0177789	0.308906	> 0.05	ssa20	45	2.2	rs159401655	ssa20	62.4	2.2	rs159401655	no	no	no		no
3099	4292	GCR_cBin32622_Ctg1_88	0.0177695	0.348537	> 0.05	ssa01q-fission	27.2	0	rs159402007	ssa01	118.5	49.9	rs159402007	no	no	no		no
1220	1683	ESTNV_35097_957	0.0177605	0.193076	> 0.05	ssa16	55.6	1.6	rs159407025	ssa16	61.8	5.2	rs159407025	no	no	no		no
2592	3592	GCR_cBin20475_Ctg1_43	0.0177404	0.309867	> 0.05	ssa09	88.1	0.5	rs159401559	ssa09	83.2	5.1	rs159401559	no	no	no		no
530	740	ESTNV_29156_850	0.0177368	0.316587	> 0.05	ssa01p/23	85.9	49.7	rs159406538	ssa23	24.7	1.7	rs159406538	no	no	no		no
1161	1606	ESTNV_34773_412	0.0177089	0.346452	> 0.05	ssa05	n/a	n/a	n/a	ssa05	99.3	44.2	rs159406983	no	no	no		no
529	739	ESTNV_29156_438	0.0177077	0.315958	> 0.05	ssa01p/23	85.9	49.7	rs159406537	ssa23	24.7	1.7	rs159406537	no	no	no		no
2073	2887	ESTV_20858_1148	0.0176467	0.157223	> 0.05	ssa13	52.6	0	rs159406004	ssa13	86.4	5.8	rs159406004	no	no	no		no
2621	3636	GCR_cBin21411_Ctg1_326	0.0176426	0.308755	> 0.05	ssa05	106.6	20.1	rs159401588	ssa05	110.5	44.2	rs159401588	no	no	no		no
1123	1552	ESTNV_34543_968	0.0176339	0.314203	> 0.05	ssa09	68.4	0.3	rs159405133	ssa09	54.1	1	rs159405133	no	no	no		no
950	1309	ESTNV_33413_2149	0.0176262	0.307025	> 0.05	ssa16	51.4	0.2	rs159404920	n/a	n/a	n/a	n/a	no	no	no		no
1816	2528	ESTV_15610_550	0.0176188	0.312064	> 0.05	ssa09	66.7	0.3	rs119097111	ssa09	51.7	0.9	rs119097111	no	no	no		no
2995	4152	GCR_cBin30120_Ctg1_338	0.0175907	0.342839	> 0.05	ssa14	62.3	0	rs159401920	ssa14	50.7	1.3	rs159401920	no	no	no		no
1941	2697	ESTV_16844_203	0.0175687	0.313228	> 0.05	ssa12	67.4	10.3	rs119097210	ssa12	105.6	6.5	rs119097210	no	no	no		no
2246	3120	GCR_cBin12421_Ctg1_46	0.0175633	0.187369	> 0.05	ssa10	n/a	n/a	n/a	ssa10	1.7	0.5	rs159401248	no	no	no		no
2678	3712	GCR_cBin22562_Ctg1_161	0.0175603	0.324428	> 0.05	ssa16	31.5	0.1	rs159401639	ssa16	37.6	1.1	rs159401639	no	no	no		no
3625	5038	GCR_cBin5370_Ctg1_691	0.0175511	0.307118	> 0.05	ssa11	32.8	0	rs159407678	ssa11	23.1	0.4	rs159407678	no	no	no		no
245	352	ESTNV_23406_304	0.0175355	0.32525	> 0.05	ssa08/29	74.4	18.7	rs159404192	ssa29	53.5	5.4	rs159404192	no	no	no		no
1804	2512	ESTV_15479_277	0.0175065	0.302998	> 0.05	ssa04	81.2	0.4	rs159407431	n/a	n/a	n/a	n/a	no	no	no		no
990	1362	ESTNV_33622_579	0.0175005	0.309802	> 0.05	ssa22	36.8	0	rs159406857	n/a	n/a	n/a	n/a	no	no	no		no
1903	2649	ESTV_16596_392	0.01749	0.309543	> 0.05	ssa27	39.6	1.7	rs159401136	ssa27	45	1.4	rs159401136	no	no	no		no
3512	4869	GCR_cBin46910_Ctg1_18	0.0174618	0.324139	> 0.05	ssa14	71.5	0	rs159402408	ssa14	64.8	2.3	rs159402408	no	no	no		no
978	1349	ESTNV_33552_350	0.0174534	0.309806	> 0.05	ssa20	39.8	0	rs159406854	ssa20	47.7	1	rs159406854	no	no	no		no
1712	2393	ESTV_14194_507	0.0174483	0.311162	> 0.05	ssa06	65.5	5.4	rs119097024	ssa06	65	4.3	rs119097024	no	no	no		no
2055	2863	ESTV_20507_483	0.0174399	0.193374	> 0.05	ssa27	39.7	1.7	rs159407541	ssa27	45	1.4	rs159407541	no	no	no		no
2864	3974	GCR_cBin26904_Ctg1_154	0.0174203	0.318489	> 0.05	ssa22	60.5	0	rs159403385	ssa22	53.1	1.7	rs159403385	no	no	no		no
2253	3130	GCR_cBin12488_Ctg1_457	0.0173944	0.341273	> 0.05	ssa10	69.8	0.6	rs159401254	ssa10	84.3	8.8	rs159401254	no	no	no		no
3019	4181	GCR_cBin30435_Ctg1_161	0.01739	0.304858	> 0.05	ssa16	22.5	0	rs159401939	ssa16	21.7	1.1	rs159401939	no	no	no		no
1765	2464	ESTV_14892_586	0.0173861	0.306176	> 0.05	ssa10	33.1	0	rs119097060	ssa10	31.2	1.6	rs119097060	no	no	no		no
3220	4456	GCR_cBin36993_Ctg1_101_V2	0.0173718	0.327225	> 0.05	n/a	n/a	n/a	n/a	n/a	n/a	n/a	n/a	no	no	no		no
1661	2320	ESTV_13137_137	0.017368	0.319143	> 0.05	ssa01p/23	115.3	50.5	rs119096986	ssa23	49.5	2	rs119096986	no	no	no		no
670	941	ESTNV_30824_114	0.0173495	0.228168	> 0.05	ssa03	71	53.6	rs159401099	ssa03	58.3	56.5	rs159401099	no	no	no		no
2759	3837	GCR_cBin25050_Ctg1_158	0.0173493	0.206892	> 0.05	ssa25	61.4	1.2	rs159401707	ssa25	35.9	0.2	rs159401707	no	no	no		no
2424	3378	GCR_cBin16345_Ctg1_52	0.0173365	0.333433	> 0.05	ssa17	44.5	0	rs159401404	ssa17	48.6	0.8	rs159401404	no	no	no		no
3916	5463	GCR_hBin33739_Ctg1_89	0.0173252	0.307416	> 0.05	ssa10	46.1	0.6	rs159404017	ssa10	45.6	1.6	rs159404017	no	no	no		no
2099	2926	ESTV_21635_133	0.0173223	0.30766	> 0.05	ssa15	44.3	0	rs159406046	n/a	n/a	n/a	n/a	no	no	no		no
53	79	BASS123_B7_C01_773	0.0173103	0.341454	> 0.05	ssa18	55.3	0	rs119097315	ssa18	38.6	1.7	rs119097315	no	no	no		no
2782	3863	GCR_cBin25356_Ctg1_418	0.017274	0.306612	> 0.05	ssa07	66.4	47.8	rs159401725	ssa07	69.5	57.9	rs159401725	no	no	no		no
1536	2129	ESTNV_36895_1037	0.0172677	0.304279	> 0.05	n/a	n/a	n/a	n/a	n/a	n/a	n/a	n/a	no	no	no		no
1267	1745	ESTNV_35402_615	0.0172652	0.357213	> 0.05	ssa25	n/a	n/a	n/a	ssa25	45.8	0.5	rs159405269	no	no	no		no
2290	3183	GCR_cBin13220_Ctg1_44	0.0172494	0.324438	> 0.05	ssa14	74.3	18.3	rs159403018	ssa14	69	20.2	rs159403018	no	no	no		no
2264	3148	GCR_cBin12706_Ctg1_68	0.017247	0.30594	> 0.05	ssa25	72.9	1.2	rs159401265	ssa25	52	0.6	rs159401265	no	no	no		no
2058	2867	ESTV_20583_309	0.0172425	0.300027	> 0.05	ssa03	71	53.6	rs159401144	ssa03	59.3	56.7	rs159401144	no	no	no		no
603	844	ESTNV_30075_59	0.0172373	0.339882	> 0.05	ssa01q-fission	22.9	0	rs159404553	ssa01	114.4	49.8	rs159404553	no	no	no		no
2563	3554	GCR_cBin19564_Ctg1_302	0.0172279	0.306366	> 0.05	ssa22	38.1	0	rs159403196	ssa22	26.8	0	rs159403196	no	no	no		no
2849	3955	GCR_cBin26563_Ctg1_94	0.0172052	0.315491	> 0.05	ssa17	53	0	rs159403377	ssa17	54.4	0.9	rs159403377	no	no	no		no
2371	3301	GCR_cBin15102_Ctg1_96	0.0171708	0.279406	> 0.05	ssa27	43.1	1.7	rs159403071	ssa27	53.2	3.1	rs159403071	no	no	no		no
1169	1615	ESTNV_34832_753	0.0171551	0.304076	> 0.05	ssa03	111.8	53.6	rs159405180	ssa03	102.2	57.2	rs159405180	no	no	no		no
1976	2749	ESTV_17164_89	0.0171472	0.311755	> 0.05	ssa04	47.9	0.4	rs119097246	ssa04	52.1	3.3	rs119097246	no	no	no		no
3212	4445	GCR_cBin3681_Ctg1_67	0.017112	0.308466	> 0.05	ssa25	37.9	1.2	rs159402123	ssa25	17.1	0.1	rs159402123	no	no	no		no
2450	3408	GCR_cBin16851_Ctg1_172	0.0170963	0.300325	> 0.05	ssa22	61.2	8.9	rs159401425	ssa22	55.1	16.6	rs159401425	no	no	no		no
81	117	BASS15_B7_A06_540	0.0170307	0.302027	> 0.05	ssa09	96.2	0.5	rs119097366	ssa09	91.9	5.7	rs119097366	no	no	no		no
906	1244	ESTNV_33031_945	0.0170267	0.300159	> 0.05	ssa01p/23	104.8	49.7	rs159406797	ssa23	38.6	1.8	rs159406797	no	no	no		no
1422	1974	ESTNV_36273_2176	0.0170171	0.297298	> 0.05	ssa16	51.9	0.9	rs159405454	n/a	n/a	n/a	n/a	no	no	no		no
2569	3562	GCR_cBin19737_Ctg1_226	0.0169994	0.304262	> 0.05	ssa04	49.6	0.4	rs159401534	ssa04	54.3	3.3	rs159401534	no	no	no		no
2451	3409	GCR_cBin1687_Ctg1_131	0.016996	0.32384	> 0.05	ssa08/29	73	16.9	rs159403130	ssa29	53.3	3	rs159403130	no	no	no		no
345	491	ESTNV_26033_1130	0.0169918	0.298574	> 0.05	ssa15	53.8	0.9	rs159404285	n/a	n/a	n/a	n/a	no	no	no		no
3523	4880	GCR_cBin4713_Ctg1_200	0.0169884	0.336533	> 0.05	ssa19	29.7	0	rs159403770	ssa19	20.9	3.1	rs159403770	no	no	no		no
3809	5302	GCR_cBin8585_Ctg1_77	0.0169631	0.30877	> 0.05	ssa03	18.3	53.4	rs159403950	ssa03	10.2	54.9	rs159403950	no	no	no		no
1387	1929	ESTNV_36130_3412	0.0169416	0.199251	> 0.05	ssa03	28.2	53.6	rs159405418	ssa03	25.2	55.4	rs159405418	no	no	no		no
488	680	ESTNV_28475_104	0.0169132	0.303423	> 0.05	ssa22	61.2	8.9	rs159404430	ssa22	55.1	16.5	rs159404430	no	no	no		no
1521	2110	ESTNV_36818_1287	0.0169102	0.298097	> 0.05	ssa10	47	0.6	rs159405557	n/a	n/a	n/a	n/a	no	no	no		no
450	632	ESTNV_28052_478	0.0168682	0.294161	> 0.05	ssa10	46.2	0.6	rs159406472	ssa10	46.1	1.6	rs159406472	no	no	no		no
3957	5522	GCR_rBin16221_Ctg1_266	0.0168517	0.297904	> 0.05	ssa06	0	0	rs159402861	n/a	n/a	n/a	n/a	no	no	no		no
1539	2132	ESTNV_36899_1956	0.0168254	0.29816	> 0.05	ssa18	n/a	n/a	n/a	n/a	n/a	n/a	n/a	no	no	no		no
1666	2326	ESTV_13245_584	0.0167583	0.288847	> 0.05	ssa01q-fission	39.4	4.4	rs159405723	ssa01	0	0	rs159405723	no	no	no		no
2174	3025	GCR_cBin10784_Ctg1_286	0.0167358	0.290427	> 0.05	n/a	n/a	n/a	n/a	n/a	n/a	n/a	n/a	no	no	no		no
1952	2714	ESTV_16926_1498	0.0167306	0.163204	> 0.05	ssa27	41.3	1.7	rs119097224	ssa27	51.7	1.5	rs119097224	no	no	no		no
1953	2715	ESTV_16926_669	0.0167306	0.163204	> 0.05	ssa27	41.3	1.7	rs119097225	ssa27	51.7	1.5	rs119097225	no	no	no		no
3733	5186	GCR_cBin6974_Ctg1_77	0.0167084	0.308686	> 0.05	ssa02	21.7	4.4	rs159403904	ssa02	22.6	22.5	rs159403904	no	no	no		no
721	1000	ESTNV_31289_1032	0.0167067	0.29353	> 0.05	ssa03	63.2	53.6	rs159404675	ssa03	51.4	55.4	rs159404675	no	no	no		no
280	404	ESTNV_24170_237	0.0167056	0.203135	> 0.05	ssa09	71.9	0.5	rs159406349	ssa09	60.4	3.4	rs159406349	no	no	no		no
2031	2823	ESTV_18633_368	0.0167016	0.288471	> 0.05	ssa03	11.4	28.6	rs159401143	ssa03	0.4	31.4	rs159401143	no	no	no		no
2496	3472	GCR_cBin17966_Ctg1_333	0.0166754	0.228135	> 0.05	ssa26/28	57.2	8.7	rs159403160	ssa28	3.3	0.3	rs159403160	no	no	no		no
218	317	ESTNV_22580_1045	0.016662	0.288397	> 0.05	ssa16	54.3	1.3	rs159406309	n/a	n/a	n/a	n/a	no	no	no		no
219	319	ESTNV_22580_922	0.016662	0.288397	> 0.05	ssa16	54.3	1.3	rs159406310	n/a	n/a	n/a	n/a	no	no	no		no
3346	4627	GCR_cBin40971_Ctg1_99	0.0166477	0.291123	> 0.05	ssa01q-fission	27.5	0	rs159406156	ssa01	119.6	49.9	rs159406156	no	no	no		no
825	1139	ESTNV_32289_411	0.0166225	0.291136	> 0.05	ssa09	35	0	rs159404781	ssa09	10.9	0.6	rs159404781	no	no	no		no
3887	5420	GCR_hBin20680_Ctg1_162	0.0166107	0.301004	> 0.05	ssa07	n/a	n/a	n/a	ssa07	0	0	rs159402770	no	no	no		no
3535	4901	GCR_cBin4805_Ctg1_193	0.0166009	0.288053	> 0.05	ssa04	101.6	5.7	rs159403783	ssa04	109.9	21.1	rs159403783	no	no	no		no
1803	2511	ESTV_15475_58	0.0165801	0.290675	> 0.05	ssa11	65.6	0.1	rs159407430	n/a	n/a	n/a	n/a	no	no	no		no
516	721	ESTNV_29031_51	0.016578	0.292075	> 0.05	ssa01q-fission	15.8	0	rs159404462	ssa01	101.5	49.6	rs159404462	no	no	no		no
585	817	ESTNV_29818_733	0.0165773	0.291135	> 0.05	ssa09	83.6	0.5	rs159406571	ssa09	76.9	5.1	rs159406571	no	no	no		no
3153	4367	GCR_cBin34498_Ctg1_99	0.0165765	0.286825	> 0.05	ssa09	90	0.5	rs159402059	ssa09	86	5.6	rs159402059	no	no	no		no
2911	4032	GCR_cBin2785_Ctg1_206	0.0165614	0.285545	> 0.05	ssa03	33.3	53.6	rs159401845	ssa03	32.8	55.4	rs159401845	no	no	no		no
136	195	ESTNV_16224_302	0.0165307	0.290333	> 0.05	ssa19	60.6	0.2	rs159404087	n/a	n/a	n/a	n/a	no	no	no		no
2229	3093	GCR_cBin11750_Ctg1_70	0.0165163	0.287012	> 0.05	ssa13	35.7	0	rs159401228	ssa13	51	1.9	rs159401228	no	no	no		no
2228	3092	GCR_cBin11750_Ctg1_59	0.0164577	0.285895	> 0.05	ssa13	35.7	0	rs159402982	ssa13	51	1.9	rs159402982	no	no	no		no
3045	4219	GCR_cBin31010_Ctg1_231	0.016452	0.287232	> 0.05	ssa01q-fission	34.3	0	rs159403483	ssa01	127	49.9	rs159403483	no	no	no		no
1314	1815	ESTNV_35692_1144	0.0164406	0.288664	> 0.05	ssa04	67.8	0.4	rs159405322	n/a	n/a	n/a	n/a	no	no	no		no
3359	4640	GCR_cBin41372_Ctg1_122	0.0163865	0.30087	> 0.05	ssa20	0.2	0	rs159402253	ssa20	13.4	0.4	rs159402253	no	no	no		no
2523	3506	GCR_cBin18615_Ctg1_159	0.0163816	0.287296	> 0.05	ssa01q-fission	27.2	0	rs159403170	ssa01	118.6	49.9	rs159403170	no	no	no		no
718	996	ESTNV_31277_1049	0.0163625	0.288229	> 0.05	ssa13	35.7	0	rs159404671	ssa13	51	1.9	rs159404671	no	no	no		no
2613	3622	GCR_cBin2099_Ctg1_45	0.016357	0.28776	> 0.05	ssa20	25.3	0	rs159403224	ssa20	29.8	0.5	rs159403224	no	no	no		no
2868	3980	GCR_cBin271_Ctg1_505	0.0163311	0.27972	> 0.05	ssa16	30.2	0.1	rs159401807	ssa16	34.9	1.1	rs159401807	no	no	no		no
2292	3185	GCR_cBin13355_Ctg1_172	0.016323	0.320128	> 0.05	ssa15	59.6	45.1	rs159401289	ssa15	77.2	61.8	rs159401289	no	no	no		no
396	554	ESTNV_27069_301	0.0163113	0.314046	> 0.05	ssa03	11.5	50.5	rs159404330	n/a	n/a	n/a	n/a	no	no	no		no
3132	4341	GCR_cBin33857_Ctg1_232	0.0163026	0.171567	> 0.05	ssa11	n/a	n/a	n/a	ssa11	77.6	2.4	rs159402040	no	no	no		no
1546	2145	ESTNV_36965_600	0.0162957	0.284252	> 0.05	ssa10	57.1	0.6	rs159407284	n/a	n/a	n/a	n/a	no	no	no		no
293	421	ESTNV_24561_296	0.0162878	0.299997	> 0.05	ssa09	76.2	0.5	rs159404235	ssa09	67.1	4.1	rs159404235	no	no	no		no
793	1102	ESTNV_32073_360	0.0162822	0.29369	> 0.05	ssa10	35	0	rs159406716	n/a	n/a	n/a	n/a	no	no	no		no
1996	2774	ESTV_17321_691	0.0162268	0.203447	> 0.05	ssa14	65.9	0	rs119097255	ssa14	55.8	1.5	rs119097255	no	no	no		no
702	977	ESTNV_31131_459	0.0162177	0.228756	> 0.05	ssa15	53.8	0.9	rs159404655	n/a	n/a	n/a	n/a	no	no	no		no
128	187	ESTNV_15831_94	0.0162058	0.282734	> 0.05	ssa09	65.6	0.3	rs159404079	ssa09	50.5	0.9	rs159404079	no	no	no		no
2126	2966	ESTV_21979_63	0.0161963	0.277726	> 0.05	ssa09	91.9	0.5	rs159407606	ssa09	88.7	5.7	rs159407606	no	no	no		no
3894	5435	GCR_hBin28574_Ctg1_121	0.0161794	0.283473	> 0.05	ssa09	107.4	6.8	rs159402788	ssa09	104.8	10.8	rs159402788	no	no	no		no
875	1210	ESTNV_32773_510	0.0161595	0.279816	> 0.05	ssa01p/23	117.8	50.8	rs159404842	ssa23	51.3	2.8	rs159404842	no	no	no		no
3930	5485	GCR_hBin45092_Ctg1_57	0.0161299	0.28132	> 0.05	ssa04	101.7	38.1	rs159402828	ssa04	109.9	47	rs159402828	no	no	no		no
1530	2121	ESTNV_36871_194	0.0161183	0.282612	> 0.05	ssa03	63.2	53.6	rs159405571	ssa03	51.5	55.4	rs159405571	no	no	no		no
928	1275	ESTNV_33237_824	0.0160964	0.290292	> 0.05	ssa19	64	8.5	rs159404898	n/a	n/a	n/a	n/a	no	no	no		no
2402	3347	GCR_cBin16024_Ctg1_169	0.0160953	0.220269	> 0.05	ssa19	n/a	n/a	n/a	ssa19	18.2	2.8	rs159401384	no	no	no		no
570	795	ESTNV_29649_636	0.0160814	0.220435	> 0.05	ssa09	n/a	n/a	n/a	ssa09	85.3	5.6	rs159404517	no	no	no		no
1796	2502	ESTV_15373_465	0.0160807	0.310863	> 0.05	ssa03	n/a	n/a	n/a	ssa03	61.1	56.7	rs159407425	no	no	no		no
3914	5461	GCR_hBin33739_Ctg1_137	0.0160802	0.282604	> 0.05	ssa10	46.1	0.6	rs159402807	ssa10	45.6	1.6	rs159402807	no	no	no		no
3915	5462	GCR_hBin33739_Ctg1_141	0.0160802	0.282604	> 0.05	ssa10	46.1	0.6	rs159402808	ssa10	45.6	1.6	rs159402808	no	no	no		no
2950	4093	GCR_cBin28864_Ctg1_111	0.0160617	0.280999	> 0.05	ssa10	56	0.6	rs159401886	ssa10	62.2	2.3	rs159401886	no	no	no		no
3572	4960	GCR_cBin49919_Ctg1_51	0.016052	0.311265	> 0.05	ssa01q-fission	39.4	4.4	rs159402481	ssa01	134.2	51.3	rs159402481	no	no	no		no
3014	4175	GCR_cBin30290_Ctg1_90_V2_NullAll	0.0160382	0.277549	> 0.05	ssa13	30.3	0	rs159408230	n/a	n/a	n/a	n/a	no	no	no		no
2106	2936	ESTV_21752_67	0.0160291	0.289236	> 0.05	ssa20	40.4	0	rs159406060	ssa20	48.3	1	rs159406060	no	no	no		no
3485	4826	GCR_cBin45714_Ctg1_163	0.0160158	0.221848	> 0.05	ssa06	29.3	5.4	rs159403751	ssa06	43.9	3.9	rs159403751	no	no	no		no
1203	1659	ESTNV_35032_331	0.0160131	0.186214	> 0.05	ssa11	n/a	n/a	n/a	ssa11	76	2.4	rs159407012	no	no	no		no
2461	3421	GCR_cBin17204_Ctg1_155	0.0159887	0.27384	> 0.05	ssa08/29	6.4	2	rs159403135	ssa08	22.6	0.6	rs159403135	no	no	no		no
3464	4798	GCR_cBin44901_Ctg1_183	0.015963	0.305203	> 0.05	ssa14	71.4	0	rs159402362	ssa14	63.8	2.3	rs159402362	no	no	no		no
539	754	ESTNV_29240_385	0.0159629	0.278935	> 0.05	ssa04	99.7	0.4	rs159406541	ssa04	104	3.8	rs159406541	no	no	no		no
525	732	ESTNV_29110_618	0.0159426	0.278577	> 0.05	ssa15	49.5	0.4	rs159404471	n/a	n/a	n/a	n/a	no	no	no		no
839	1160	ESTNV_32419_1390	0.0159426	0.300875	> 0.05	ssa19	30.3	0	rs159406753	ssa19	20.9	3.1	rs159406753	no	no	no		no
1443	1999	ESTNV_36359_2896	0.015935	0.338985	> 0.05	ssa13	41.8	0	rs159407208	ssa13	68.3	3.3	rs159407208	no	no	no		no
1465	2030	ESTNV_36471_1924	0.0159316	0.236247	> 0.05	ssa15	44.8	0	rs159405494	ssa15	57.8	2.4	rs159405494	no	no	no		no
1776	2477	ESTV_15097_126	0.0159307	0.273171	> 0.05	ssa15	40.7	0	rs119097070	ssa15	51	2.4	rs119097070	no	no	no		no
3236	4476	GCR_cBin3754_Ctg1_228	0.0159148	0.274042	> 0.05	ssa09	65.6	0.3	rs159402149	ssa09	50.5	0.9	rs159402149	no	no	no		no
3096	4289	GCR_cBin3256_Ctg1_63	0.0159009	0.250739	> 0.05	ssa02	93.2	4.4	rs159402005	ssa02	110.7	25.4	rs159402005	no	no	no		no
303	434	ESTNV_24834_242	0.0158921	0.295154	> 0.05	ssa16	0	0	rs159406366	ssa16	0	0.6	rs159406366	no	no	no		no
2789	3871	GCR_cBin2539_Ctg1_116	0.0158793	0.277308	> 0.05	ssa13	39.7	0	rs159403344	ssa13	58.9	1.9	rs159403344	no	no	no		no
2363	3290	GCR_cBin15004_Ctg1_309	0.0158388	0.268913	> 0.05	ssa05	5.8	19.8	rs159403067	ssa05	5.8	42.2	rs159403067	no	no	no		no
790	1099	ESTNV_32044_621	0.0158366	0.195837	> 0.05	ssa02	41.8	4.4	rs159404760	ssa02	43.6	22.9	rs159404760	no	no	no		no
711	988	ESTNV_31189_244	0.0157986	0.308325	> 0.05	ssa11	30.3	0	rs159404662	ssa11	22.1	0.4	rs159404662	no	no	no		no
3771	5248	GCR_cBin7909_Ctg1_59	0.0157572	0.273293	> 0.05	ssa12	64.6	10.3	rs159403926	ssa12	102.6	6.4	rs159403926	no	no	no		no
1288	1771	ESTNV_35506_1214	0.0157368	0.273755	> 0.05	ssa13	41.8	0	rs159405286	n/a	n/a	n/a	n/a	no	no	no		no
1916	2667	ESTV_16683_1040	0.0157261	0.274198	> 0.05	ssa15	47.4	0.1	rs159405867	ssa15	65.8	4.4	rs159405867	no	no	no		no
2761	3839	GCR_cBin25065_Ctg1_42	0.0157126	0.192044	> 0.05	ssa08/29	44.1	9.3	rs159401709	ssa29	40.5	0.1	rs159401709	no	no	no		no
2580	3575	GCR_cBin20036_Ctg1_93	0.0156686	0.343444	> 0.05	ssa01p/23	63.3	49.7	rs159401544	ssa23	15.9	1.5	rs159401544	no	no	no		no
1922	2673	ESTV_16706_143	0.0156683	0.273146	> 0.05	ssa10	48.5	0.6	rs159405868	n/a	n/a	n/a	n/a	no	no	no		no
2857	3964	GCR_cBin2668_Ctg1_124	0.015632	0.229915	> 0.05	ssa07	81.7	47.8	rs159403380	ssa07	87.8	57.9	rs159403380	no	no	no		no
237	341	ESTNV_23182_326	0.0156177	0.207804	> 0.05	ssa09	107	5.1	rs159404185	ssa09	101.7	6.3	rs159404185	no	no	no		no
3233	4473	GCR_cBin3748_Ctg1_76	0.0156177	0.207804	> 0.05	ssa09	107	5.1	rs159403591	ssa09	101.7	6.3	rs159403591	no	no	no		no
1823	2541	ESTV_15768_329	0.0156029	0.314895	> 0.05	ssa15	18	0	rs159402935	ssa15	25	0.2	rs159402935	no	no	no		no
1342	1854	ESTNV_35846_861	0.0155978	0.26651	> 0.05	ssa15	40.7	0	rs159407119	ssa15	50.6	2.4	rs159407119	no	no	no		no
754	1049	ESTNV_31687_131	0.0155968	0.270691	> 0.05	ssa22	1.7	0	rs159402916	ssa22	0.6	0	rs159402916	no	no	no		no
886	1222	ESTNV_32841_696	0.0155887	0.292768	> 0.05	ssa19	61.5	0.4	rs159404851	n/a	n/a	n/a	n/a	no	no	no		no
938	1290	ESTNV_33335_195	0.0155849	0.271043	> 0.05	ssa03	11.5	37	rs159406821	n/a	n/a	n/a	n/a	no	no	no		no
725	1004	ESTNV_31315_242	0.0155548	0.266124	> 0.05	ssa27	25.5	1.6	rs159404677	ssa27	27.7	1.1	rs159404677	no	no	no		no
195	273	ESTNV_20616_78	0.015549	0.269502	> 0.05	ssa12	59.9	10.3	rs159404154	ssa12	98.3	6.3	rs159404154	no	no	no		no
2996	4153	GCR_cBin30133_Ctg1_51	0.0155433	0.270978	> 0.05	ssa16	49	0.2	rs159403455	ssa16	51.5	2	rs159403455	no	no	no		no
1112	1540	ESTNV_34477_1913	0.0155378	0.265085	> 0.05	ssa22	n/a	n/a	n/a	ssa22	0	0	rs159405121	no	no	no		no
1660	2319	ESTV_13108_154	0.0155188	0.271447	> 0.05	ssa11	27.6	0	rs119096985	ssa11	19.5	0.2	rs119096985	no	no	no		no
3565	4951	GCR_cBin4944_Ctg1_147	0.0155169	0.269665	> 0.05	ssa09	57.1	0.3	rs159402470	ssa09	37.6	0.6	rs159402470	no	no	no		no
2566	3557	GCR_cBin19650_Ctg1_297	0.0155009	0.199275	> 0.05	ssa13	41.8	0	rs159401530	ssa13	63.6	2.3	rs159401530	no	no	no		no
3839	5346	GCR_cBin926_Ctg2_167_V2_NullAll	0.0155009	0.199275	> 0.05	ssa01q-fission	22.3	0	rs159408320	n/a	n/a	n/a	n/a	no	no	no		no
3905	5449	GCR_hBin3199_Ctg1_270	0.0155009	0.199275	> 0.05	ssa13	41.8	0	rs159402798	ssa13	63.6	2.3	rs159402798	no	no	no		no
3835	5341	GCR_cBin9189_Ctg1_155_V2	0.0154925	0.268437	> 0.05	ssa15	41.5	0	rs159408319	n/a	n/a	n/a	n/a	no	no	no		no
1537	2130	ESTNV_36895_534	0.0154846	0.269584	> 0.05	ssa15	53.8	0.9	rs159405580	n/a	n/a	n/a	n/a	no	no	no		no
1477	2047	ESTNV_36546_226	0.0154793	0.213735	> 0.05	ssa18	12.1	0	rs159407226	ssa18	3.6	1.2	rs159407226	no	no	no		no
3958	5524	GCR_rBin1856_Ctg1_222	0.0154293	0.23385	> 0.05	ssa09	n/a	n/a	n/a	ssa09	35.8	0.6	rs159402864	no	no	no		no
722	1001	ESTNV_31296_412	0.0154083	0.266071	> 0.05	ssa16	49.4	0.2	rs159404676	ssa16	52.1	2	rs159404676	no	no	no		no
1759	2456	ESTV_14797_286	0.0153786	0.260896	> 0.05	ssa15	41.5	0	rs159407412	n/a	n/a	n/a	n/a	no	no	no		no
2117	2951	ESTV_21877_749	0.0153765	0.27704	> 0.05	ssa11	57.2	0	rs119097395	ssa11	49.7	1.6	rs119097395	no	no	no		no
172	243	ESTNV_18606_391	0.0153748	0.267208	> 0.05	ssa10	59.5	0.6	rs159404126	n/a	n/a	n/a	n/a	no	no	no		no
652	917	ESTNV_30699_568	0.0153435	0.297917	> 0.05	ssa03	11.5	36.1	rs159406634	ssa03	1.7	52.9	rs159406634	no	no	no		no
1183	1634	ESTNV_34932_825	0.0153361	0.265203	> 0.05	ssa06	97.5	7.1	rs159405201	n/a	n/a	n/a	n/a	no	no	no		no
1308	1805	ESTNV_35659_186	0.0153156	0.26598	> 0.05	ssa16	54.3	1.4	rs159405313	n/a	n/a	n/a	n/a	no	no	no		no
316	453	ESTNV_25207_614	0.0152963	0.279479	> 0.05	ssa22	33.4	0	rs159406380	ssa22	19.2	0	rs159406380	no	no	no		no
275	399	ESTNV_24073_395	0.0152693	0.265604	> 0.05	ssa04	100.4	0.4	rs159404220	n/a	n/a	n/a	n/a	no	no	no		no
1929	2683	ESTV_16750_284	0.015259	0.263103	> 0.05	ssa16	50	0.2	rs119097527	ssa16	53.2	2	rs119097527	no	no	no		no
1978	2751	ESTV_17187_224	0.0152064	0.263601	> 0.05	ssa18	63	0.1	rs159407508	ssa18	57.5	2.2	rs159407508	no	no	no		no
2236	3104	GCR_cBin1198_Ctg1_457	0.0152005	0.319197	> 0.05	ssa22	n/a	n/a	n/a	ssa22	54.8	3.1	rs159401235	no	no	no		no
940	1293	ESTNV_33337_243	0.0151989	0.262299	> 0.05	n/a	n/a	n/a	n/a	n/a	n/a	n/a	n/a	no	no	no		no
3470	4808	GCR_cBin45262_Ctg1_91	0.0151847	0.258067	> 0.05	ssa17	37.8	0	rs159402369	ssa17	37.1	0.8	rs159402369	no	no	no		no
962	1328	ESTNV_33492_254	0.0151606	0.274407	> 0.05	ssa16	29.1	0.1	rs159406842	ssa16	33	1.1	rs159406842	no	no	no		no
3833	5339	GCR_cBin9170_Ctg1_222	0.0151488	0.285264	> 0.05	ssa20	43.9	0	rs159402707	ssa20	57	1.4	rs159402707	no	no	no		no
2784	3866	GCR_cBin2536_Ctg1_238	0.0151282	0.286168	> 0.05	ssa03	21.9	53.5	rs159401728	ssa03	12.5	54.9	rs159401728	no	no	no		no
2067	2881	ESTV_20751_555	0.0151247	0.275647	> 0.05	ssa26/28	28.8	2.7	rs159407550	ssa26	60.2	1.2	rs159407550	no	no	no		no
1111	1539	ESTNV_34476_59_V2_NullAll	0.0151241	0.260354	> 0.05	ssa09	70.7	0.3	rs159408133	n/a	n/a	n/a	n/a	no	no	no		no
691	964	ESTNV_31016_480	0.0151115	0.259715	> 0.05	ssa18	66.7	0.1	rs159404642	ssa18	67.8	2.7	rs159404642	no	no	no		no
2446	3404	GCR_cBin16714_Ctg1_246	0.0151062	0.261039	> 0.05	ssa12	56	10.3	rs159403129	ssa12	90.2	6.1	rs159403129	no	no	no		no
1295	1782	ESTNV_35567_72	0.0151037	0.197493	> 0.05	ssa04	n/a	n/a	n/a	ssa04	100.4	3.8	rs159407082	no	no	no		no
1707	2388	ESTV_14161_559	0.0151037	0.197493	> 0.05	ssa12	n/a	n/a	n/a	ssa12	88.5	5.5	rs119097020	no	no	no		no
3635	5050	GCR_cBin5521_Ctg1_117	0.0151037	0.197493	> 0.05	ssa06	n/a	n/a	n/a	ssa06	110.7	4.4	rs159403855	no	no	no		no
3330	4609	GCR_cBin40148_Ctg1_35	0.0150954	0.317196	> 0.05	ssa10	42.5	0.2	rs159403660	ssa10	42.6	1.6	rs159403660	no	no	no		no
1585	2206	ESTNV_37211_1512	0.015092	0.197753	> 0.05	ssa04	50.8	0.4	rs159405638	n/a	n/a	n/a	n/a	no	no	no		no
3440	4766	GCR_cBin44098_Ctg1_85	0.015088	0.25555	> 0.05	ssa20	43.9	0	rs159403721	ssa20	57.3	1.4	rs159403721	no	no	no		no
2068	2882	ESTV_20764_175	0.0150545	0.230365	> 0.05	ssa11	n/a	n/a	n/a	ssa11	57.3	2	rs159406000	no	no	no		no
2920	4043	GCR_cBin2800_Ctg2_84	0.0150531	0.260374	> 0.05	ssa25	71	1.2	rs159401852	ssa25	49.7	0.6	rs159401852	no	no	no		no
2280	3171	GCR_cBin12998_Ctg1_98	0.0150386	0.284883	> 0.05	ssa17	60.5	0.2	rs159401282	ssa17	66.6	2.1	rs159401282	no	no	no		no
2197	3052	GCR_cBin11193_Ctg1_182	0.0150324	0.259049	> 0.05	ssa27	40	1.7	rs159402969	ssa27	47	1.5	rs159402969	no	no	no		no
1459	2023	ESTNV_36451_899	0.0150233	0.262668	> 0.05	ssa14	74.6	20.3	rs159405486	ssa14	69	29.3	rs159405486	no	no	no		no
2854	3961	GCR_cBin26631_Ctg1_386	0.0150114	0.259857	> 0.05	ssa05	1.7	19.8	rs159401793	ssa05	2.1	41.8	rs159401793	no	no	no		no
1113	1541	ESTNV_34479_1300	0.0149999	0.254106	> 0.05	ssa22	40.9	0	rs159406949	n/a	n/a	n/a	n/a	no	no	no		no
1321	1829	ESTNV_35762_168	0.0149786	0.328454	> 0.05	ssa01q-fission	23.9	0	rs159407109	ssa01	115.6	49.9	rs159407109	no	no	no		no
178	249	ESTNV_19416_387	0.0149733	0.242614	> 0.05	ssa13	35.7	0	rs159404134	ssa13	51	1.9	rs159404134	no	no	no		no
1406	1953	ESTNV_36219_234	0.0149704	0.232517	> 0.05	ssa13	48.1	0	rs159405434	ssa13	77	5	rs159405434	no	no	no		no
2602	3605	GCR_cBin20818_Ctg1_43	0.0149659	0.271282	> 0.05	ssa11	77	3.4	rs159401569	ssa11	84.2	30.5	rs159401569	no	no	no		no
3723	5175	GCR_cBin6835_Ctg1_69	0.0149397	0.252837	> 0.05	ssa14	73.7	0.7	rs159402604	ssa14	68.8	4.8	rs159402604	no	no	no		no
2077	2892	ESTV_20960_88	0.014937	0.258654	> 0.05	ssa19	16.8	0	rs159406014	n/a	n/a	n/a	n/a	no	no	no		no
1016	1405	ESTNV_33780_777	0.0149109	0.252805	> 0.05	ssa12	63.1	10.3	rs159406879	ssa12	101.2	6.4	rs159406879	no	no	no		no
2175	3026	GCR_cBin108_Ctg1_303	0.0149001	0.255429	> 0.05	ssa26/28	28.1	2.7	rs159401179	ssa26	62	1.2	rs159401179	no	no	no		no
45	67	BASS12_B7_G07_130	0.0148881	0.287327	> 0.05	ssa07	45.6	47.8	rs159407750	ssa07	52.4	57.7	rs159407750	no	no	no		no
2796	3880	GCR_cBin25499_Ctg1_131	0.0148703	0.307265	> 0.05	ssa21	56.1	0.1	rs159401737	ssa21	52.5	1.3	rs159401737	no	no	no		no
3892	5433	GCR_hBin27289_Ctg1_90	0.0148628	0.272742	> 0.05	ssa26/28	6.3	2.7	rs159402786	ssa26	75.6	2	rs159402786	no	no	no		no
3108	4304	GCR_cBin3306_Ctg1_168	0.0148277	0.298173	> 0.05	ssa10	n/a	n/a	n/a	ssa10	34.2	1.6	rs159403521	no	no	no		no
1291	1775	ESTNV_35534_1529	0.0147987	0.250926	> 0.05	ssa20	30.9	0	rs159405292	ssa20	34.4	0.5	rs159405292	no	no	no		no
1753	2448	ESTV_14717_198	0.0147942	0.252677	> 0.05	ssa13	38.1	0	rs159407411	ssa13	57	1.9	rs159407411	no	no	no		no
149	211	ESTNV_16766_113	0.0147612	0.236145	> 0.05	ssa02	14	4.4	rs159404096	ssa02	14.5	22.1	rs159404096	no	no	no		no
987	1359	ESTNV_33615_253	0.0147541	0.290473	> 0.05	ssa10	n/a	n/a	n/a	ssa10	87.9	15.9	rs159406856	no	no	no		no
3758	5229	GCR_cBin7756_Ctg1_139	0.0147514	0.253275	> 0.05	ssa07	17	47.8	rs159403921	ssa07	21.5	57.3	rs159403921	no	no	no		no
3298	4562	GCR_cBin38998_Ctg1_202	0.0147265	0.254498	> 0.05	ssa10	63	0.6	rs159402194	ssa10	72.2	4.8	rs159402194	no	no	no		no
3876	5405	GCR_hBin17624_Ctg1_81	0.0146858	0.266477	> 0.05	ssa02	107	4.4	rs159403987	ssa02	120.5	25.4	rs159403987	no	no	no		no
1375	1914	ESTNV_36095_1044	0.0146745	0.260583	> 0.05	ssa02	53.3	4.4	rs159405405	ssa02	50.7	23	rs159405405	no	no	no		no
2458	3418	GCR_cBin17160_Ctg1_108	0.0146706	0.248064	> 0.05	ssa03	34.6	53.6	rs159403133	ssa03	33.1	55.4	rs159403133	no	no	no		no
1896	2639	ESTV_16481_892	0.0146655	0.247648	> 0.05	ssa16	55	1.6	rs159405851	n/a	n/a	n/a	n/a	no	no	no		no
650	914	ESTNV_30660_574	0.0146511	0.24887	> 0.05	ssa11	45.1	0	rs159406631	ssa11	36.9	0.8	rs159406631	no	no	no		no
874	1209	ESTNV_32770_602	0.0146233	0.259439	> 0.05	ssa02	42.5	4.4	rs159404841	ssa02	43.6	22.9	rs159404841	no	no	no		no
1511	2090	ESTNV_36744_1266	0.0145969	0.257156	> 0.05	ssa22	34.2	0	rs159405544	ssa22	24.1	0	rs159405544	no	no	no		no
1128	1559	ESTNV_34569_1252	0.0145841	0.268985	> 0.05	ssa01p/23	49.3	44.7	rs159406956	ssa01	45.7	48.2	rs159406956	no	no	no		no
2902	4022	GCR_cBin27790_Ctg1_141	0.0145386	0.248376	> 0.05	ssa13	28.8	0	rs159403401	ssa13	42.1	1.4	rs159403401	no	no	no		no
2903	4023	GCR_cBin27790_Ctg1_143	0.0145386	0.248376	> 0.05	ssa13	28.8	0	rs159401839	ssa13	42.1	1.4	rs159401839	no	no	no		no
3223	4459	GCR_cBin3714_Ctg1_113	0.0144983	0.271556	> 0.05	ssa13	n/a	n/a	n/a	ssa13	58.2	1.9	rs159402134	no	no	no		no
1419	1970	ESTNV_36261_377	0.0144958	0.302142	> 0.05	ssa13	43.1	0	rs159407187	ssa13	71.6	3.8	rs159407187	no	no	no		no
1625	2268	ESTNV_37705_202	0.0144958	0.302142	> 0.05	ssa13	43.1	0	rs159405698	ssa13	71.6	3.8	rs159405698	no	no	no		no
1999	2783	ESTV_17428_1391	0.0144876	0.312143	> 0.05	ssa13	43.1	0	rs119097405	ssa13	71.6	3.8	rs119097405	no	no	no		no
3380	4676	GCR_cBin42200_Ctg1_91	0.0144635	0.247459	> 0.05	ssa09	n/a	n/a	n/a	ssa09	0	0	rs159402286	no	no	no		no
2234	3102	GCR_cBin11891_Ctg1_187	0.0144509	0.249138	> 0.05	ssa16	22.9	0	rs159406095	ssa16	30.4	1.1	rs159406095	no	no	no		no
2623	3638	GCR_cBin21445_Ctg1_294	0.0144284	0.257264	> 0.05	ssa27	41.3	1.7	rs159401589	ssa27	52	1.5	rs159401589	no	no	no		no
2795	3879	GCR_cBin25463_Ctg1_81_V2	0.0144183	0.265963	> 0.05	ssa12	52.1	10.3	rs159408214	n/a	n/a	n/a	n/a	no	no	no		no
3848	5358	GCR_cBin9378_Ctg1_160	0.0144162	0.264144	> 0.05	ssa06	119.2	7.1	rs159403972	ssa06	112	4.4	rs159403972	no	no	no		no
3155	4369	GCR_cBin34605_Ctg1_25	0.0143879	0.255238	> 0.05	ssa24	6.6	0	rs159402060	ssa24	13	2.5	rs159402060	no	no	no		no
1848	2571	ESTV_16055_561	0.0143865	0.241639	> 0.05	ssa13	34.7	0	rs119097140	ssa13	48.8	1.7	rs119097140	no	no	no		no
626	879	ESTNV_30414_111	0.0143628	0.248856	> 0.05	ssa10	63.6	0.6	rs159406610	n/a	n/a	n/a	n/a	no	no	no		no
1412	1959	ESTNV_36230_1120	0.0143595	0.247287	> 0.05	ssa04	101	0.4	rs159405436	ssa04	107.1	4.1	rs159405436	no	no	no		no
3208	4436	GCR_cBin36646_Ctg1_99	0.0143587	0.244172	> 0.05	ssa03	69.8	53.6	rs159403578	ssa03	57.6	56.5	rs159403578	no	no	no		no
947	1301	ESTNV_33383_550	0.0143453	0.247001	> 0.05	ssa15	56.1	2.1	rs159406828	ssa15	76.5	8.9	rs159406828	no	no	no		no
1809	2518	ESTV_15513_384	0.0143251	0.248413	> 0.05	ssa18	65.3	0.1	rs119097102	ssa18	63.4	2.6	rs119097102	no	no	no		no
858	1192	ESTNV_32681_388	0.0143087	0.245222	> 0.05	ssa15	46.1	0	rs159404827	n/a	n/a	n/a	n/a	no	no	no		no
2862	3971	GCR_cBin26849_Ctg1_164	0.0142738	0.242877	> 0.05	ssa09	90	0.5	rs159401799	ssa09	85.9	5.6	rs159401799	no	no	no		no
992	1366	ESTNV_33636_508	0.0142374	0.239117	> 0.05	ssa08/29	56.7	9.3	rs159404966	n/a	n/a	n/a	n/a	no	no	no		no
3852	5362	GCR_cBin9412_Ctg1_212	0.0142294	0.238906	> 0.05	ssa19	63.5	2.6	rs159402717	ssa19	58.7	6.5	rs159402717	no	no	no		no
2110	2941	ESTV_21804_187	0.0142127	0.241905	> 0.05	ssa16	50	0.2	rs159407590	ssa16	53.2	2	rs159407590	no	no	no		no
1975	2747	ESTV_17146_1231	0.0141825	0.243415	> 0.05	ssa10	53.9	0.6	rs159407505	n/a	n/a	n/a	n/a	no	no	no		no
566	791	ESTNV_29594_77	0.0141655	0.238577	> 0.05	ssa11	1.4	0	rs159404514	n/a	n/a	n/a	n/a	no	no	no		no
271	394	ESTNV_23983_141	0.0141636	0.238359	> 0.05	ssa10	72.6	16.7	rs159404216	ssa10	87	9.1	rs159404216	no	no	no		no
2414	3362	GCR_cBin16160_Ctg1_285	0.014151	0.252434	> 0.05	ssa22	53.6	0	rs159403104	ssa22	44.2	1	rs159403104	no	no	no		no
1838	2560	ESTV_15912_572	0.0141411	0.24266	> 0.05	ssa19	41.5	0	rs119097130	ssa19	28.9	3.1	rs119097130	no	no	no		no
3001	4159	GCR_cBin30162_Ctg1_227	0.0141264	0.238257	> 0.05	ssa20	43.9	0	rs159403458	ssa20	57.2	1.4	rs159403458	no	no	no		no
2387	3322	GCR_cBin15343_Ctg1_36	0.0141148	0.244298	> 0.05	ssa13	28.8	0	rs159401372	ssa13	41.8	0.3	rs159401372	no	no	no		no
3443	4769	GCR_cBin44204_Ctg1_79	0.0140149	0.272269	> 0.05	ssa22	1.7	0	rs159403723	ssa22	0.6	0	rs159403723	no	no	no		no
2128	2968	ESTV_7850_205	0.0140074	0.236202	> 0.05	ssa25	73	1.2	rs159406083	ssa25	53	0.7	rs159406083	no	no	no		no
584	816	ESTNV_29815_1051	0.0140045	0.239854	> 0.05	ssa11	75.3	0.1	rs159404532	n/a	n/a	n/a	n/a	no	no	no		no
2729	3789	GCR_cBin24192_Ctg1_43	0.0139915	0.274134	> 0.05	ssa15	n/a	n/a	n/a	ssa15	69	5.3	rs159401677	no	no	no		no
255	368	ESTNV_23557_1342	0.0139812	0.239521	> 0.05	ssa03	12.2	51.2	rs159406334	ssa03	2	53.7	rs159406334	no	no	no		no
3536	4902	GCR_cBin48054_Ctg1_138	0.0139776	0.233908	> 0.05	ssa08/29	0	0	rs159402431	ssa08	1.3	0.4	rs159402431	no	no	no		no
3056	4235	GCR_cBin3128_Ctg1_226	0.0139502	0.323687	> 0.05	ssa14	n/a	n/a	n/a	ssa14	0	0	rs159403489	no	no	no		no
1820	2536	ESTV_15686_55	0.0138772	0.236429	> 0.05	ssa13	32.5	0	rs119097117	ssa13	48.8	1.6	rs119097117	no	no	no		no
703	978	ESTNV_31133_241	0.013874	0.247231	> 0.05	ssa10	46.1	0.6	rs159404656	ssa10	45.1	1.6	rs159404656	no	no	no		no
705	980	ESTNV_31140_226	0.0138451	0.234871	> 0.05	ssa03	119.4	54.2	rs159406658	ssa03	113.5	58.6	rs159406658	no	no	no		no
1696	2372	ESTV_13981_311	0.0138031	0.235678	> 0.05	ssa09	57.1	0.3	rs119097007	ssa09	37.6	0.6	rs119097007	no	no	no		no
571	796	ESTNV_29652_1809	0.0138018	0.234287	> 0.05	ssa04	47.9	0.4	rs159404518	n/a	n/a	n/a	n/a	no	no	no		no
2491	3466	GCR_cBin17810_Ctg1_86	0.0137981	0.234683	> 0.05	ssa10	n/a	n/a	n/a	ssa10	50.6	1.9	rs159401462	no	no	no		no
2316	3220	GCR_cBin13869_Ctg1_114	0.0137549	0.235139	> 0.05	ssa09	57.1	0.3	rs159403034	ssa09	37.6	0.6	rs159403034	no	no	no		no
3831	5336	GCR_cBin9131_Ctg1_108	0.0137443	0.255741	> 0.05	ssa20	39.8	0	rs159402705	ssa20	47.3	0.9	rs159402705	no	no	no		no
2843	3944	GCR_cBin26429_Ctg1_427	0.0137424	0.310195	> 0.05	ssa09	83.9	0.5	rs159401780	ssa09	77.4	5.1	rs159401780	no	no	no		no
2571	3564	GCR_cBin19774_Ctg1_275	0.0137384	0.260193	> 0.05	ssa26/28	58.7	8.7	rs159401536	ssa28	7.4	0.5	rs159401536	no	no	no		no
753	1046	ESTNV_31663_735	0.013706	0.228701	> 0.05	ssa13	41.8	0	rs159404715	n/a	n/a	n/a	n/a	no	no	no		no
635	894	ESTNV_30499_655	0.0136964	0.236927	> 0.05	ssa10	48.5	0.6	rs159406618	ssa10	48.9	1.6	rs159406618	no	no	no		no
3687	5126	GCR_cBin6366_Ctg1_223	0.0136865	0.236735	> 0.05	ssa12	74.5	22.6	rs159402574	ssa12	117.8	14.8	rs159402574	no	no	no		no
3016	4177	GCR_cBin30297_Ctg1_89	0.0136804	0.241559	> 0.05	ssa12	74.5	18.7	rs159401935	ssa12	117.8	11.9	rs159401935	no	no	no		no
2136	2977	GCR_cBin10060_Ctg1_168	0.0136566	0.227339	> 0.05	ssa11	77	0.1	rs159401150	ssa11	83.8	3.5	rs159401150	no	no	no		no
3761	5233	GCR_cBin7801_Ctg1_180	0.0136461	0.245058	> 0.05	ssa08/29	13.6	2	rs159402639	ssa08	50	1.1	rs159402639	no	no	no		no
2153	2995	GCR_cBin10533_Ctg1_181	0.0136402	0.238269	> 0.05	ssa18	66.3	0.1	rs159402950	ssa18	64.7	2.7	rs159402950	no	no	no		no
3701	5142	GCR_cBin6535_Ctg1_41	0.0136253	0.237799	> 0.05	ssa15	50	0.9	rs159402584	ssa15	69	5.3	rs159402584	no	no	no		no
2941	4080	GCR_cBin28617_Ctg1_225	0.0136241	0.264024	> 0.05	ssa01q-fission	n/a	n/a	n/a	ssa01	104.2	49.8	rs159401877	no	no	no		no
2407	3353	GCR_cBin16080_Ctg1_339	0.0136163	0.22714	> 0.05	ssa22	44.8	0	rs159401388	ssa22	36.8	0.5	rs159401388	no	no	no		no
3301	4566	GCR_cBin39072_Ctg1_132	0.0136156	0.241523	> 0.05	ssa07	0	13.3	rs159403640	ssa07	0.2	25.4	rs159403640	no	no	no		no
2890	4007	GCR_cBin27428_Ctg1_107	0.0135921	0.256699	> 0.05	ssa26/28	37	2.7	rs159401827	ssa26	52.3	1.2	rs159401827	no	no	no		no
2531	3516	GCR_cBin18763_Ctg1_458	0.0135699	0.225713	> 0.05	ssa15	42.9	0	rs159403174	ssa15	56.5	2.4	rs159403174	no	no	no		no
3640	5058	GCR_cBin5655_Ctg1_650	0.0135667	0.24492	> 0.05	ssa13	35	0	rs159407680	ssa13	50.4	1.7	rs159407680	no	no	no		no
1018	1407	ESTNV_33795_600	0.0135592	0.227435	> 0.05	ssa04	101.6	5.7	rs159404998	n/a	n/a	n/a	n/a	no	no	no		no
61	90	BASS13_B7_B07_761	0.0135391	0.250918	> 0.05	ssa02	n/a	n/a	n/a	ssa02	86.8	25.1	rs159407754	no	no	no		no
586	819	ESTNV_29828_495	0.0135158	0.240779	> 0.05	ssa08/29	32.7	9.3	rs159404533	ssa29	25.1	0.1	rs159404533	no	no	no		no
1324	1832	ESTNV_35772_794	0.0134899	0.232864	> 0.05	ssa07	90.6	47.8	rs159405339	ssa07	98.9	58.1	rs159405339	no	no	no		no
1957	2720	ESTV_16941_298	0.0134629	0.224222	> 0.05	ssa24	2.3	0	rs159407497	ssa24	7.5	2.3	rs159407497	no	no	no		no
3215	4448	GCR_cBin3685_Ctg1_180	0.0134555	0.268121	> 0.05	ssa26/28	106.4	9	rs159402126	ssa28	52.7	1.6	rs159402126	no	no	no		no
31	45	BASS114_B7_B09_196	0.0134356	0.224673	> 0.05	ssa14	73.9	12.8	rs119097290	ssa14	69	10.2	rs119097290	no	no	no		no
1483	2054	ESTNV_36575_1048	0.0134185	0.241567	> 0.05	ssa11	73.9	0.1	rs159405517	ssa11	78.2	2.4	rs159405517	no	no	no		no
3912	5459	GCR_hBin33534_Ctg1_216	0.0134182	0.22968	> 0.05	ssa26/28	69	8.7	rs159402806	ssa28	37.4	0.7	rs159402806	no	no	no		no
3194	4419	GCR_cBin35859_Ctg1_196	0.013346	0.238212	> 0.05	ssa10	33.1	0	rs159402097	ssa10	31.9	1.6	rs159402097	no	no	no		no
3530	4892	GCR_cBin47695_Ctg1_53	0.0133252	0.221668	> 0.05	ssa20	40.4	0	rs159402422	ssa20	47.9	1	rs159402422	no	no	no		no
2157	3001	GCR_cBin1058_Ctg1_236	0.0133238	0.23391	> 0.05	ssa09	107.4	10.1	rs159402953	ssa09	104.9	18.5	rs159402953	no	no	no		no
1245	1716	ESTNV_35259_155	0.0133077	0.220888	> 0.05	ssa12	74.5	22.6	rs159407039	ssa12	117.9	14.9	rs159407039	no	no	no		no
2254	3131	GCR_cBin12492_Ctg1_183	0.0132935	0.221719	> 0.05	ssa01q-fission	16.6	0	rs159402994	ssa01	102.4	49.6	rs159402994	no	no	no		no
3651	5075	GCR_cBin5762_Ctg1_47	0.0132873	0.243465	> 0.05	ssa14	73.7	12	rs159403867	ssa14	69	10	rs159403867	no	no	no		no
2370	3299	GCR_cBin15097_Ctg1_435_V2	0.0132799	0.226978	> 0.05	ssa24	51.6	0	rs159408172	n/a	n/a	n/a	n/a	no	no	no		no
511	714	ESTNV_28937_387	0.0132633	0.222428	> 0.05	ssa19	58.9	0.2	rs159404458	ssa19	48	3.1	rs159404458	no	no	no		no
1675	2338	ESTV_13507_393	0.0132514	0.244067	> 0.05	ssa06	123.5	8.4	rs159401125	ssa06	118.5	6.3	rs159401125	no	no	no		no
2519	3501	GCR_cBin18578_Ctg1_190	0.013243	0.269041	> 0.05	ssa11	n/a	n/a	n/a	ssa11	72.3	2.3	rs159401493	no	no	no		no
2635	3654	GCR_cBin21689_Ctg1_111_V2	0.013237	0.236759	> 0.05	ssa09	105.4	2.6	rs159408189	n/a	n/a	n/a	n/a	no	no	no		no
3278	4533	GCR_cBin3846_Ctg1_160	0.0132339	0.256879	> 0.05	ssa16	n/a	n/a	n/a	ssa16	59.5	4.7	rs159403621	no	no	no		no
2933	4071	GCR_cBin28543_Ctg1_67	0.0132272	0.220787	> 0.05	ssa13	32.2	0	rs159401872	ssa13	45.8	1.5	rs159401872	no	no	no		no
2260	3139	GCR_cBin12639_Ctg1_154	0.0132205	0.222423	> 0.05	ssa07	81.7	47.8	rs159402998	ssa07	87.7	57.9	rs159402998	no	no	no		no
3710	5155	GCR_cBin6663_Ctg1_796	0.0131993	0.256778	> 0.05	ssa1p/23	n/a	n/a	n/a	ssa23	23.9	1.7	rs159407692	no	no	no		no
2345	3263	GCR_cBin14686_Ctg1_242	0.0131846	0.22917	> 0.05	ssa26/28	23.6	2.7	rs159401342	ssa26	67.4	1.6	rs159401342	no	no	no		no
2028	2820	ESTV_18550_697	0.0131591	0.313107	> 0.05	ssa15	52.6	0.9	rs159405937	ssa15	73.4	5.3	rs159405937	no	no	no		no
3904	5448	GCR_hBin31975_Ctg1_231	0.013153	0.217639	> 0.05	ssa05	9.8	19.8	rs159402797	ssa05	14.1	42.5	rs159402797	no	no	no		no
1332	1840	ESTNV_35812_128	0.0131236	0.221145	> 0.05	ssa25	62.3	1.2	rs159405348	ssa25	38	0.3	rs159405348	no	no	no		no
1654	2307	ESTV_12714_396	0.0131183	0.281957	> 0.05	ssa11	71.2	0.1	rs119096980	ssa11	72.5	2.3	rs119096980	no	no	no		no
1522	2111	ESTNV_36823_515	0.0131065	0.231791	> 0.05	ssa21	n/a	n/a	n/a	ssa21	53.2	3.6	rs159407264	no	no	no		no
3578	4970	GCR_cBin50045_Ctg1_188	0.0130606	0.215513	> 0.05	ssa15	40.7	0	rs159402490	ssa15	52.6	2.4	rs159402490	no	no	no		no
54	80	BASS124_B7_D10_265	0.0130353	0.216806	> 0.05	ssa03	14	52.6	rs119097317	ssa03	4.8	54.8	rs119097317	no	no	no		no
2533	3518	GCR_cBin18802_Ctg1_133	0.013023	0.217292	> 0.05	ssa22	60.5	0	rs159401504	ssa22	52.7	1.6	rs159401504	no	no	no		no
1490	2063	ESTNV_36651_1364	0.0130081	0.240026	> 0.05	ssa27	20.8	1.6	rs159405523	ssa27	21.3	1.1	rs159405523	no	no	no		no
1489	2061	ESTNV_36642_418	0.0130027	0.217574	> 0.05	ssa08/29	37.7	9.3	rs159407238	ssa29	32.5	0.1	rs159407238	no	no	no		no
3173	4391	GCR_cBin3506_Ctg1_149	0.0129948	0.230513	> 0.05	ssa04	80.1	0.4	rs159402080	ssa04	74.1	3.4	rs159402080	no	no	no		no
483	673	ESTNV_28438_568	0.0129939	0.214255	> 0.05	ssa03	32.2	53.6	rs159404424	n/a	n/a	n/a	n/a	no	no	no		no
3681	5118	GCR_cBin6278_Ctg1_559	0.0129861	0.226421	> 0.05	ssa20	42.8	0	rs159407689	ssa20	55.1	1.1	rs159407689	no	no	no		no
3682	5119	GCR_cBin6278_Ctg1_677	0.0129861	0.226421	> 0.05	ssa20	42.8	0	rs159407690	ssa20	55.1	1.2	rs159407690	no	no	no		no
2538	3523	GCR_cBin18835_Ctg1_75	0.0129795	0.213915	> 0.05	ssa09	75.5	0.5	rs159401508	ssa09	66.6	4.1	rs159401508	no	no	no		no
902	1240	ESTNV_32983_812	0.0129733	0.236153	> 0.05	ssa01q-fission	35.4	0	rs159406795	ssa01	129.4	49.9	rs159406795	no	no	no		no
166	233	ESTNV_17837_103	0.0129633	0.219417	> 0.05	ssa13	38.1	0	rs159404116	ssa13	56.9	1.9	rs159404116	no	no	no		no
1433	1987	ESTNV_36303_426	0.0129538	0.219124	> 0.05	ssa16	54.5	1.5	rs159405461	n/a	n/a	n/a	n/a	no	no	no		no
977	1348	ESTNV_33547_529	0.0129406	0.218684	> 0.05	ssa09	102.5	0.5	rs159406853	ssa09	96.7	5.7	rs159406853	no	no	no		no
1485	2057	ESTNV_36582_634	0.0129011	0.22755	> 0.05	ssa02	35	4.4	rs159407234	ssa02	0	0	rs159407234	no	no	no		no
3447	4773	GCR_cBin44221_Ctg1_78	0.0128811	0.213259	> 0.05	ssa03	111.5	53.6	rs159403725	ssa03	100.1	57.2	rs159403725	no	no	no		no
1910	2661	ESTV_16654_489	0.0128639	0.262838	> 0.05	ssa10	n/a	n/a	n/a	ssa10	55.9	2.1	rs119097187	no	no	no		no
3836	5342	GCR_cBin922_Ctg1_20	0.0128639	0.262838	> 0.05	ssa10	n/a	n/a	n/a	ssa10	55.1	2.1	rs159403968	no	no	no		no
49	72	BASS121_B7_D12_652	0.0128216	0.216659	> 0.05	ssa14	60	0	rs119097311	ssa14	46.1	0.9	rs119097311	no	no	no		no
23	33	BASS112_B7_A12_127	0.0128212	0.212089	> 0.05	ssa04	101	0.4	rs119097280	ssa04	109.7	17.5	rs119097280	no	no	no		no
24	34	BASS112_B7_A12_395	0.0128212	0.212089	> 0.05	ssa04	101.4	0.4	rs119097281	ssa04	109.7	17.5	rs119097281	no	no	no		no
1222	1686	ESTNV_35109_338	0.0128117	0.224573	> 0.05	ssa19	60.6	0.3	rs159405231	ssa19	50.6	3.1	rs159405231	no	no	no		no
2508	3487	GCR_cBin18401_Ctg1_91	0.0128095	0.218136	> 0.05	ssa22	59.8	0	rs159406112	ssa22	52	1.6	rs159406112	no	no	no		no
2572	3565	GCR_cBin19774_Ctg1_545	0.0128	0.239696	> 0.05	ssa26/28	58.7	8.7	rs159407631	ssa28	7.4	0.5	rs159407631	no	no	no		no
1638	2287	ESTV_12158_428	0.0127899	0.217377	> 0.05	ssa12	74.8	49.4	rs119096970	ssa12	118.2	34.7	rs119096970	no	no	no		no
477	666	ESTNV_28336_1465	0.0127851	0.211557	> 0.05	ssa06	96.7	7.1	rs159406491	n/a	n/a	n/a	n/a	no	no	no		no
3054	4231	GCR_cBin3118_Ctg1_39	0.0127817	0.239617	> 0.05	ssa13	48.1	0	rs159401974	ssa13	76	4.6	rs159401974	no	no	no		no
2161	3006	GCR_cBin10623_Ctg1_106	0.0127583	0.211986	> 0.05	ssa14	65.3	0	rs159401165	ssa14	53.6	1.5	rs159401165	no	no	no		no
284	409	ESTNV_24283_126	0.0127436	0.210017	> 0.05	ssa26/28	74.8	8.7	rs159406354	ssa28	41	0.7	rs159406354	no	no	no		no
1044	1440	ESTNV_33984_1233	0.0127388	0.210481	> 0.05	ssa01q-fission	27.2	0	rs159405036	ssa01	118.6	49.9	rs159405036	no	no	no		no
1045	1441	ESTNV_33984_139	0.0127388	0.210481	> 0.05	ssa01q-fission	27.2	0	rs159405037	ssa01	118.6	49.9	rs159405037	no	no	no		no
636	895	ESTNV_30503_654	0.0127124	0.211928	> 0.05	ssa22	33.4	0	rs159404592	n/a	n/a	n/a	n/a	no	no	no		no
3770	5247	GCR_cBin7909_Ctg1_51	0.0127061	0.211322	> 0.05	ssa12	64.6	10.3	rs159402645	ssa12	102.6	6.4	rs159402645	no	no	no		no
2348	3266	GCR_cBin14744_Ctg1_515	0.0126724	0.21265	> 0.05	ssa13	52	0	rs159403061	ssa13	85.3	5.8	rs159403061	no	no	no		no
29	41	BASS113_B7_B10_353	0.0126557	0.229486	> 0.05	ssa10	59.5	0.6	rs119097372	ssa10	66.3	2.8	rs119097372	no	no	no		no
814	1123	ESTNV_32181_1055	0.0126487	0.220207	> 0.05	ssa13	15.3	0	rs159404772	ssa13	25	0.2	rs159404772	no	no	no		no
2596	3597	GCR_cBin20754_Ctg1_27	0.0126372	0.212858	> 0.05	ssa26/28	95.3	8.7	rs159401563	ssa28	50.4	0.8	rs159401563	no	no	no		no
3861	5375	GCR_cBin965_Ctg2_341	0.0126189	0.209209	> 0.05	ssa05	18	19.8	rs159402728	ssa05	26.2	42.5	rs159402728	no	no	no		no
1243	1713	ESTNV_35240_267	0.012599	0.207225	> 0.05	ssa27	43.2	4.8	rs159407037	ssa27	53.4	3.3	rs159407037	no	no	no		no
567	792	ESTNV_29605_170	0.0125768	0.209687	> 0.05	ssa20	43.9	0	rs159406558	ssa20	59.9	1.4	rs159406558	no	no	no		no
1486	2058	ESTNV_36590_1760	0.0125693	0.209873	> 0.05	ssa27	34.2	1.7	rs159407235	ssa27	35.8	1.2	rs159407235	no	no	no		no
837	1156	ESTNV_32393_853	0.0125638	0.211769	> 0.05	ssa04	81.9	0.4	rs159406747	ssa04	77.9	3.4	rs159406747	no	no	no		no
891	1228	ESTNV_32894_1718	0.0125376	0.205218	> 0.05	ssa16	0	0	rs159404858	ssa16	4.1	0.6	rs159404858	no	no	no		no
2259	3138	GCR_cBin12634_Ctg1_80	0.0125365	0.219132	> 0.05	ssa08/29	63.3	10.1	rs159401259	ssa29	51	0.6	rs159401259	no	no	no		no
3976	5553	MHC_IA_5500-5800_1	0.0125353	0.242994	> 0.05	ssa27	25.5	1.6	rs159407742	ssa27	26.5	1.1	rs159407742	no	no	no		no
717	994	ESTNV_31240_1536	0.0125183	0.232125	> 0.05	ssa09	107.4	18.3	rs159404669	ssa09	105	20.3	rs159404669	no	no	no		no
3744	5207	GCR_cBin7131_Ctg1_79	0.012509	0.205994	> 0.05	ssa07	16.2	47.8	rs159402620	ssa07	20.8	57.3	rs159402620	no	no	no		no
464	649	ESTNV_28153_52	0.0124623	0.206667	> 0.05	ssa15	53.8	0.9	rs159406478	ssa15	0	0	rs159406478	no	no	no		no
1235	1704	ESTNV_35201_2554	0.012444	0.216762	> 0.05	ssa19	42.2	0	rs159405246	n/a	n/a	n/a	n/a	no	no	no		no
681	953	ESTNV_30975_278	0.0124391	0.205044	> 0.05	ssa10	89.6	22.5	rs159406650	ssa10	0	0	rs159406650	no	no	no		no
556	777	ESTNV_29445_501	0.0124295	0.228901	> 0.05	ssa19	27.4	0	rs159406553	n/a	n/a	n/a	n/a	no	no	no		no
563	788	ESTNV_29571_302	0.0124022	0.204985	> 0.05	ssa16	55	1.6	rs159404511	ssa16	60.2	4.7	rs159404511	no	no	no		no
3141	4353	GCR_cBin34278_Ctg1_223	0.012372	0.208543	> 0.05	ssa22	53.6	0	rs159402051	ssa22	44.2	1	rs159402051	no	no	no		no
3207	4435	GCR_cBin366_Ctg1_101	0.0123532	0.205617	> 0.05	ssa19	26	0	rs159403577	ssa19	12.1	2.8	rs159403577	no	no	no		no
1255	1730	ESTNV_35334_1410	0.0123479	0.209996	> 0.05	ssa03	59.1	53.6	rs159405263	ssa03	50.2	55.4	rs159405263	no	no	no		no
1256	1731	ESTNV_35334_747	0.0123479	0.209996	> 0.05	ssa03	59.1	53.6	rs159407047	ssa03	50.2	55.4	rs159407047	no	no	no		no
1147	1588	ESTNV_34705_609	0.0123476	0.204025	> 0.05	ssa15	39.3	0	rs159406972	ssa15	50	2.4	rs159406972	no	no	no		no
3463	4797	GCR_cBin44871_Ctg1_25	0.0123375	0.20685	> 0.05	ssa13	35.6	0	rs159402361	ssa13	50.9	1.8	rs159402361	no	no	no		no
1763	2460	ESTV_14825_93	0.012323	0.219378	> 0.05	ssa10	67.7	0.6	rs119097510	ssa10	79	4.8	rs119097510	no	no	no		no
3318	4592	GCR_cBin39728_Ctg1_135	0.0123148	0.220074	> 0.05	ssa19	30.3	0	rs159402217	ssa19	20.9	3.1	rs159402217	no	no	no		no
496	688	ESTNV_28577_526	0.0123033	0.217101	> 0.05	ssa04	67.8	0.4	rs159404437	ssa04	64.6	3.4	rs159404437	no	no	no		no
2211	3068	GCR_cBin11377_Ctg1_140	0.0122875	0.29676	> 0.05	ssa07	34.2	47.8	rs159402975	ssa07	41.9	57.6	rs159402975	no	no	no		no
971	1339	ESTNV_33518_1279	0.012282	0.203899	> 0.05	ssa03	12.9	51.2	rs159406849	ssa03	2	53.7	rs159406849	no	no	no		no
2919	4042	GCR_cBin27992_Ctg1_278	0.0122682	0.262034	> 0.05	ssa20	n/a	n/a	n/a	ssa20	44	0.9	rs159403409	no	no	no		no
1355	1879	ESTNV_35948_629	0.0122662	0.201556	> 0.05	ssa15	52.6	0.9	rs159407135	ssa15	0	0	rs159407135	no	no	no		no
2187	3041	GCR_cBin11089_Ctg1_173	0.0122599	0.231892	> 0.05	ssa22	40.9	0	rs159401189	ssa22	33.5	0.5	rs159401189	no	no	no		no
2416	3364	GCR_cBin1618_Ctg1_347	0.0122457	0.227721	> 0.05	ssa16	n/a	n/a	n/a	ssa16	5.6	0.6	rs159401393	no	no	no		no
3504	4856	GCR_cBin4650_Ctg1_80	0.0122457	0.227721	> 0.05	ssa16	n/a	n/a	n/a	ssa16	5.6	0.6	rs159402396	no	no	no		no
55	81	BASS124_B7_D10_722	0.0122338	0.201138	> 0.05	ssa03	14	52.6	rs119097318	ssa03	4.8	54.7	rs119097318	no	no	no		no
1030	1421	ESTNV_33883_1566	0.0121841	0.208853	> 0.05	ssa15	56.2	3.3	rs159405015	ssa15	76.5	10.4	rs159405015	no	no	no		no
2539	3524	GCR_cBin18863_Ctg1_66	0.012152	0.199571	> 0.05	ssa10	51.9	0.6	rs159401509	ssa10	55.9	2.3	rs159401509	no	no	no		no
995	1372	ESTNV_33657_281	0.0121372	0.200746	> 0.05	ssa20	22.3	0	rs159406861	ssa20	27.6	0.5	rs159406861	no	no	no		no
3952	5515	GCR_rBin1433_Ctg1_259	0.0121272	0.214839	> 0.05	ssa06	65.5	5.4	rs159402857	ssa06	0	0	rs159402857	no	no	no		no
643	906	ESTNV_30607_306	0.0121016	0.280565	> 0.05	ssa03	11.5	51.2	rs159404600	ssa03	1.7	53.7	rs159404600	no	no	no		no
276	400	ESTNV_24077_66	0.012094	0.197442	> 0.05	ssa22	33.4	0	rs159406348	ssa22	20.5	0	rs159406348	no	no	no		no
3285	4544	GCR_cBin38713_Ctg1_95	0.0120905	0.237828	> 0.05	ssa19	62.8	0.9	rs159402185	ssa19	57.8	4.1	rs159402185	no	no	no		no
210	302	ESTNV_22388_362	0.012089	0.196119	> 0.05	ssa18	69.5	4.8	rs159401060	ssa18	70	2.7	rs159401060	no	no	no		no
1514	2093	ESTNV_36751_1595	0.0120825	0.201625	> 0.05	ssa02	49	4.4	rs159407254	ssa02	49.2	23	rs159407254	no	no	no		no
2238	3109	GCR_cBin12185_Ctg1_194	0.0120712	0.208077	> 0.05	ssa17	56.4	0	rs159402986	ssa17	60.5	0.9	rs159402986	no	no	no		no
2333	3245	GCR_cBin14283_Ctg1_117	0.0120696	0.197465	> 0.05	ssa22	13.6	0	rs159401325	ssa22	6.1	0	rs159401325	no	no	no		no
312	446	ESTNV_25066_386	0.0120618	0.201784	> 0.05	ssa09	83.6	0.5	rs159406372	ssa09	76.9	5.1	rs159406372	no	no	no		no
945	1298	ESTNV_33367_515	0.0120385	0.29301	> 0.05	ssa04	77	0.4	rs159404916	ssa04	70.3	3.4	rs159404916	no	no	no		no
2046	2843	ESTV_19633_304	0.0120337	0.262792	> 0.05	ssa18	34.6	0	rs159405960	ssa18	0	0	rs159405960	no	no	no		no
3781	5262	GCR_cBin8175_Ctg1_227	0.0120307	0.294782	> 0.05	ssa13	35.6	0	rs159402661	ssa13	50.9	1.8	rs159402661	no	no	no		no
3276	4530	GCR_cBin38402_Ctg1_62	0.0120231	0.209016	> 0.05	ssa13	49.4	0	rs159402176	ssa13	78.8	5.5	rs159402176	no	no	no		no
2788	3870	GCR_cBin25388_Ctg1_170	0.0120018	0.206797	> 0.05	ssa03	86.1	53.6	rs159401732	ssa03	69	56.7	rs159401732	no	no	no		no
209	296	ESTNV_22306_141	0.0119633	0.204051	> 0.05	ssa15	31.4	0	rs159406300	ssa15	42.8	1.9	rs159406300	no	no	no		no
1751	2446	ESTV_14711_157	0.0119471	0.199597	> 0.05	ssa03	12.9	51.2	rs119097050	ssa03	2	53.7	rs119097050	no	no	no		no
1613	2247	ESTNV_37539_990	0.0119359	0.211199	> 0.05	ssa10	39.2	0	rs159407350	n/a	n/a	n/a	n/a	no	no	no		no
3188	4411	GCR_cBin35467_Ctg1_136	0.0119044	0.199865	> 0.05	ssa22	4.3	0	rs159403572	ssa22	4.4	0	rs159403572	no	no	no		no
1084	1499	ESTNV_34290_182	0.0118955	0.197987	> 0.05	ssa12	38	9.8	rs159406931	ssa12	66.4	5.2	rs159406931	no	no	no		no
763	1064	ESTNV_31834_870	0.0118665	0.224933	> 0.05	ssa26/28	47.2	2.7	rs159404733	ssa26	37.8	1.2	rs159404733	no	no	no		no
3745	5209	GCR_cBin7183_Ctg1_224	0.0118628	0.205352	> 0.05	ssa25	65.9	1.2	rs159402621	ssa25	42.1	0.4	rs159402621	no	no	no		no
1587	2214	ESTNV_37221_2328	0.0118561	0.194867	> 0.05	ssa05	0.8	18.2	rs159405643	ssa05	1.4	41.3	rs159405643	no	no	no		no
1273	1753	ESTNV_35440_811	0.011855	0.196571	> 0.05	ssa26/28	47.9	2.7	rs159405274	n/a	n/a	n/a	n/a	no	no	no		no
1310	1810	ESTNV_35673_1875	0.0118483	0.22706	> 0.05	ssa09	n/a	n/a	n/a	ssa09	33.5	0.6	rs159405317	no	no	no		no
2301	3198	GCR_cBin13678_Ctg1_110	0.011838	0.19509	> 0.05	ssa11	78	46.3	rs159401297	ssa11	84.2	47.8	rs159401297	no	no	no		no
3844	5351	GCR_cBin9278_Ctg1_39_V2	0.0118364	0.2043	> 0.05	ssa03	13.6	52.6	rs159408322	n/a	n/a	n/a	n/a	no	no	no		no
3814	5308	GCR_cBin8712_Ctg1_217	0.0118329	0.202401	> 0.05	ssa18	66.3	0.1	rs159402685	ssa18	64.7	2.7	rs159402685	no	no	no		no
1119	1547	ESTNV_34520_477	0.0118302	0.212669	> 0.05	ssa11	69.3	0.1	rs159405127	ssa11	61.7	2	rs159405127	no	no	no		no
2901	4021	GCR_cBin27790_Ctg1_124	0.0118242	0.193756	> 0.05	ssa13	n/a	n/a	n/a	ssa13	42.1	1.4	rs159401838	no	no	no		no
623	876	ESTNV_30400_916	0.0118131	0.193368	> 0.05	ssa18	46.1	0	rs159404581	n/a	n/a	n/a	n/a	no	no	no		no
889	1226	ESTNV_32887_585	0.0118089	0.194539	> 0.05	ssa16	48.7	0.2	rs159406785	n/a	n/a	n/a	n/a	no	no	no		no
1065	1475	ESTNV_34168_1263	0.0117871	0.193913	> 0.05	ssa10	31.9	0	rs159406915	ssa10	29.8	1.6	rs159406915	no	no	no		no
2469	3435	GCR_cBin17350_Ctg1_287	0.0117828	0.212073	> 0.05	ssa22	58.2	0	rs159403141	ssa22	48.3	1.5	rs159403141	no	no	no		no
3521	4878	GCR_cBin47088_Ctg1_148	0.011764	0.221858	> 0.05	ssa07	81.7	47.8	rs159402414	ssa07	86.2	57.9	rs159402414	no	no	no		no
2134	2974	GCR_cBin1_Ctg1_27	0.0117508	0.194219	> 0.05	ssa22	51.5	0	rs159401146	ssa22	41.1	0.7	rs159401146	no	no	no		no
1374	1912	ESTNV_36091_66	0.011749	0.280418	> 0.05	ssa14	68.1	0	rs159405404	ssa14	59.3	1.7	rs159405404	no	no	no		no
211	304	ESTNV_22405_619	0.0117489	0.195762	> 0.05	ssa08/29	30.4	9.3	rs159404169	ssa29	10.7	0.1	rs159404169	no	no	no		no
2918	4041	GCR_cBin27972_Ctg1_72	0.0117475	0.190255	> 0.05	ssa17	0	0	rs159401850	ssa17	0	0	rs159401850	no	no	no		no
1011	1394	ESTNV_33726_1479	0.011745	0.191354	> 0.05	ssa15	56.1	2.1	rs159406874	n/a	n/a	n/a	n/a	no	no	no		no
833	1150	ESTNV_32352_307	0.0117329	0.193468	> 0.05	ssa03	13.7	52.6	rs159404791	ssa03	3.9	54.6	rs159404791	no	no	no		no
1411	1958	ESTNV_36226_557	0.0117247	0.194543	> 0.05	ssa16	53.8	1.2	rs159405435	ssa16	57.5	4.7	rs159405435	no	no	no		no
3868	5385	GCR_cBin9846_Ctg1_96	0.0117243	0.191666	> 0.05	ssa16	51.8	0.2	rs159402738	ssa16	55.1	3.2	rs159402738	no	no	no		no
1993	2770	ESTV_17301_308	0.0117166	0.214852	> 0.05	ssa06	119.3	7.4	rs159405906	ssa06	112.5	4.4	rs159405906	no	no	no		no
1994	2771	ESTV_17301_516	0.0117166	0.214852	> 0.05	ssa06	97.5	7.1	rs159405907	n/a	n/a	n/a	n/a	no	no	no		no
3493	4836	GCR_cBin46090_Ctg1_127	0.0117151	0.217684	> 0.05	ssa16	51.4	0.2	rs159403755	ssa16	55	2.9	rs159403755	no	no	no		no
2776	3857	GCR_cBin25303_Ctg1_155	0.0117083	0.191332	> 0.05	ssa07	90.6	47.8	rs159401720	ssa07	95.7	58.1	rs159401720	no	no	no		no
3094	4287	GCR_cBin32557_Ctg1_123	0.0117031	0.189182	> 0.05	ssa20	40.4	0	rs159402004	ssa20	49.6	1	rs159402004	no	no	no		no
1181	1632	ESTNV_34928_1678	0.0116934	0.193973	> 0.05	ssa09	90	0.5	rs159406997	ssa09	85.3	5.6	rs159406997	no	no	no		no
591	826	ESTNV_29897_904	0.0116566	0.211579	> 0.05	ssa10	69.1	0.6	rs159406580	ssa10	80	6.6	rs159406580	no	no	no		no
1534	2126	ESTNV_36884_1050	0.0116014	0.215257	> 0.05	ssa19	n/a	n/a	n/a	ssa19	32.5	3.1	rs159407274	no	no	no		no
2392	3331	GCR_cBin15485_Ctg1_214	0.0116014	0.215257	> 0.05	ssa19	n/a	n/a	n/a	ssa19	32.5	3.1	rs159401378	no	no	no		no
413	581	ESTNV_27411_289	0.0115908	0.191778	> 0.05	ssa20	22.3	0	rs159402909	ssa20	25.8	0.5	rs159402909	no	no	no		no
2980	4132	GCR_cBin2972_Ctg1_58	0.0115705	0.202264	> 0.05	ssa05	13.7	19.8	rs159403449	ssa05	21.3	42.5	rs159403449	no	no	no		no
2325	3234	GCR_cBin14027_Ctg1_163	0.0115578	0.192266	> 0.05	ssa13	n/a	n/a	n/a	ssa13	53	1.9	rs159401317	no	no	no		no
3384	4684	GCR_cBin42429_Ctg1_275	0.0115548	0.218783	> 0.05	ssa09	76.7	0.5	rs159403692	ssa09	68	4.1	rs159403692	no	no	no		no
2359	3285	GCR_cBin14943_Ctg1_164	0.0115348	0.191641	> 0.05	ssa14	0	0	rs159401356	ssa14	0.9	0	rs159401356	no	no	no		no
542	759	ESTNV_29345_441	0.0115088	0.281174	> 0.05	ssa27	35.3	1.7	rs159401091	ssa27	37.1	1.2	rs159401091	no	no	no		no
545	762	ESTNV_29366_587	0.0114725	0.218912	> 0.05	ssa20	36.1	0	rs159406543	ssa20	40.1	0.5	rs159406543	no	no	no		no
2302	3199	GCR_cBin13683_Ctg1_580	0.011466	0.266994	> 0.05	ssa19	62.8	0.9	rs159407615	ssa19	57.7	4.1	rs159407615	no	no	no		no
2672	3699	GCR_cBin22396_Ctg1_574	0.0114462	0.197058	> 0.05	ssa24	14.5	0	rs159407640	ssa24	15.2	2.5	rs159407640	no	no	no		no
1309	1807	ESTNV_35660_1486	0.0114453	0.204406	> 0.05	ssa11	30.3	0	rs159407098	ssa11	21.7	0.4	rs159407098	no	no	no		no
1681	2345	ESTV_13593_258	0.0114365	0.276522	> 0.05	ssa07	33.1	47.8	rs159401126	ssa07	41.9	57.6	rs159401126	no	no	no		no
2201	3057	GCR_cBin11265_Ctg1_266	0.01141	0.24875	> 0.05	ssa26/28	111.1	16.2	rs159402971	ssa28	52.9	3.9	rs159402971	no	no	no		no
1078	1493	ESTNV_34257_418	0.011396	0.260795	> 0.05	ssa03	11.9	51.2	rs159406929	ssa03	2	53.7	rs159406929	no	no	no		no
788	1097	ESTNV_32034_123	0.0113722	0.278117	> 0.05	ssa14	n/a	n/a	n/a	ssa14	58.5	1.6	rs159406712	no	no	no		no
2588	3586	GCR_cBin20328_Ctg1_210	0.0113579	0.19694	> 0.05	ssa14	12.2	0	rs159401556	ssa14	8.9	0.2	rs159401556	no	no	no		no
607	849	ESTNV_30104_793	0.0113469	0.187619	> 0.05	n/a	n/a	n/a	n/a	n/a	n/a	n/a	n/a	no	no	no		no
2577	3571	GCR_cBin19870_Ctg1_187	0.0113279	0.186181	> 0.05	ssa13	40	0	rs159401541	ssa13	59.4	2.2	rs159401541	no	no	no		no
2959	4107	GCR_cBin291_Ctg1_191	0.0113222	0.185544	> 0.05	ssa22	61.2	50.3	rs159403438	ssa22	55.3	58.2	rs159403438	no	no	no		no
1609	2242	ESTNV_37516_1564	0.0113167	0.187451	> 0.05	ssa08/29	32.6	9.3	rs159407346	ssa29	24	0.1	rs159407346	no	no	no		no
3047	4221	GCR_cBin31052_Ctg1_73	0.0113047	0.212095	> 0.05	ssa21	n/a	n/a	n/a	ssa21	20.5	1.1	rs159401968	no	no	no		no
144	206	ESTNV_16613_137	0.0112968	0.186616	> 0.05	ssa03	111.5	53.6	rs159406241	ssa03	100.1	57.2	rs159406241	no	no	no		no
2245	3118	GCR_cBin12401_Ctg1_186	0.011273	0.186604	> 0.05	ssa02	54	4.4	rs159401247	ssa02	53.2	23	rs159401247	no	no	no		no
1093	1514	ESTNV_34377_715	0.011266	0.192803	> 0.05	ssa11	72.8	0.1	rs159405096	ssa11	74.1	2.4	rs159405096	no	no	no		no
3323	4597	GCR_cBin39920_Ctg1_80	0.011256	0.182405	> 0.05	ssa10	n/a	n/a	n/a	ssa10	64.2	2.7	rs159403654	no	no	no		no
2471	3438	GCR_cBin17391_Ctg1_102	0.0112472	0.183129	> 0.05	ssa21	56	0	rs159403144	ssa21	51.2	1.2	rs159403144	no	no	no		no
2472	3439	GCR_cBin17391_Ctg1_373	0.0112472	0.183129	> 0.05	ssa21	56	0	rs159401444	ssa21	51.2	1.2	rs159401444	no	no	no		no
602	843	ESTNV_30063_178	0.0112472	0.20427	> 0.05	ssa11	68.5	0.1	rs159406591	ssa11	61.7	2	rs159406591	no	no	no		no
1092	1513	ESTNV_34374_1473	0.011238	0.271088	> 0.05	ssa12	47.2	10.3	rs159406936	ssa12	78.9	5.4	rs159406936	no	no	no		no
3272	4525	GCR_cBin38274_Ctg1_27	0.0112325	0.194983	> 0.05	ssa09	24.5	0	rs159403617	ssa09	5.2	0.6	rs159403617	no	no	no		no
627	881	ESTNV_30441_1487	0.0112116	0.180088	> 0.05	ssa22	31.2	0	rs159406612	n/a	n/a	n/a	n/a	no	no	no		no
1905	2652	ESTV_16609_285	0.0111828	0.181597	> 0.05	ssa19	58.3	0.2	rs119097184	ssa19	46.3	3.1	rs119097184	no	no	no		no
604	845	ESTNV_30088_559	0.0111706	0.195662	> 0.05	ssa13	n/a	n/a	n/a	ssa13	70.6	3.5	rs159406592	no	no	no		no
2065	2876	ESTV_20669_1764	0.0111593	0.191233	> 0.05	ssa04	82	0.4	rs159405994	n/a	n/a	n/a	n/a	no	no	no		no
3110	4307	GCR_cBin3310_Ctg1_133	0.0111409	0.185833	> 0.05	ssa15	59	10.6	rs159402021	ssa15	76.5	17.4	rs159402021	no	no	no		no
2806	3892	GCR_cBin25739_Ctg1_176	0.0111363	0.189133	> 0.05	ssa17	35.9	0	rs159401747	ssa17	30.6	0.3	rs159401747	no	no	no		no
1413	1960	ESTNV_36232_545	0.0111307	0.200657	> 0.05	ssa22	59.1	0	rs159405437	ssa22	49.1	1.5	rs159405437	no	no	no		no
1964	2730	ESTV_16994_616	0.0110941	0.212085	> 0.05	ssa08/29	25.2	5.6	rs159405884	n/a	n/a	n/a	n/a	no	no	no		no
3964	5537	MHC_1B_SNP3_73510-73610	0.0110835	0.183324	> 0.05	ssa14	69.6	0	rs159407726	ssa14	60.5	1.8	rs159407726	no	no	no		no
3216	4449	GCR_cBin36852_Ctg1_144	0.0110762	0.188961	> 0.05	ssa18	67.4	0.1	rs159402127	ssa18	68.7	2.7	rs159402127	no	no	no		no
2690	3731	GCR_cBin22930_Ctg1_124_V2	0.0110653	0.253087	> 0.05	ssa15	n/a	n/a	n/a	n/a	n/a	n/a	n/a	no	no	no		no
3031	4199	GCR_cBin30780_Ctg1_109	0.0110653	0.253087	> 0.05	ssa15	0	0	rs159403472	ssa15	11.3	0	rs159403472	no	no	no		no
2111	2942	ESTV_21808_1140	0.0110621	0.267356	> 0.05	ssa16	43.8	0.1	rs159406062	n/a	n/a	n/a	n/a	no	no	no		no
[truncated: 1,982 more rows]

## Sheet: Appendix 2
Appendix S2. Bayescan analysis of five different groups of the SJR Aquaculture population [2009PO_AQUA, 2010PG_AQUA, 2011PG_AQUA, 2011PGN_AQUA, 2012PG_AQUA (Table 1)] as well as a sample from the wild Tobique River population (TOB_WILD). Column A "SNP number" refers to the input order of the loci in the data file and was used to label the points in Figure 1B. Column B "Index number" and Column C …
SNP number	6K Index number	SNP_name	q-value	FST	Chr: NA map	NA female position	NA male position	dbSNP NA	Chr: EU map	EU female position	EU male position	dbSNP
404	565	ESTNV_27237_290	0.005001	0.17148	ssa13	37.1	0	rs159404336	n/a	n/a	n/a	n/a
1733	2418	ESTV_14466_336	0.023838	0.16654	ssa19	62	0.8	rs159405750	ssa19	55.5	3.8	rs159405750
1778	2479	ESTV_15118_153	0.0032006	0.16037	ssa01q-fission	13.7	0	rs119097072	ssa01	94.9	49.6	rs119097072
3427	4746	GCR_cBin4356_Ctg1_1956	0.012936	0.14641	n/a	n/a	n/a	n/a	ssa02	0.4	5.8	rs159407671
2380	3312	GCR_cBin15233_Ctg1_136_V2	0.031231	0.13771	ssa15	53.4	0.9	rs159408174	n/a	n/a	n/a	n/a
301	431	ESTNV_24797_128	0.036318	0.13675	ssa12	38	9.8	rs159404243	ssa12	68.7	5.2	rs159404243
3608	5014	GCR_cBin51785_Ctg1_184	0.020724	0.13435	ssa10	53.5	0.6	rs159403839	ssa10	57.5	2.3	rs159403839
124	183	ESTNV_15248_422	0.017504	0.13349	ssa10	53.5	0.6	rs159406230	ssa10	56.6	2.3	rs159406230
99	140	ESTNV_13333_421	0.027234	0.12834	ssa14	37.1	0	rs159401043	ssa14	22	0.5	rs159401043
2660	3686	GCR_cBin22191_Ctg1_67	0.046829	0.12079	ssa10	51.9	0.6	rs159401624	ssa10	55.9	2.3	rs159401624
2808	3894	GCR_cBin25743_Ctg1_25	0.88292	0.0446	ssa10	69.8	0.6	rs159403352	ssa10	84.4	8.8	rs159403352
179	250	ESTNV_19427_106	0.88615	0.04408	ssa10	55.4	0.6	rs159404135	ssa10	61.7	2.3	rs159404135
3556	4939	GCR_cBin4906_Ctg1_655	0.84696	0.042277	ssa10	69.8	0.6	rs159406165	ssa10	84.1	8.8	rs159406165
71	105	BASS139_B7_D11_322	0.10918	0.13261	ssa13	37.9	0	rs119097350	ssa13	55.1	1.9	rs119097350
929	1276	ESTNV_33243_1092	0.092176	0.132	ssa02	81.8	4.4	rs159406811	ssa02	96.1	25.4	rs159406811
2344	3262	GCR_cBin14555_Ctg1_93	0.059612	0.12951	ssa03	118	54.2	rs159401340	ssa03	112.4	57.7	rs159401340
1244	1715	ESTNV_35257_1292	0.11879	0.12825	ssa09	83.6	0.5	rs159405252	ssa09	74.1	5	rs159405252
1762	2459	ESTV_14825_661	0.071581	0.11756	ssa10	67.1	0.6	rs159405765	ssa10	79	4.8	rs159405765
3550	4926	GCR_cBin48650_Ctg1_186	0.082063	0.11336	ssa01q-fission	26.1	0	rs159403793	ssa01	117.9	49.9	rs159403793
3813	5306	GCR_cBin8670_Ctg1_184	0.1358	0.10799	ssa07	86.7	47.8	rs159403953	ssa07	90.6	57.9	rs159403953
2000	2784	ESTV_17429_1139	0.24763	0.10721	n/a	n/a	n/a	n/a	ssa27	1.5	0.6	rs119097262
2898	4017	GCR_cBin27732_Ctg1_177	0.10095	0.10702	ssa19	54.4	0.1	rs159401836	ssa19	42	3.1	rs159401836
2655	3681	GCR_cBin22147_Ctg1_75	0.14533	0.10332	ssa09	107.4	10.1	rs159403250	ssa09	104.8	16	rs159403250
1770	2470	ESTV_15035_588	0.21419	0.10324	ssa19	62.8	0.8	rs119097068	ssa19	55.6	3.9	rs119097068
3948	5508	GCR_hBin8661_Ctg1_148	0.20041	0.095209	ssa16	53.4	0.9	rs159402850	ssa16	56.1	4.6	rs159402850
2915	4037	GCR_cBin27882_Ctg1_69	0.16191	0.094067	ssa05	8.1	19.8	rs159407651	ssa05	10.1	42.3	rs159407651
338	480	ESTNV_25889_239	0.34902	0.090346	ssa02	81	4.4	rs159404277	ssa02	96	25.4	rs159404277
930	1277	ESTNV_33243_235	0.36204	0.088162	ssa02	81	4.4	rs159404899	ssa02	96	25.4	rs159404899
3284	4543	GCR_cBin38681_Ctg1_218	0.20754	0.087559	ssa01q-fission	20.9	0	rs159403625	ssa01	112.2	49.8	rs159403625
85	122	BASS17_B7_C04_472	0.44229	0.085404	ssa11	29	0	rs119097372	ssa11	20.6	0.3	rs119097372
2189	3044	GCR_cBin11114_Ctg1_151	0.37917	0.08519	ssa16	54.3	1.4	rs159401193	ssa16	58.2	4.7	rs159401193
1178	1625	ESTNV_34886_434	0.42662	0.084398	n/a	n/a	n/a	n/a	ssa20	32.9	0.5	rs159405193
2764	3843	GCR_cBin25134_Ctg1_192	0.34348	0.081843	ssa09	96.9	0.5	rs159401711	ssa09	92.9	5.7	rs159401711
3913	5460	GCR_hBin33595_Ctg1_191	0.34059	0.078406	ssa06	7.9	4.9	rs159404016	n/a	n/a	n/a	n/a
506	706	ESTNV_28880_179	0.50693	0.075876	n/a	n/a	n/a	n/a	ssa14	62	2	rs159406513
2914	4036	GCR_cBin27882_Ctg1_116	0.41554	0.072055	ssa05	8.1	19.8	rs159401848	ssa05	9.8	42.3	rs159401848
233	337	ESTNV_22997_260	0.41746	0.07108	ssa13	52	0	rs159404183	ssa13	85	5.8	rs159404183
3943	5501	GCR_hBin7522_Ctg1_135	0.46927	0.070803	ssa25	69.9	1.2	rs159404030	ssa25	49.3	0.6	rs159404030
3944	5502	GCR_hBin7522_Ctg1_160	0.47092	0.07078	ssa25	69.9	1.2	rs159402846	ssa25	49.3	0.6	rs159402846
3945	5503	GCR_hBin7522_Ctg1_91	0.4642	0.070449	ssa25	69.9	1.2	rs159404032	ssa25	49.3	0.6	rs159404032
171	242	ESTNV_18603_371	0.46071	0.069719	n/a	n/a	n/a	n/a	ssa24	58.4	27.3	rs159401058
2279	3170	GCR_cBin12977_Ctg1_112	0.48204	0.067787	ssa09	46.3	0	rs159403008	ssa09	19	0.6	rs159403008
2332	3244	GCR_cBin14217_Ctg1_414	0.55766	0.067477	n/a	n/a	n/a	n/a	ssa05	89.4	44.1	rs159403049
759	1058	ESTNV_31760_309	0.50841	0.066763	ssa04	99.8	0.4	rs159406690	n/a	n/a	n/a	n/a
1072	1484	ESTNV_34233_473	0.51135	0.065883	ssa18	55.6	0	rs159406924	n/a	n/a	n/a	n/a
56	83	BASS125_B7_D11_263	0.51852	0.065833	ssa20	41.3	0	rs119097321	ssa20	52.2	1	rs119097321
2334	3246	GCR_cBin14294_Ctg1_253	0.52804	0.065597	n/a	n/a	n/a	n/a	ssa07	91	57.9	rs159401326
696	970	ESTNV_31104_129	0.6054	0.064822	n/a	n/a	n/a	n/a	ssa20	46.2	0.9	rs159404650
2274	3160	GCR_cBin1282_Ctg1_419	0.47888	0.064678	ssa05	18.1	19.8	rs159401272	ssa05	28.2	42.5	rs159401272
2595	3596	GCR_cBin207_Ctg1_149	0.52534	0.06434	ssa19	0	0	rs159401562	ssa19	1.4	2.8	rs159401562
557	780	ESTNV_29479_279	0.56937	0.063851	ssa13	37.9	0	rs159404503	ssa13	54.9	1.9	rs159404503
3336	4615	GCR_cBin40277_Ctg1_248	0.53069	0.063441	ssa13	43.1	0	rs159402231	ssa13	71.2	3.5	rs159402231
3104	4300	GCR_cBin32973_Ctg1_81	0.59336	0.063124	ssa01q-fission	8.7	0	rs159402013	ssa01	78.6	48.9	rs159402013
2201	3057	GCR_cBin11265_Ctg1_266	0.57492	0.0619	ssa26/28	111.1	16.2	rs159402971	ssa28	52.9	3.9	rs159402971
3241	4481	GCR_cBin37545_Ctg2_57	0.60089	0.061841	n/a	n/a	n/a	n/a	ssa28	36.6	0.7	rs159402151
316	453	ESTNV_25207_614	0.60803	0.061619	ssa22	33.4	0	rs159406380	ssa22	19.2	0	rs159406380
1938	2694	ESTV_16807_245	0.54633	0.061081	ssa18	34.6	0	rs119097528	ssa18	26.4	1.3	rs119097528
3495	4838	GCR_cBin46118_Ctg1_223	0.61147	0.059605	ssa04	100.4	0.4	rs159402386	ssa04	105.7	4.1	rs159402386
3220	4456	GCR_cBin36993_Ctg1_101_V2	0.59239	0.059503	n/a	n/a	n/a	n/a	n/a	n/a	n/a	n/a
3016	4177	GCR_cBin30297_Ctg1_89	0.55887	0.059247	ssa12	74.5	18.7	rs159401935	ssa12	117.8	11.9	rs159401935
306	440	ESTNV_24962_278	0.61808	0.058699	n/a	n/a	n/a	n/a	n/a	n/a	n/a	n/a
3779	5259	GCR_cBin8095_Ctg1_103	0.6435	0.058653	ssa03	103.2	53.6	rs159402658	ssa03	87.2	57.1	rs159402658
1117	1545	ESTNV_34508_857	0.5636	0.058474	ssa26/28	59	8.7	rs159405125	ssa28	9.7	0.5	rs159405125
3977	5554	MHC_IA_5500-5800_2	0.5438	0.058206	ssa27	25.3	1.6	rs159407743	ssa27	26.4	1.1	rs159407743
223	324	ESTNV_22611_642	0.55272	0.057678	ssa22	55.9	0	rs159406314	ssa22	46	1.3	rs159406314
1520	2109	ESTNV_36815_1051	0.57162	0.057093	ssa01q-fission	39.2	0	rs159407263	ssa01	134	50	rs159407263
3551	4927	GCR_cBin4881_Ctg1_143	0.66347	0.056983	ssa26/28	111	16.2	rs159402449	ssa28	52.9	3.9	rs159402449
644	907	ESTNV_30619_163	0.59905	0.056958	ssa19	62.8	0.8	rs159406626	ssa19	55.6	3.9	rs159406626
808	1117	ESTNV_32147_1166	0.60628	0.056676	ssa19	62.8	0.8	rs159406724	ssa19	55.7	3.9	rs159406724
458	642	ESTNV_28135_402	0.61061	0.056603	ssa22	58.2	0	rs159404405	ssa22	48.5	1.5	rs159404405
1618	2256	ESTNV_37578_351	0.58023	0.056515	ssa01p/23	96.3	49.7	rs159405689	ssa23	33.3	1.7	rs159405689
1157	1599	ESTNV_34751_1633	0.65451	0.056471	ssa01q-fission	38.5	0	rs159406978	ssa01	133.1	49.9	rs159406978
453	636	ESTNV_28071_471	0.58643	0.056437	ssa11	75.3	0.1	rs159404397	ssa11	82.9	2.6	rs159404397
507	708	ESTNV_28895_687	0.65697	0.056425	ssa04	71.5	0.4	rs159404453	ssa04	0	0	rs159404453
340	485	ESTNV_25950_262	0.59529	0.056415	ssa26/28	49.6	2.7	rs159406405	ssa26	22.9	1.2	rs159406405
1819	2535	ESTV_15686_402	0.66798	0.056376	ssa13	32.5	0	rs119097116	ssa13	48.2	1.6	rs119097116
3283	4542	GCR_cBin38678_Ctg1_119	0.58943	0.056368	ssa01q-fission	39.2	0	rs159403624	ssa01	134	50.1	rs159403624
3060	4241	GCR_cBin31415_Ctg1_119	0.67179	0.056091	n/a	n/a	n/a	n/a	ssa04	105.2	3.8	rs159401977
875	1210	ESTNV_32773_510	0.60716	0.056037	ssa01p/23	117.8	50.8	rs159404842	ssa23	51.3	2.8	rs159404842
459	643	ESTNV_28135_544	0.61968	0.055973	ssa22	58.2	0	rs159406475	ssa22	48.5	1.5	rs159406475
2609	3617	GCR_cBin20938_Ctg1_149	0.62675	0.055915	ssa19	39.7	0	rs159406116	ssa19	27.6	3.1	rs159406116
1931	2685	ESTV_16768_432	0.70299	0.055903	n/a	n/a	n/a	n/a	ssa01	134.5	68.9	rs119097198
2501	3478	GCR_cBin1823_Ctg1_728	0.63793	0.05586	n/a	n/a	n/a	n/a	ssa18	42.3	1.7	rs159406111
2610	3618	GCR_cBin20938_Ctg1_56	0.63504	0.055613	ssa19	39.7	0	rs159407637	ssa19	27.6	3.1	rs159407637
1756	2453	ESTV_14757_521	0.62207	0.055534	ssa05	13.7	19.8	rs119097054	ssa05	19.2	42.5	rs119097054
3191	4414	GCR_cBin3561_Ctg1_470	0.65009	0.055532	ssa21	51	0	rs159402094	ssa21	39.7	1.2	rs159402094
3876	5405	GCR_hBin17624_Ctg1_81	0.67954	0.054874	ssa02	107	4.4	rs159403987	ssa02	120.5	25.4	rs159403987
3190	4413	GCR_cBin3561_Ctg1_341_V2_NullAll	0.66631	0.054871	ssa21	30.9	0	rs159408236	n/a	n/a	n/a	n/a
3232	4472	GCR_cBin3741_Ctg1_126	0.682	0.054675	ssa04	50.9	0.4	rs159402145	ssa04	54.3	3.4	rs159402145
3168	4385	GCR_cBin34971_Ctg1_240	0.68726	0.054651	ssa03	110.7	53.6	rs159403562	ssa03	97.6	57.2	rs159403562
3108	4304	GCR_cBin3306_Ctg1_168	0.68102	0.054645	n/a	n/a	n/a	n/a	ssa10	34.2	1.6	rs159403521
2351	3271	GCR_cBin14803_Ctg1_153	0.59905	0.05459	ssa19	64	6.1	rs159401346	ssa19	58.7	7.8	rs159401346
3880	5411	GCR_hBin18142_Ctg1_72	0.59624	0.054527	ssa16	55.5	1.6	rs159402761	ssa16	60.9	4.7	rs159402761
934	1284	ESTNV_33280_380	0.70698	0.054499	ssa17	53.3	0	rs159406818	n/a	n/a	n/a	n/a
2942	4082	GCR_cBin28677_Ctg1_44_V2	0.6488	0.05445	ssa13	43.1	0	rs159408225	n/a	n/a	n/a	n/a
3461	4795	GCR_cBin4477_Ctg1_56	0.66461	0.05444	ssa11	21.4	0	rs159403732	ssa11	18	0.2	rs159403732
2355	3278	GCR_cBin14896_Ctg1_214	0.69843	0.054398	ssa16	55.3	1.6	rs159401350	ssa16	60.2	4.7	rs159401350
2882	3996	GCR_cBin2723_Ctg1_244	0.64815	0.054382	ssa03	11.5	32.3	rs159403391	ssa03	0.6	47.5	rs159403391
742	1030	ESTNV_31566_729	0.63208	0.05426	ssa22	60.5	0	rs159406683	ssa22	52.9	1.7	rs159406683
2943	4083	GCR_cBin28677_Ctg1_73	0.64213	0.054187	ssa13	40	0	rs159403424	ssa13	59.4	2.2	rs159403424
2235	3103	GCR_cBin11915_Ctg1_101	0.61398	0.054072	ssa11	77	0.1	rs159402984	ssa11	83.8	3.7	rs159402984
914	1256	ESTNV_33128_565	0.64618	0.053972	ssa05	13.7	19.8	rs159404882	ssa05	19.2	42.5	rs159404882
2239	3110	GCR_cBin12244_Ctg1_232	0.65997	0.053966	ssa05	9.8	19.8	rs159401242	ssa05	12.1	42.4	rs159401242
3010	4170	GCR_cBin30256_Ctg1_176	0.70698	0.053931	n/a	n/a	n/a	n/a	ssa03	14.1	54.9	rs159401931
546	763	ESTNV_29368_168	0.60976	0.053923	ssa15	34.9	0	rs159406544	ssa15	44.2	2	rs159406544
2205	3062	GCR_cBin11315_Ctg1_58	0.67854	0.053842	ssa13	49.4	0	rs159402973	ssa13	82.4	5.7	rs159402973
1175	1621	ESTNV_34857_796	0.71523	0.053802	ssa15	40.7	0	rs159406993	ssa15	51.4	2.4	rs159406993
2323	3232	GCR_cBin14009_Ctg1_349	0.71119	0.053795	ssa07	32.1	47.8	rs159401316	ssa07	25.8	57.3	rs159401316
915	1257	ESTNV_33128_78	0.65327	0.053672	ssa05	13.7	19.8	rs159406802	ssa05	19.2	42.5	rs159406802
2927	4054	GCR_cBin28152_Ctg1_60	0.71594	0.053603	ssa02	79.8	4.4	rs159403412	ssa02	86.8	25.1	rs159403412
76	111	BASS14_B7_H03_681	0.62828	0.053567	ssa13	31.5	0	rs119097363	ssa13	45.8	1.5	rs119097363
1311	1811	ESTNV_35674_638	0.62442	0.053512	ssa12	65.7	10.3	rs159407102	ssa12	103.8	6.5	rs159407102
2706	3752	GCR_cBin23307_Ctg1_194	0.69671	0.053504	n/a	n/a	n/a	n/a	ssa01	89.5	49.6	rs159403283
1529	2120	ESTNV_36868_2252	0.64075	0.053503	n/a	n/a	n/a	n/a	n/a	n/a	n/a	n/a
789	1098	ESTNV_32037_954	0.70136	0.053425	ssa27	40.7	1.7	rs159404759	ssa27	48.4	1.5	rs159404759
3533	4898	GCR_cBin4787_Ctg1_387	0.72897	0.053367	n/a	n/a	n/a	n/a	ssa03	12.4	54.9	rs159403780
3381	4678	GCR_cBin4234_Ctg1_450	0.73974	0.053321	ssa15	46.6	0	rs159402289	ssa15	63	4.4	rs159402289
101	142	ESTNV_13364_276	0.66963	0.053279	ssa20	42.8	0	rs159401044	ssa20	55.2	1.2	rs159401044
274	397	ESTNV_24004_146	0.69714	0.05327	ssa09	107.4	46.4	rs159404219	ssa09	105.4	54	rs159404219
3421	4738	GCR_cBin43401_Ctg1_527	0.68442	0.053234	ssa01p/23	96.7	49.7	rs159407670	ssa23	33.8	1.7	rs159407670
3764	5238	GCR_cBin7838_Ctg1_89	0.73611	0.053156	n/a	n/a	n/a	n/a	ssa27	53.4	3.7	rs159402641
1039	1435	ESTNV_33966_574	0.75648	0.053135	ssa13	52	0	rs159405028	ssa13	84.9	5.8	rs159405028
1769	2469	ESTV_15004_676	0.72834	0.053116	n/a	n/a	n/a	n/a	ssa08	50	1.1	rs119097067
3584	4981	GCR_cBin50513_Ctg1_37	0.66461	0.053069	ssa06	65.5	5.4	rs159402497	ssa06	65	4.3	rs159402497
1197	1650	ESTNV_34987_996	0.76148	0.05298	ssa02	81	4.4	rs159405211	ssa02	87.6	25.2	rs159405211
1944	2700	ESTV_16856_321	0.67286	0.052925	ssa21	53.8	0	rs119097212	ssa21	43.7	1.2	rs119097212
528	736	ESTNV_29129_700	0.68537	0.052909	ssa19	62	0.8	rs159404472	ssa19	55.5	3.8	rs159404472
2024	2815	ESTV_18386_118	0.74321	0.052876	n/a	n/a	n/a	n/a	ssa05	40.4	42.5	rs159407528
1579	2198	ESTNV_37177_1857	0.71341	0.052863	ssa06	96.1	7.1	rs159407316	n/a	n/a	n/a	n/a
3785	5267	GCR_cBin8223_Ctg1_274	0.6435	0.052797	ssa13	32.2	0	rs159403935	ssa13	46.1	1.5	rs159403935
2372	3303	GCR_cBin15154_Ctg1_77	0.73974	0.052792	n/a	n/a	n/a	n/a	ssa04	105.6	4.1	rs159401364
2113	2944	ESTV_21818_227	0.75157	0.05276	n/a	n/a	n/a	n/a	ssa27	45	1.4	rs159406064
3898	5440	GCR_hBin29120_Ctg1_93	0.76188	0.052726	ssa06	30.8	5.4	rs159404006	ssa06	49.4	4	rs159404006
2510	3489	GCR_cBin18412_Ctg1_155	0.74216	0.052725	n/a	n/a	n/a	n/a	ssa29	53.8	20.5	rs159401485
3167	4384	GCR_cBin34966_Ctg1_197	0.72083	0.052699	ssa26/28	23.6	2.7	rs159403561	ssa26	66.5	1.5	rs159403561
2817	3905	GCR_cBin25891_Ctg1_305	0.63793	0.052689	ssa03	96.9	53.6	rs159401753	ssa03	83.2	57	rs159401753
3274	4527	GCR_cBin38307_Ctg1_203	0.698	0.052654	ssa12	71.6	10.3	rs159402173	ssa12	110.5	6.5	rs159402173
3732	5185	GCR_cBin6954_Ctg1_141	0.75452	0.052647	n/a	n/a	n/a	n/a	ssa05	58.5	43.1	rs159406185
820	1134	ESTNV_32255_533	0.66575	0.052629	ssa15	50	0.9	rs159404777	ssa15	69	5.3	rs159404777
919	1262	ESTNV_33156_1501	0.69004	0.05254	ssa20	42.8	0	rs159404887	ssa20	55.1	1	rs159404887
3848	5358	GCR_cBin9378_Ctg1_160	0.71594	0.052535	ssa06	119.2	7.1	rs159403972	ssa06	112	4.4	rs159403972
96	136	ESTNV_13128_133	0.72117	0.052528	n/a	n/a	n/a	n/a	ssa18	52.9	2.2	rs159406217
1017	1406	ESTNV_33787_1175	0.75756	0.052523	n/a	n/a	n/a	n/a	ssa04	21.3	2.5	rs159404997
15	22	BASS11_B7_G05_691	0.72677	0.052503	n/a	n/a	n/a	n/a	ssa01	54.4	48.9	rs119097307
3070	4259	GCR_cBin318_Ctg1_352	0.7687	0.0525	n/a	n/a	n/a	n/a	ssa29	8.6	0.1	rs159401987
1779	2480	ESTV_15119_669	0.73496	0.052491	n/a	n/a	n/a	n/a	ssa03	4.8	54.6	rs119097074
1409	1956	ESTNV_36224_261	0.73582	0.052468	n/a	n/a	n/a	n/a	ssa17	18.8	0.3	rs159407184
82	118	BASS15_B7_A08_510	0.74082	0.052422	ssa05	5.8	19.8	rs119097271	ssa05	7.5	42.3	rs119097271
2218	3077	GCR_cBin11457_Ctg1_100	0.72484	0.052402	n/a	n/a	n/a	n/a	ssa26	62.3	1.2	rs159401218
716	993	ESTNV_31226_482	0.76148	0.052397	n/a	n/a	n/a	n/a	ssa09	87	5.6	rs159404668
18	26	BASS111_B7_A06_83	0.74775	0.05237	n/a	n/a	n/a	n/a	ssa01	63.8	48.9	rs119097299
709	986	ESTNV_31166_154	0.74627	0.052369	n/a	n/a	n/a	n/a	ssa07	69.9	57.9	rs159406662
3075	4265	GCR_cBin31922_Ctg1_61	0.73582	0.052358	n/a	n/a	n/a	n/a	n/a	n/a	n/a	n/a
2686	3726	GCR_cBin22840_Ctg1_249	0.75452	0.052353	n/a	n/a	n/a	n/a	ssa21	44.9	1.2	rs159403270
3657	5081	GCR_cBin5787_Ctg1_206	0.75157	0.052348	n/a	n/a	n/a	n/a	ssa06	79.7	4.3	rs159402546
1538	2131	ESTNV_36899_1269	0.73291	0.052347	ssa18	7.9	0	rs159405581	ssa18	2.4	1	rs159405581
594	833	ESTNV_29967_108	0.71842	0.052339	ssa02	35.5	4.4	rs159406583	ssa02	38.6	22.6	rs159406583
1926	2679	ESTV_16743_404	0.74677	0.052336	n/a	n/a	n/a	n/a	ssa05	107.2	44.2	rs159402936
3510	4863	GCR_cBin46661_Ctg1_205	0.73142	0.052328	ssa15	40.7	0	rs159402402	ssa15	50.8	2.4	rs159402402
612	858	ESTNV_30258_90	0.75157	0.052324	ssa04	101	0.4	rs159404564	ssa04	107.1	4.1	rs159404564
1961	2725	ESTV_16965_617	0.73582	0.052317	n/a	n/a	n/a	n/a	ssa05	29.9	42.5	rs159407498
3747	5212	GCR_cBin728_Ctg1_144	0.69541	0.052304	ssa19	58.3	0.2	rs159403914	ssa19	47.5	3.1	rs159403914
3505	4858	GCR_cBin46524_Ctg1_164	0.73409	0.052303	ssa15	44.9	0	rs159402398	ssa15	58.8	2.4	rs159402398
35	53	BASS117_B7_F06_677	0.70011	0.052254	ssa27	34.2	1.7	rs119097298	ssa27	35.8	1.2	rs119097298
3307	4573	GCR_cBin3923_Ctg1_72	0.77404	0.052253	ssa26/28	45.3	2.7	rs159402202	ssa26	38.8	1.2	rs159402202
1584	2204	ESTNV_37208_1240	0.7797	0.052253	n/a	n/a	n/a	n/a	ssa14	23.2	0.5	rs159407323
633	892	ESTNV_30490_823	0.73409	0.052237	ssa22	59.8	0	rs159406617	ssa22	52.2	1.6	rs159406617
769	1071	ESTNV_31863_1602	0.76307	0.052236	n/a	n/a	n/a	n/a	ssa01	54.5	48.9	rs159404735
146	208	ESTNV_16632_120	0.74627	0.052235	ssa22	53.2	0	rs159406242	ssa22	43.7	1	rs159406242
514	717	ESTNV_28966_1171	0.78755	0.052229	n/a	n/a	n/a	n/a	ssa04	100.4	3.8	rs159404459
1973	2744	ESTV_17113_1162	0.74627	0.052214	n/a	n/a	n/a	n/a	ssa14	22.7	0.5	rs119097245
304	437	ESTNV_24873_94	0.78074	0.052206	ssa15	39.3	0	rs159406369	ssa15	50	2.4	rs159406369
1267	1745	ESTNV_35402_615	0.7058	0.0522	n/a	n/a	n/a	n/a	ssa25	45.8	0.5	rs159405269
3430	4750	GCR_cBin4366_Ctg1_176	0.77615	0.052194	n/a	n/a	n/a	n/a	ssa09	15.5	0.6	rs159402330
3033	4203	GCR_cBin30809_Ctg1_814	0.72897	0.052182	n/a	n/a	n/a	n/a	ssa23	38.6	1.8	rs159407660
1829	2547	ESTV_15784_1161	0.74775	0.052176	n/a	n/a	n/a	n/a	ssa08	42.6	1	rs119097123
2783	3864	GCR_cBin25356_Ctg1_470	0.76762	0.052171	n/a	n/a	n/a	n/a	ssa07	69.5	57.9	rs159401726
3095	4288	GCR_cBin32559_Ctg1_179	0.7445	0.052166	n/a	n/a	n/a	n/a	ssa27	53.5	7.1	rs159403513
2905	4025	GCR_cBin27791_Ctg1_60	0.79674	0.052108	n/a	n/a	n/a	n/a	ssa20	60.6	1.5	rs159401841
2908	4028	GCR_cBin27811_Ctg1_208	0.76307	0.052098	ssa15	30.1	0	rs159401842	ssa15	38.2	1.9	rs159401842
2663	3689	GCR_cBin22244_Ctg1_352	0.74945	0.052095	n/a	n/a	n/a	n/a	ssa11	53	1.7	rs159403254
75	110	BASS14_B7_A02_640	0.73232	0.052081	n/a	n/a	n/a	n/a	ssa01	68.9	48.9	rs119097361
1710	2391	ESTV_14184_131	0.75903	0.052076	ssa10	69.1	0.6	rs119097022	ssa10	82.7	8.8	rs119097022
620	873	ESTNV_30354_106	0.73809	0.052039	n/a	n/a	n/a	n/a	ssa02	72.7	23.8	rs159404578
2406	3352	GCR_cBin1608_Ctg1_208	0.73809	0.052038	n/a	n/a	n/a	n/a	ssa06	112.5	4.5	rs159403100
2967	4115	GCR_cBin29197_Ctg1_216	0.75452	0.052033	ssa09	63.7	0.3	rs159401895	ssa09	47.7	0.9	rs159401895
3674	5107	GCR_cBin612_Ctg1_226	0.74627	0.052008	ssa03	13.3	52	rs159403878	ssa03	3.1	54.6	rs159403878
1262	1739	ESTNV_35355_689	0.74677	0.052008	ssa09	59.5	0.3	rs159407051	ssa09	43	0.8	rs159407051
2313	3217	GCR_cBin13788_Ctg1_293	0.7696	0.052006	ssa10	63.5	0.6	rs159401305	ssa10	73.1	4.8	rs159401305
3368	4655	GCR_cBin4170_Ctg1_228	0.7302	0.05198	ssa05	104	19.9	rs159402261	ssa05	101.1	44.2	rs159402261
72	106	BASS139_B7_D11_512	0.67072	0.051978	ssa13	37.9	0	rs119097351	ssa13	55.3	1.9	rs119097351
1091	1511	ESTNV_34361_1143	0.72677	0.051971	n/a	n/a	n/a	n/a	ssa14	49.5	1.2	rs159405093
510	712	ESTNV_28929_421	0.6932	0.051968	ssa10	72.2	0.6	rs159404456	ssa10	86.4	8.9	rs159404456
1155	1597	ESTNV_34747_156	0.73142	0.051939	ssa26/28	74.2	8.7	rs159405166	ssa28	39.1	0.7	rs159405166
1141	1580	ESTNV_34663_147	0.75452	0.051928	ssa22	0	0	rs159406969	ssa22	0	0	rs159406969
224	325	ESTNV_22623_238	0.79317	0.051926	n/a	n/a	n/a	n/a	ssa01	77.8	48.9	rs159404179
3012	4172	GCR_cBin3026_Ctg1_303	0.7445	0.051903	n/a	n/a	n/a	n/a	ssa13	42.2	1.4	rs159403462
3650	5074	GCR_cBin5761_Ctg1_625	0.75583	0.051901	n/a	n/a	n/a	n/a	ssa01	13.6	47.8	rs159407684
3926	5477	GCR_hBin41765_Ctg1_140	0.75605	0.051892	n/a	n/a	n/a	n/a	ssa24	58.7	52.7	rs159404023
2315	3219	GCR_cBin13859_Ctg1_155	0.74321	0.05186	ssa15	45	0	rs159401307	ssa15	60.1	4.4	rs159401307
2869	3981	GCR_cBin27107_Ctg1_427	0.78833	0.051857	n/a	n/a	n/a	n/a	ssa04	91	3.4	rs159401808
3947	5505	GCR_hBin7597_Ctg1_171	0.78162	0.051847	n/a	n/a	n/a	n/a	ssa27	25.2	1.1	rs159402847
3575	4967	GCR_cBin50008_Ctg1_172	0.75452	0.051845	ssa27	43.2	2.8	rs159403810	ssa27	53.2	3.2	rs159403810
43	63	BASS119_B7_H12_573	0.78833	0.051843	n/a	n/a	n/a	n/a	ssa14	33.7	0.5	rs119097304
3263	4512	GCR_cBin37977_Ctg1_40	0.76068	0.051839	n/a	n/a	n/a	n/a	ssa07	92.4	58.1	rs159403610
3123	4325	GCR_cBin33457_Ctg1_198	0.7774	0.051827	n/a	n/a	n/a	n/a	ssa01	34.3	48.2	rs159403535
1919	2670	ESTV_16691_375	0.74627	0.05182	ssa05	3.4	19.8	rs119097193	ssa05	4	42.1	rs119097193
3103	4299	GCR_cBin32973_Ctg1_29	0.78949	0.051797	ssa01q-fission	8.7	0	rs159403518	ssa01	78.6	48.9	rs159403518
926	1273	ESTNV_33223_220	0.78305	0.051791	n/a	n/a	n/a	n/a	ssa20	46.2	0.9	rs159404897
2373	3304	GCR_cBin15158_Ctg1_411	0.79037	0.051779	ssa15	42.8	0	rs159403073	ssa15	56.5	2.4	rs159403073
3277	4531	GCR_cBin38422_Ctg1_236	0.74082	0.051764	ssa18	65.3	0.1	rs159402177	ssa18	63.6	2.7	rs159402177
818	1130	ESTNV_32213_381	0.74945	0.051764	n/a	n/a	n/a	n/a	ssa27	20	0.6	rs159404776
3597	5000	GCR_cBin51423_Ctg1_33	0.77254	0.051742	n/a	n/a	n/a	n/a	ssa13	86.9	30.2	rs159402512
347	493	ESTNV_26105_313	0.79674	0.051742	n/a	n/a	n/a	n/a	ssa25	23.3	0.1	rs159404288
6	12	AY388594_a	0.80716	0.05173	ssa16	39.4	0.1	rs159407974	ssa16	39.4	1.3	rs159407974
1269	1748	ESTNV_35425_830	0.7145	0.051726	n/a	n/a	n/a	n/a	n/a	n/a	n/a	n/a
479	669	ESTNV_28373_356	0.73409	0.051726	n/a	n/a	n/a	n/a	ssa25	21.4	0.1	rs159404422
3564	4950	GCR_cBin49391_Ctg1_199	0.7687	0.051725	n/a	n/a	n/a	n/a	ssa22	17.4	0	rs159402469
3544	4915	GCR_cBin48426_Ctg1_136	0.74136	0.05172	n/a	n/a	n/a	n/a	ssa04	21.3	2.3	rs159403789
3558	4941	GCR_cBin491_Ctg1_150_V2	0.78305	0.051719	ssa09	12	0	rs159408276	n/a	n/a	n/a	n/a
2160	3005	GCR_cBin10617_Ctg1_91	0.78074	0.051711	ssa22	60.5	0	rs159402955	ssa22	53.4	1.7	rs159402955
3722	5174	GCR_cBin6822_Ctg1_99	0.74945	0.051708	n/a	n/a	n/a	n/a	ssa27	46.9	1.4	rs159402603
2048	2847	ESTV_19854_114	0.77833	0.051705	n/a	n/a	n/a	n/a	ssa01	120	49.9	rs159405968
3334	4613	GCR_cBin40214_Ctg1_126	0.7703	0.051703	n/a	n/a	n/a	n/a	ssa14	68.1	4.3	rs159403662
3189	4412	GCR_cBin35514_Ctg1_166	0.76188	0.051699	ssa15	30.4	0	rs159408079	ssa15	0	0	rs159408079
1966	2732	ESTV_17015_1763	0.75157	0.051697	n/a	n/a	n/a	n/a	ssa14	61	2	rs119097236
454	637	ESTNV_28097_293	0.794	0.051696	n/a	n/a	n/a	n/a	ssa24	46.2	2.9	rs159404400
3085	4278	GCR_cBin32185_Ctg1_72	0.75583	0.051689	n/a	n/a	n/a	n/a	ssa29	53.7	10	rs159401998
3370	4662	GCR_cBin41889_Ctg1_34	0.76307	0.051679	ssa15	47.2	0	rs159402268	ssa15	63.7	4.4	rs159402268
2618	3629	GCR_cBin21225_Ctg1_149	0.77254	0.051674	ssa09	96.4	0.5	rs159403226	ssa09	92.3	5.7	rs159403226
1955	2717	ESTV_16934_1568	0.79269	0.051673	n/a	n/a	n/a	n/a	ssa05	92.8	44.1	rs159407496
3606	5010	GCR_cBin5166_Ctg1_56_V2	0.75157	0.051671	n/a	n/a	n/a	n/a	n/a	n/a	n/a	n/a
2881	3995	GCR_cBin27216_Ctg1_405	0.73809	0.051666	n/a	n/a	n/a	n/a	ssa01	28.9	48.2	rs159401818
2273	3159	GCR_cBin12816_Ctg1_240	0.78872	0.051658	n/a	n/a	n/a	n/a	ssa26	26.9	1.2	rs159401271
111	158	ESTNV_14029_486	0.7687	0.051644	n/a	n/a	n/a	n/a	ssa16	48.3	2	rs159401051
3111	4309	GCR_cBin33114_Ctg1_92	0.7774	0.051637	n/a	n/a	n/a	n/a	ssa10	37.5	1.6	rs159402022
741	1029	ESTNV_31566_525	0.77615	0.051625	n/a	n/a	n/a	n/a	ssa22	52.9	1.7	rs159404699
3408	4721	GCR_cBin43049_Ctg1_47	0.77833	0.051625	ssa15	50	0.7	rs159403703	ssa15	66.1	4.4	rs159403703
1305	1800	ESTNV_35640_75	0.78596	0.051615	n/a	n/a	n/a	n/a	ssa02	108.9	25.4	rs159405308
2208	3065	GCR_cBin11333_Ctg1_286	0.78755	0.051613	ssa08/29	23.4	2	rs159401207	ssa08	54	1.7	rs159401207
1080	1495	ESTNV_34271_1306	0.68819	0.051612	ssa14	60	0	rs159405076	ssa14	47	1.2	rs159405076
2374	3305	GCR_cBin15162_Ctg1_205	0.7038	0.051599	ssa01q-fission	32.3	0	rs159401365	ssa01	125	49.9	rs159401365
2105	2935	ESTV_21744_870	0.72834	0.051585	n/a	n/a	n/a	n/a	ssa13	82.5	5.7	rs159406058
619	871	ESTNV_30347_1246	0.80275	0.05158	n/a	n/a	n/a	n/a	ssa01	134.2	51.3	rs159406608
283	408	ESTNV_24241_102	0.76632	0.051561	n/a	n/a	n/a	n/a	ssa05	29.9	42.5	rs159406353
3955	5519	GCR_rBin15551_Ctg1_107	0.7797	0.051558	ssa09	58.7	0.3	rs159402859	ssa09	43	0.8	rs159402859
2167	3016	GCR_cBin10719_Ctg1_159	0.73696	0.051548	n/a	n/a	n/a	n/a	ssa13	70.6	3.5	rs159401173
112	160	ESTNV_14089_241	0.68394	0.051545	ssa05	16	19.8	rs159401052	ssa05	24.6	42.5	rs159401052
1292	1778	ESTNV_35543_617	0.73974	0.051545	n/a	n/a	n/a	n/a	ssa18	32.9	1.4	rs159407076
640	899	ESTNV_30548_1381	0.78755	0.051541	ssa13	43.1	0	rs159404596	ssa13	71.4	3.5	rs159404596
3527	4889	GCR_cBin47481_Ctg1_169	0.76148	0.051532	ssa06	123.5	8.2	rs159402419	ssa06	118.1	5.4	rs159402419
3488	4829	GCR_cBin45817_Ctg1_71	0.75583	0.051531	n/a	n/a	n/a	n/a	ssa01	88.5	49.6	rs159402380
2018	2807	ESTV_17790_535	0.77254	0.051524	n/a	n/a	n/a	n/a	ssa14	50.9	1.3	rs159405925
5	11	AY388592_a	0.78949	0.051507	n/a	n/a	n/a	n/a	ssa11	37	0.9	rs159407973
3454	4784	GCR_cBin44571_Ctg1_120	0.79773	0.051506	n/a	n/a	n/a	n/a	ssa13	69.6	3.4	rs159402352
1403	1949	ESTNV_36208_198	0.77833	0.051504	ssa09	61.5	0.3	rs159407179	ssa09	45.2	0.9	rs159407179
1173	1619	ESTNV_34845_1222	0.70053	0.05149	ssa15	39.3	0	rs159405182	ssa15	48.7	2	rs159405182
3419	4735	GCR_cBin43301_Ctg1_389	0.77486	0.051489	n/a	n/a	n/a	n/a	ssa25	34.3	0.1	rs159403709
194	272	ESTNV_20594_1113	0.74321	0.051487	n/a	n/a	n/a	n/a	ssa28	36.6	0.7	rs159406280
1694	2368	ESTV_13933_262	0.68726	0.051484	ssa25	66.9	1.2	rs119097004	ssa25	43.1	0.4	rs119097004
2190	3045	GCR_cBin1112_Ctg1_111	0.79481	0.051481	n/a	n/a	n/a	n/a	ssa11	53.4	1.8	rs159401194
92	132	ESTNV_13016_93	0.75756	0.051479	n/a	n/a	n/a	n/a	ssa03	103.4	57.3	rs159404056
3420	4736	GCR_cBin43301_Ctg1_405	0.77254	0.051475	n/a	n/a	n/a	n/a	ssa25	34.3	0.1	rs159402325
2171	3021	GCR_cBin10761_Ctg1_104	0.80113	0.051472	n/a	n/a	n/a	n/a	ssa12	52.4	4.8	rs159402959
1328	1836	ESTNV_35783_626	0.77678	0.051464	ssa04	39.1	0.4	rs159405343	ssa04	44.4	2.5	rs159405343
160	227	ESTNV_17600_78	0.78596	0.051464	ssa15	31.7	0	rs159404109	ssa15	44.2	1.9	rs159404109
169	238	ESTNV_18264_285	0.7696	0.051463	n/a	n/a	n/a	n/a	ssa29	44.1	0.2	rs159404121
1081	1496	ESTNV_34273_237	0.74775	0.051459	n/a	n/a	n/a	n/a	ssa15	51.4	2.4	rs159405077
287	412	ESTNV_24363_306	0.78872	0.051459	ssa01p/23	0.2	43	rs159402901	ssa01	1.4	47	rs159402901
3583	4979	GCR_cBin50404_Ctg1_127	0.74627	0.051423	n/a	n/a	n/a	n/a	ssa03	104.5	57.4	rs159402496
3458	4791	GCR_cBin44695_Ctg1_116	0.75452	0.051413	n/a	n/a	n/a	n/a	ssa13	60.8	2.2	rs159402356
772	1074	ESTNV_31893_226	0.74945	0.051402	n/a	n/a	n/a	n/a	ssa02	64	23.4	rs159404740
3363	4647	GCR_cBin41534_Ctg1_168	0.76068	0.051402	n/a	n/a	n/a	n/a	ssa21	38.2	1.2	rs159402256
3786	5268	GCR_cBin8230_Ctg1_36_V2	0.75903	0.051391	n/a	n/a	n/a	n/a	n/a	n/a	n/a	n/a
3827	5330	GCR_cBin9102_Ctg1_40	0.77678	0.051389	ssa16	55.6	1.6	rs159402701	ssa16	61.8	4.9	rs159402701
2376	3308	GCR_cBin1521_Ctg1_643	0.7774	0.051387	n/a	n/a	n/a	n/a	ssa08	20.6	0.6	rs159406103
366	517	ESTNV_26544_1247	0.7797	0.051384	ssa09	12	0	rs159404307	ssa09	4.7	0.6	rs159404307
3422	4739	GCR_cBin43402_Ctg1_142	0.77833	0.05137	n/a	n/a	n/a	n/a	ssa11	39.8	1	rs159403710
2822	3917	GCR_cBin26051_Ctg1_42	0.78949	0.05137	n/a	n/a	n/a	n/a	ssa09	44.4	0.8	rs159401760
32	47	BASS114_B7_B09_644	0.76404	0.051365	n/a	n/a	n/a	n/a	ssa14	69	10.3	rs119097292
2658	3684	GCR_cBin22156_Ctg1_125	0.75903	0.051346	n/a	n/a	n/a	n/a	ssa14	9.2	0.2	rs159401622
3956	5520	GCR_rBin15551_Ctg1_107_V2_NullAll	0.7916	0.051342	ssa09	12	0	rs159408327	n/a	n/a	n/a	n/a
961	1324	ESTNV_33470_753	0.76148	0.051319	n/a	n/a	n/a	n/a	ssa01	21	48.2	rs159406841
3129	4338	GCR_cBin3372_Ctg1_173	0.79674	0.051318	ssa18	56.1	0	rs159402037	ssa18	49.9	2.2	rs159402037
1984	2758	ESTV_17222_301	0.75249	0.051307	n/a	n/a	n/a	n/a	ssa21	49.9	1.2	rs119097248
1186	1637	ESTNV_34938_1768	0.75157	0.051306	ssa22	61.2	0.3	rs159407000	ssa22	54.5	2.5	rs159407000
2455	3414	GCR_cBin17069_Ctg1_53	0.79773	0.051304	n/a	n/a	n/a	n/a	ssa01	0.2	42.3	rs159401430
3476	4816	GCR_cBin45576_Ctg1_50	0.7797	0.051298	n/a	n/a	n/a	n/a	ssa01	113.9	49.8	rs159403743
2597	3598	GCR_cBin20763_Ctg1_286_V2_NullAll	0.78376	0.051288	n/a	n/a	n/a	n/a	n/a	n/a	n/a	n/a
2643	3662	GCR_cBin21808_Ctg1_462	0.79967	0.051285	n/a	n/a	n/a	n/a	ssa14	9.6	0.2	rs159401607
3200	4425	GCR_cBin36482_Ctg1_95	0.77404	0.05128	n/a	n/a	n/a	n/a	ssa20	52.2	1	rs159402103
3673	5106	GCR_cBin612_Ctg1_112	0.78376	0.051255	ssa03	13.2	51.8	rs159402558	ssa03	3.1	54.6	rs159402558
885	1221	ESTNV_32836_905	0.78162	0.051244	n/a	n/a	n/a	n/a	ssa14	52.8	1.4	rs159406782
2785	3867	GCR_cBin25375_Ctg1_178	0.75756	0.051241	n/a	n/a	n/a	n/a	ssa22	4.1	0	rs159401730
2087	2904	ESTV_21150_2277	0.765	0.051234	n/a	n/a	n/a	n/a	ssa22	55.1	22.6	rs159407564
897	1234	ESTNV_32907_1778	0.7774	0.051228	n/a	n/a	n/a	n/a	ssa13	77.8	5.5	rs159406789
2755	3830	GCR_cBin24972_Ctg1_42	0.78305	0.051227	ssa02	77.4	4.4	rs159408059	ssa02	85.7	24.7	rs159408059
3706	5150	GCR_cBin6609_Ctg1_308_V2	0.76068	0.051225	ssa03	11.5	50.5	rs159408294	n/a	n/a	n/a	n/a
2547	3533	GCR_cBin19208_Ctg1_173	0.7797	0.051218	n/a	n/a	n/a	n/a	ssa08	43.8	1.1	rs159403182
3707	5151	GCR_cBin6609_Ctg1_71	0.78162	0.051197	ssa03	13.8	52.6	rs159402589	ssa03	4.8	54.7	rs159402589
1109	1536	ESTNV_34458_739	0.73291	0.051191	ssa17	15.2	0	rs159405118	ssa17	7.3	0.3	rs159405118
2322	3231	GCR_cBin140_Ctg1_126_V2	0.7703	0.051178	n/a	n/a	n/a	n/a	n/a	n/a	n/a	n/a
3198	4423	GCR_cBin36482_Ctg1_113	0.77404	0.051178	n/a	n/a	n/a	n/a	ssa20	52.2	1	rs159402101
3660	5084	GCR_cBin5819_Ctg1_243	0.79037	0.051171	ssa10	50.6	0.6	rs159402547	ssa10	52.9	2.1	rs159402547
861	1195	ESTNV_32699_311	0.7687	0.051155	n/a	n/a	n/a	n/a	ssa09	69.2	4.1	rs159404830
790	1099	ESTNV_32044_621	0.80113	0.051153	ssa02	41.8	4.4	rs159404760	ssa02	43.6	22.9	rs159404760
3404	4717	GCR_cBin42989_Ctg1_69_V2	0.76632	0.05115	n/a	n/a	n/a	n/a	n/a	n/a	n/a	n/a
1085	1501	ESTNV_34292_856	0.72319	0.051145	ssa06	21.6	4.9	rs159405080	ssa06	30.9	3.4	rs159405080
267	385	ESTNV_23739_381	0.75452	0.05113	ssa09	73.8	0.5	rs159404212	ssa09	65.4	3.6	rs159404212
1200	1655	ESTNV_35022_52	0.80305	0.051124	ssa26/28	23.6	2.7	rs159407009	ssa26	66.5	1.6	rs159407009
1196	1649	ESTNV_34987_849	0.77486	0.051121	ssa02	81	4.4	rs159407006	ssa02	87.6	25.2	rs159407006
1789	2491	ESTV_15302_170	0.77254	0.051112	n/a	n/a	n/a	n/a	ssa07	66.4	57.9	rs159405777
2835	3933	GCR_cBin2635_Ctg1_167	0.76068	0.051108	n/a	n/a	n/a	n/a	ssa09	105.4	54.7	rs159403369
3264	4514	GCR_cBin38024_Ctg1_90	0.78445	0.051108	n/a	n/a	n/a	n/a	ssa11	13.6	0.2	rs159403613
3399	4710	GCR_cBin42890_Ctg1_41	0.7916	0.051104	n/a	n/a	n/a	n/a	ssa10	63.9	2.4	rs159403700
1954	2716	ESTV_16934_1328	0.75249	0.051076	n/a	n/a	n/a	n/a	ssa05	92.8	44.2	rs159405882
714	991	ESTNV_31212_591	0.77678	0.051072	n/a	n/a	n/a	n/a	ssa17	26.3	0.3	rs159404665
1731	2416	ESTV_14458_534	0.78596	0.051061	n/a	n/a	n/a	n/a	ssa11	84.2	5.3	rs159405748
2015	2804	ESTV_17694_278	0.76762	0.051038	n/a	n/a	n/a	n/a	ssa01	17.5	48.2	rs159407526
2573	3566	GCR_cBin19811_Ctg1_166	0.74082	0.051037	n/a	n/a	n/a	n/a	ssa20	24.4	0.4	rs159401537
827	1141	ESTNV_32307_646	0.78596	0.05103	n/a	n/a	n/a	n/a	ssa25	53.6	0.7	rs159406740
108	153	ESTNV_13944_504	0.80305	0.051027	ssa08/29	63.4	10.1	rs159401048	ssa29	51.7	1	rs159401048
1174	1620	ESTNV_34857_1369	0.79773	0.051023	n/a	n/a	n/a	n/a	ssa15	51.4	2.4	rs159405184
1389	1931	ESTNV_36131_1879	0.75157	0.051017	n/a	n/a	n/a	n/a	ssa11	60.2	2	rs159405419
2625	3641	GCR_cBin21485_Ctg1_250	0.7445	0.051009	n/a	n/a	n/a	n/a	ssa07	85.5	57.9	rs159401591
3601	5005	GCR_cBin5159_Ctg1_408	0.78949	0.051001	ssa05	9.4	19.8	rs159403832	ssa05	11.2	42.4	rs159403832
3490	4832	GCR_cBin4585_Ctg1_148	0.76068	0.050999	n/a	n/a	n/a	n/a	ssa05	90.3	44.1	rs159402382
3180	4400	GCR_cBin35196_Ctg1_476	0.78015	0.050998	ssa09	96.6	0.5	rs159403571	ssa09	92.9	5.7	rs159403571
713	990	ESTNV_31210_275	0.67391	0.050984	ssa01p/23	118.1	50.8	rs159404664	ssa23	51.4	6.9	rs159404664
3616	5027	GCR_cBin531_Ctg1_115	0.75903	0.050965	n/a	n/a	n/a	n/a	ssa03	57.6	56.5	rs159406166
781	1088	ESTNV_31978_472	0.77486	0.050964	ssa14	74.6	53.4	rs159406707	ssa14	69	54	rs159406707
2974	4124	GCR_cBin2937_Ctg1_131	0.75452	0.050946	n/a	n/a	n/a	n/a	ssa15	59.4	4.2	rs159401901
3890	5429	GCR_hBin22204_Ctg1_118	0.81572	0.050941	n/a	n/a	n/a	n/a	ssa15	4.9	0	rs159402779
2850	3957	GCR_cBin26593_Ctg1_358	0.75903	0.050936	ssa09	70.3	0.3	rs159403378	ssa09	56	1.2	rs159403378
3658	5082	GCR_cBin5806_Ctg1_138	0.70968	0.050932	ssa05	8.4	19.8	rs159407686	ssa05	11.2	42.3	rs159407686
1785	2487	ESTV_15190_872	0.77486	0.050921	n/a	n/a	n/a	n/a	ssa06	80	4.3	rs119097082
3528	4890	GCR_cBin4755_Ctg1_228	0.77615	0.050918	n/a	n/a	n/a	n/a	ssa21	49.3	1.2	rs159402421
3641	5059	GCR_cBin5664_Ctg1_209	0.78596	0.050909	n/a	n/a	n/a	n/a	ssa06	41.9	3.8	rs159403860
1668	2330	ESTV_13359_249	0.74775	0.050908	n/a	n/a	n/a	n/a	ssa22	50.6	1.6	rs119097502
3472	4811	GCR_cBin45379_Ctg1_42	0.77615	0.050906	n/a	n/a	n/a	n/a	ssa20	24.4	0.4	rs159402370
2529	3514	GCR_cBin1872_Ctg1_543	0.7916	0.050902	n/a	n/a	n/a	n/a	ssa22	50.2	1.5	rs159407629
51	77	BASS123_B7_B04_360	0.78755	0.050901	n/a	n/a	n/a	n/a	ssa05	18.5	42.5	rs119097314
3133	4342	GCR_cBin33859_Ctg1_149	0.76632	0.050894	ssa08/29	9	2	rs159402041	ssa08	24.9	0.8	rs159402041
1935	2689	ESTV_16787_1639	0.77254	0.05089	n/a	n/a	n/a	n/a	ssa20	47.9	1	rs119097203
2615	3624	GCR_cBin21084_Ctg1_69	0.72252	0.050884	ssa04	44.6	0.4	rs159401582	ssa04	51.8	2.5	rs159401582
159	226	ESTNV_17527_71	0.78376	0.050883	n/a	n/a	n/a	n/a	ssa01	63.4	48.9	rs159404107
1767	2467	ESTV_14970_345	0.77254	0.050881	n/a	n/a	n/a	n/a	ssa07	104.1	58.7	rs119097065
12	19	BASS10_B7_F03_268	0.79037	0.050881	n/a	n/a	n/a	n/a	ssa13	70.2	3.5	rs119097271
3599	5002	GCR_cBin51453_Ctg1_93	0.78755	0.050844	n/a	n/a	n/a	n/a	ssa13	79.4	5.7	rs159403830
1268	1746	ESTNV_35408_642	0.78833	0.050842	ssa17	64.8	5	rs159407059	ssa17	68.9	8	rs159407059
1927	2681	ESTV_16749_1195	0.76307	0.050834	ssa19	62.8	0.8	rs159407491	ssa19	55.6	3.9	rs159407491
1702	2380	ESTV_14058_333	0.6914	0.050831	ssa10	61.8	0.6	rs119097014	ssa10	71.5	4.8	rs119097014
3639	5057	GCR_cBin5655_Ctg1_641	0.77404	0.050827	n/a	n/a	n/a	n/a	ssa13	50.2	1.7	rs159407679
1902	2648	ESTV_16589_223	0.79037	0.050816	ssa24	47.7	0	rs119097183	ssa24	46.2	2.9	rs119097183
3909	5454	GCR_hBin32294_Ctg1_368	0.78162	0.050814	n/a	n/a	n/a	n/a	ssa04	73.7	3.4	rs159402801
3148	4362	GCR_cBin3440_Ctg1_195	0.78596	0.050803	n/a	n/a	n/a	n/a	ssa19	37.5	3.1	rs159403554
1655	2308	ESTV_12726_105	0.794	0.050801	ssa09	60.4	0.3	rs159407377	ssa09	44.4	0.8	rs159407377
3703	5145	GCR_cBin6555_Ctg1_102	0.78305	0.050798	n/a	n/a	n/a	n/a	ssa04	20.5	2.2	rs159402586
252	364	ESTNV_23544_330	0.76669	0.050797	n/a	n/a	n/a	n/a	ssa01	54.4	48.7	rs159407990
333	472	ESTNV_25771_419	0.77615	0.050796	n/a	n/a	n/a	n/a	ssa07	98.9	58.2	rs159404272
187	262	ESTNV_20141_141	0.80548	0.050796	n/a	n/a	n/a	n/a	ssa11	49.5	1.6	rs159406276
3468	4803	GCR_cBin4502_Ctg2_241	0.8002	0.050795	n/a	n/a	n/a	n/a	ssa01	122.2	49.9	rs159402363
372	524	ESTNV_26650_383	0.7696	0.050761	n/a	n/a	n/a	n/a	ssa09	94.8	5.7	rs159401080
3230	4470	GCR_cBin37344_Ctg1_62	0.7986	0.050753	ssa09	107	5.2	rs159402144	ssa09	103.5	6.5	rs159402144
1158	1600	ESTNV_34751_1764	0.76068	0.050718	n/a	n/a	n/a	n/a	ssa01	133.1	49.9	rs159406979
2648	3670	GCR_cBin2194_Ctg1_506_V2	0.79903	0.050714	ssa07	44.2	47.8	rs159408192	n/a	n/a	n/a	n/a
2868	3980	GCR_cBin271_Ctg1_505	0.7038	0.050704	ssa16	30.2	0.1	rs159401807	ssa16	34.9	1.1	rs159401807
3077	4268	GCR_cBin31957_Ctg1_123	0.76762	0.050683	n/a	n/a	n/a	n/a	ssa11	68.3	2.2	rs159403505
2968	4116	GCR_cBin29198_Ctg1_37	0.76632	0.050628	ssa01q-fission	34.3	0	rs159401896	ssa01	127	49.9	rs159401896
1663	2323	ESTV_13198_123	0.80922	0.050626	ssa06	9.1	4.9	rs159405721	ssa06	9.1	2	rs159405721
3369	4656	GCR_cBin4170_Ctg1_233	0.80275	0.050624	ssa05	104	19.9	rs159402262	ssa05	101.1	44.2	rs159402262
3051	4227	GCR_cBin31103_Ctg1_155	0.78074	0.050614	n/a	n/a	n/a	n/a	ssa09	87.4	5.6	rs159401971
1834	2553	ESTV_15849_683	0.78596	0.05058	ssa11	48.5	0	rs159405809	ssa11	37	1	rs159405809
53	79	BASS123_B7_C01_773	0.8192	0.050569	ssa18	55.3	0	rs119097315	ssa18	38.6	1.7	rs119097315
2139	2980	GCR_cBin10089_Ctg1_71	0.7797	0.050564	n/a	n/a	n/a	n/a	ssa23	29.8	1.7	rs159401151
1567	2178	ESTNV_37052_1616	0.72252	0.050557	ssa08/29	3.7	2	rs159407303	ssa08	16.4	0.5	rs159407303
2436	3391	GCR_cBin16481_Ctg1_250	0.79674	0.050536	ssa06	22.3	4.9	rs159403120	ssa06	33	3.7	rs159403120
2608	3616	GCR_cBin20915_Ctg1_123	0.78663	0.050524	n/a	n/a	n/a	n/a	ssa19	56.6	3.9	rs159401574
355	502	ESTNV_26350_156	0.76307	0.050515	n/a	n/a	n/a	n/a	ssa01	88.5	49.6	rs159404296
1599	2228	ESTNV_37373_1395	0.78162	0.050514	ssa03	91	53.6	rs159405661	ssa03	77.5	56.8	rs159405661
1388	1930	ESTNV_36131_1579	0.71341	0.050492	ssa11	65.3	0.1	rs159407168	n/a	n/a	n/a	n/a
2114	2945	ESTV_21849_1648	0.77254	0.050445	n/a	n/a	n/a	n/a	ssa22	9.7	0	rs159406065
1136	1572	ESTNV_34639_1192	0.76762	0.050443	ssa09	104	0.5	rs159406965	ssa09	99.2	5.8	rs159406965
3636	5051	GCR_cBin553_Ctg1_197	0.78596	0.050431	n/a	n/a	n/a	n/a	ssa18	3.3	1.1	rs159402533
1604	2235	ESTNV_37420_1515	0.70815	0.050428	ssa01p/23	117.4	50.5	rs159405669	ssa23	51.1	2.2	rs159405669
2699	3745	GCR_cBin23239_Ctg1_26	0.78663	0.050418	ssa06	14.7	4.9	rs159403280	ssa06	21	3.2	rs159403280
2294	3187	GCR_cBin1337_Ctg1_212_V2	0.80548	0.050399	n/a	n/a	n/a	n/a	n/a	n/a	n/a	n/a
1928	2682	ESTV_16749_913	0.77254	0.050356	ssa19	64	25.2	rs159405872	ssa19	66.3	61.7	rs159405872
3093	4286	GCR_cBin32530_Ctg1_110	0.78015	0.050324	ssa26/28	61.6	8.7	rs159402003	ssa28	20.4	0.5	rs159402003
2906	4026	GCR_cBin27805_Ctg1_63	0.80614	0.050322	n/a	n/a	n/a	n/a	ssa10	87.9	65.8	rs159403402
2257	3135	GCR_cBin12541_Ctg1_62	0.79618	0.050299	ssa06	123.5	8.3	rs159401258	ssa06	118.3	5.8	rs159401258
2116	2949	ESTV_21870_705	0.81572	0.050215	ssa05	78.5	19.9	rs159406067	ssa05	0	0	rs159406067
869	1203	ESTNV_32722_405	0.75249	0.050205	ssa01p/23	117.8	50.8	rs159406769	ssa23	51.3	3.1	rs159406769
3072	4262	GCR_cBin31845_Ctg1_145_V2	0.75157	0.050198	n/a	n/a	n/a	n/a	n/a	n/a	n/a	n/a
2421	3374	GCR_cBin16296_Ctg1_49	0.80113	0.050187	ssa24	53.4	0.3	rs159403110	ssa24	58.1	4.1	rs159403110
764	1065	ESTNV_31840_477	0.78755	0.050177	n/a	n/a	n/a	n/a	ssa13	76.7	4.6	rs159406694
3659	5083	GCR_cBin5806_Ctg1_204	0.7274	0.050171	ssa05	8.4	19.8	rs159403869	ssa05	11.2	42.3	rs159403869
3522	4879	GCR_cBin4710_Ctg1_83	0.79481	0.05016	ssa11	64.4	0.1	rs159402415	ssa11	54.6	1.8	rs159402415
3630	5044	GCR_cBin5440_Ctg1_39	0.79269	0.050134	ssa01q-fission	5.2	0	rs159406168	ssa01	72.5	48.9	rs159406168
3501	4849	GCR_cBin46385_Ctg1_67	0.7696	0.050096	n/a	n/a	n/a	n/a	ssa01	116	49.9	rs159402393
3649	5073	GCR_cBin5761_Ctg1_361	0.77833	0.05009	n/a	n/a	n/a	n/a	ssa01	13.6	47.8	rs159403866
3906	5450	GCR_hBin32056_Ctg1_111	0.79317	0.050056	n/a	n/a	n/a	n/a	ssa13	10.6	0	rs159402799
2104	2933	ESTV_21702_136	0.76632	0.050029	n/a	n/a	n/a	n/a	ssa02	62.8	23.4	rs159406054
1527	2118	ESTNV_36856_820	0.7986	0.049999	ssa17	44.2	0	rs159405567	ssa17	43.1	0.8	rs159405567
3899	5442	GCR_hBin30557_Ctg1_178	0.76404	0.049993	ssa27	10.7	1.6	rs159402791	ssa27	16.5	0.6	rs159402791
1240	1709	ESTNV_35219_276	0.80433	0.049984	n/a	n/a	n/a	n/a	ssa25	30.5	0.1	rs159405249
1615	2251	ESTNV_37550_1185	0.80548	0.04995	n/a	n/a	n/a	n/a	ssa18	52.9	2.2	rs159405684
3483	4823	GCR_cBin45656_Ctg1_97	0.81479	0.049937	ssa07	36.5	47.8	rs159403748	ssa07	42.6	57.6	rs159403748
2987	4142	GCR_cBin29936_Ctg1_299	0.73409	0.049923	ssa11	70.1	0.1	rs159401913	ssa11	67.7	2.2	rs159401913
2589	3587	GCR_cBin20352_Ctg1_163	0.79269	0.049897	ssa03	33.3	53.6	rs159401557	ssa03	31	55.4	rs159401557
2634	3653	GCR_cBin21671_Ctg1_284	0.82033	0.049836	n/a	n/a	n/a	n/a	ssa16	46.9	1.7	rs159403240
803	1112	ESTNV_32134_414	0.76404	0.049833	ssa13	43.1	0	rs159406720	ssa13	71.8	3.8	rs159406720
2647	3669	GCR_cBin2194_Ctg1_315	0.82102	0.049832	ssa07	16.2	47.8	rs159401611	ssa07	17.6	57.2	rs159401611
3243	4485	GCR_cBin37617_Ctg1_143	0.83837	0.049832	ssa26/28	47.6	2.7	rs159402153	ssa26	23.7	1.2	rs159402153
2894	4011	GCR_cBin27595_Ctg1_103	0.80113	0.049818	ssa04	45.1	0.4	rs159401831	ssa04	52.1	2.7	rs159401831
727	1006	ESTNV_31330_1236	0.80922	0.049811	n/a	n/a	n/a	n/a	ssa12	76.9	5.3	rs159404680
393	550	ESTNV_27042_601	0.80922	0.049801	n/a	n/a	n/a	n/a	ssa05	0.2	1.7	rs159406433
2667	3693	GCR_cBin22346_Ctg1_324	0.84932	0.049791	n/a	n/a	n/a	n/a	ssa27	45	1.4	rs159401628
960	1322	ESTNV_33467_243	0.78305	0.049786	ssa03	5.9	19.2	rs159404926	n/a	n/a	n/a	n/a
683	955	ESTNV_30983_1638	0.7703	0.049759	ssa04	44.6	0.4	rs159404636	ssa04	0	0	rs159404636
2872	3984	GCR_cBin2713_Ctg1_83	0.81812	0.049736	ssa15	7.1	0	rs159401812	ssa15	18	0.2	rs159401812
448	630	ESTNV_28034_927	0.78015	0.049731	n/a	n/a	n/a	n/a	ssa23	41.3	1.8	rs159406470
321	460	ESTNV_25442_538	0.73142	0.049704	ssa12	35.8	9.5	rs159404263	ssa12	65.7	5.2	rs159404263
654	919	ESTNV_30703_71	0.82033	0.049697	n/a	n/a	n/a	n/a	ssa12	81.1	5.4	rs159404608
2432	3386	GCR_cBin16471_Ctg1_206	0.73438	0.049694	ssa05	0.3	17.1	rs159403117	ssa05	1.1	36.8	rs159403117
2681	3716	GCR_cBin22719_Ctg1_185	0.75903	0.049683	ssa15	31.4	0	rs159401641	ssa15	42.3	1.9	rs159401641
2068	2882	ESTV_20764_175	0.8127	0.049648	n/a	n/a	n/a	n/a	ssa11	57.3	2	rs159406000
3196	4421	GCR_cBin36369_Ctg1_66	0.8192	0.049615	ssa01p/23	111.4	49.7	rs159403575	ssa23	42.9	1.8	rs159403575
3800	5285	GCR_cBin8386_Ctg1_676	0.80825	0.049611	ssa09	52.9	0	rs159406196	ssa09	30.1	0.6	rs159406196
1578	2197	ESTNV_37177_1180	0.81768	0.049611	ssa06	97.5	7.1	rs159407315	n/a	n/a	n/a	n/a
3588	4987	GCR_cBin50807_Ctg1_60	0.794	0.049589	ssa22	55.9	0	rs159402503	ssa22	46.2	1.3	rs159402503
2040	2834	ESTV_19159_452	0.79773	0.049582	ssa26/28	4.8	2	rs159407532	ssa26	76	2	rs159407532
2847	3948	GCR_cBin26501_Ctg1_59	0.80975	0.049572	ssa14	70	0	rs159401785	ssa14	60.7	1.9	rs159401785
226	329	ESTNV_22734_289	0.82157	0.049552	ssa14	51	0	rs159404180	ssa14	33.7	0.5	rs159404180
1190	1641	ESTNV_34947_1545	0.80164	0.049545	ssa15	46.6	0	rs159405206	ssa15	62	4.4	rs159405206
2381	3314	GCR_cBin15249_Ctg1_119	0.80164	0.049533	ssa11	27.6	0	rs159401369	ssa11	18	0.2	rs159401369
1106	1533	ESTNV_34454_2012	0.74627	0.04952	ssa13	52.6	0	rs159406946	ssa13	85.3	5.8	rs159406946
3473	4812	GCR_cBin45434_Ctg1_46	0.78596	0.049512	ssa09	76.4	0.5	rs159402372	ssa09	67.4	4.1	rs159402372
1512	2091	ESTNV_36745_1460	0.72613	0.049479	ssa08/29	3.7	1.8	rs159405546	ssa08	12.3	0.4	rs159405546
1833	2552	ESTV_15835_504	0.80922	0.049462	ssa09	70	0.3	rs159401133	ssa09	56	1.1	rs159401133
3121	4321	GCR_cBin33361_Ctg1_258	0.80394	0.049449	n/a	n/a	n/a	n/a	ssa03	84.1	57.1	rs159402028
3086	4279	GCR_cBin3221_Ctg1_205	0.82998	0.049422	n/a	n/a	n/a	n/a	ssa19	57	4	rs159406144
3009	4169	GCR_cBin30256_Ctg1_109	0.79817	0.049419	n/a	n/a	n/a	n/a	ssa03	14.1	54.9	rs159401930
3071	4261	GCR_cBin31814_Ctg1_449	0.79967	0.049415	n/a	n/a	n/a	n/a	ssa11	84.2	9.5	rs159401988
1524	2115	ESTNV_36844_1704	0.82998	0.04941	ssa11	56	0	rs159405561	ssa11	46	1.3	rs159405561
577	805	ESTNV_29704_289	0.81572	0.049387	n/a	n/a	n/a	n/a	ssa09	66.1	3.7	rs159404523
2887	4003	GCR_cBin2733_Ctg1_528	0.82495	0.049369	ssa02	82.2	4.4	rs159403392	ssa02	96.4	25.4	rs159403392
2629	3646	GCR_cBin21542_Ctg1_121	0.81701	0.049366	ssa06	112.9	7.1	rs159401595	ssa06	111	4.4	rs159401595
2286	3178	GCR_cBin131_Ctg1_456	0.80825	0.049345	ssa15	30.1	0	rs159401285	ssa15	39.8	1.9	rs159401285
1023	1412	ESTNV_33832_1008	0.80825	0.049324	ssa09	70.2	0.3	rs159406884	ssa09	56	1.2	rs159406884
3038	4209	GCR_cBin30873_Ctg1_172	0.74082	0.04932	ssa09	71.9	0.5	rs159401961	ssa09	60.4	3.4	rs159401961
3211	4443	GCR_cBin36761_Ctg1_126_V2_NullAll	0.80922	0.049311	n/a	n/a	n/a	n/a	n/a	n/a	n/a	n/a
729	1009	ESTNV_31356_1107	0.73496	0.04931	ssa15	55.9	0.9	rs159406668	ssa15	76	5.4	rs159406668
611	857	ESTNV_30244_819	0.794	0.049293	ssa09	65.6	0.3	rs159406599	ssa09	51.3	0.9	rs159406599
1352	1874	ESTNV_35943_786	0.794	0.049219	ssa12	74.5	18.7	rs159407131	ssa12	117.8	11.9	rs159407131
2478	3447	GCR_cBin17509_Ctg1_23	0.83287	0.049178	ssa01p/23	113.2	50.5	rs159401449	ssa23	47.2	2	rs159401449
1206	1664	ESTNV_35046_434	0.79618	0.049172	n/a	n/a	n/a	n/a	ssa13	86.6	8.9	rs159405218
1724	2405	ESTV_14349_383	0.8359	0.049135	ssa09	74.6	0.5	rs159407397	ssa09	66.1	4.1	rs159407397
2051	2853	ESTV_19994_671	0.77404	0.049117	ssa09	72	0.5	rs159407536	ssa09	60.5	3.4	rs159407536
2770	3851	GCR_cBin25237_Ctg1_243	0.81408	0.049098	ssa22	59.8	0	rs159401717	ssa22	52.4	1.6	rs159401717
3238	4478	GCR_cBin3754_Ctg1_41	0.82284	0.049094	ssa09	65.6	0.3	rs159406152	ssa09	50.5	0.9	rs159406152
3449	4777	GCR_cBin44391_Ctg1_177	0.82763	0.049081	n/a	n/a	n/a	n/a	ssa06	110.4	4.4	rs159403726
353	499	ESTNV_26306_372	0.77486	0.049065	ssa06	22.7	4.9	rs159404294	ssa06	33.3	3.7	rs159404294
2527	3511	GCR_cBin18679_Ctg1_36_V2	0.81044	0.049054	n/a	n/a	n/a	n/a	n/a	n/a	n/a	n/a
675	946	ESTNV_30894_499	0.80975	0.049052	ssa17	60.5	0.2	rs159404630	ssa17	66.8	2.1	rs159404630
2521	3504	GCR_cBin18601_Ctg1_45	0.81479	0.049047	n/a	n/a	n/a	n/a	ssa10	45.7	1.6	rs159401495
597	837	ESTNV_29999_203	0.82607	0.04903	n/a	n/a	n/a	n/a	ssa17	63.8	1.4	rs159406585
3469	4805	GCR_cBin45108_Ctg1_92	0.81572	0.049023	n/a	n/a	n/a	n/a	ssa14	62.6	2.2	rs159402366
2860	3969	GCR_cBin26759_Ctg1_213	0.76632	0.049017	ssa10	65	0.6	rs159403383	ssa10	74.6	4.8	rs159403383
3345	4626	GCR_cBin4086_Ctg1_95	0.82157	0.049009	n/a	n/a	n/a	n/a	ssa12	112.4	6.5	rs159403668
2936	4074	GCR_cBin28563_Ctg1_122	0.84296	0.049009	n/a	n/a	n/a	n/a	ssa04	59.9	3.4	rs159401874
3917	5464	GCR_hBin33809_Ctg1_106	0.79773	0.049003	ssa03	114.4	53.6	rs159404018	ssa03	105.5	57.4	rs159404018
439	618	ESTNV_27803_242	0.80433	0.049002	n/a	n/a	n/a	n/a	ssa21	40	1.2	rs159404381
149	211	ESTNV_16766_113	0.81701	0.048947	ssa02	14	4.4	rs159404096	ssa02	14.5	22.1	rs159404096
2536	3521	GCR_cBin18827_Ctg1_195	0.81112	0.048929	ssa03	115.6	53.6	rs159401507	ssa03	108.7	57.6	rs159401507
693	966	ESTNV_31066_637	0.84449	0.048926	ssa15	53.7	0.9	rs159406654	ssa15	0	0	rs159406654
2775	3856	GCR_cBin25282_Ctg1_229	0.81112	0.04892	ssa17	57.8	0	rs159403340	ssa17	63.9	1.4	rs159403340
2429	3383	GCR_cBin16403_Ctg1_65	0.81768	0.048895	n/a	n/a	n/a	n/a	ssa14	69	23.6	rs159401411
3037	4208	GCR_cBin30873_Ctg1_139	0.77615	0.048892	ssa09	71.9	0.5	rs159401960	ssa09	60.4	3.4	rs159401960
3725	5178	GCR_cBin6856_Ctg1_53	0.81479	0.048885	n/a	n/a	n/a	n/a	ssa21	44.6	1.2	rs159403901
161	228	ESTNV_17647_210	0.81112	0.048883	n/a	n/a	n/a	n/a	ssa12	110.5	6.5	rs159404110
755	1051	ESTNV_31699_1208	0.80716	0.048858	n/a	n/a	n/a	n/a	ssa01	37.2	48.2	rs159404718
959	1321	ESTNV_33466_202	0.80164	0.048857	ssa11	57.2	0	rs159406840	ssa11	48.7	1.6	rs159406840
1685	2351	ESTV_13623_559	0.82763	0.04883	n/a	n/a	n/a	n/a	ssa14	68.9	5.1	rs159407384
3344	4625	GCR_cBin4084_Ctg1_85	0.82763	0.048817	ssa13	52.6	0.3	rs159402244	ssa13	86.4	5.8	rs159402244
686	958	ESTNV_30994_727	0.80355	0.048786	ssa17	44.5	0	rs159404638	ssa17	43.2	0.8	rs159404638
1371	1908	ESTNV_36087_1185	0.81977	0.048774	n/a	n/a	n/a	n/a	ssa23	0.2	0.6	rs159407157
2984	4139	GCR_cBin2987_Ctg1_60	0.80394	0.048762	ssa12	52.1	10.3	rs159401911	ssa12	86.4	5.4	rs159401911
3050	4226	GCR_cBin311_Ctg1_65	0.81204	0.048757	n/a	n/a	n/a	n/a	ssa22	47	1.3	rs159406138
2944	4085	GCR_cBin28712_Ctg1_124	0.81319	0.048755	ssa01p/23	3.8	44.6	rs159403426	ssa01	11.3	47.6	rs159403426
2092	2914	ESTV_21346_907	0.76307	0.048742	ssa10	51.9	0.6	rs119097394	ssa10	55.4	2.1	rs119097394
1033	1425	ESTNV_33910_178	0.81408	0.048739	n/a	n/a	n/a	n/a	ssa06	10.4	2.2	rs159408005
792	1101	ESTNV_32069_319	0.80716	0.048733	ssa01q-fission	29	0	rs159404761	ssa01	121	49.9	rs159404761
2085	2900	ESTV_21094_315	0.82821	0.048733	ssa14	67.5	0	rs159406022	ssa14	57.5	1.5	rs159406022
2910	4030	GCR_cBin27823_Ctg1_216	0.81112	0.048732	n/a	n/a	n/a	n/a	ssa27	45	1.4	rs159401843
2281	3173	GCR_cBin13017_Ctg1_241	0.80922	0.048731	ssa18	65.3	0.1	rs159401283	ssa18	59.7	2.2	rs159401283
1802	2510	ESTV_15472_73	0.84165	0.048728	ssa25	51.2	1.2	rs119097096	ssa25	23.3	0.1	rs119097096
2579	3574	GCR_cBin1996_Ctg1_126	0.82224	0.048709	n/a	n/a	n/a	n/a	ssa13	87.6	54.7	rs159401543
3143	4355	GCR_cBin34311_Ctg1_65	0.82495	0.0487	ssa06	123.5	8.1	rs159402053	ssa06	116.6	5.1	rs159402053
3081	4272	GCR_cBin320_Ctg1_314	0.79967	0.048686	ssa19	62.8	1	rs159401995	ssa19	58.4	4.3	rs159401995
344	490	ESTNV_26019_72	0.82763	0.048683	ssa06	121.7	8	rs159406407	ssa06	114.4	4.7	rs159406407
1462	2027	ESTNV_36457_2447	0.79481	0.048674	ssa04	0	0	rs159407220	ssa04	6.1	2	rs159407220
2317	3223	GCR_cBin13876_Ctg1_149	0.82362	0.048672	ssa03	109.9	53.6	rs159403036	ssa03	89.6	57.1	rs159403036
2638	3657	GCR_cBin21731_Ctg1_42	0.8002	0.048669	ssa24	49.6	0	rs159401603	ssa24	49.8	2.9	rs159401603
377	529	ESTNV_26771_357	0.84383	0.048662	ssa09	81.5	0.5	rs159406426	ssa09	70.1	4.6	rs159406426
1213	1674	ESTNV_35073_548	0.80716	0.048655	n/a	n/a	n/a	n/a	ssa21	7.8	1	rs159405224
2155	2997	GCR_cBin10566_Ctg1_68	0.82362	0.048653	ssa15	49.7	0.5	rs159401160	ssa15	65.8	4.4	rs159401160
1407	1954	ESTNV_36222_1730	0.84828	0.048644	ssa22	60.5	0	rs159407182	ssa22	53.4	1.7	rs159407182
2047	2844	ESTV_19731_284	0.80433	0.048641	n/a	n/a	n/a	n/a	ssa21	7.8	1	rs159405962
700	975	ESTNV_31115_754	0.83394	0.048638	ssa15	52.9	0.9	rs159406656	ssa15	73.7	5.3	rs159406656
2237	3105	GCR_cBin12050_Ctg1_66	0.84165	0.048632	ssa22	59.8	0	rs159401237	ssa22	52.4	1.6	rs159401237
2938	4077	GCR_cBin28590_Ctg1_106	0.8474	0.048619	n/a	n/a	n/a	n/a	ssa24	56.1	3	rs159401875
2652	3675	GCR_cBin22043_Ctg1_122	0.81319	0.048615	ssa22	61.2	0.6	rs159401617	ssa22	54.8	3.3	rs159401617
3248	4493	GCR_cBin37707_Ctg1_102	0.78305	0.048595	ssa05	43.7	19.8	rs159402156	ssa05	47.8	42.7	rs159402156
3577	4969	GCR_cBin50040_Ctg1_73	0.81044	0.048585	ssa24	49.6	0	rs159402489	ssa24	50.1	2.9	rs159402489
2453	3412	GCR_cBin16925_Ctg1_168_V2_NullAll	0.83348	0.048579	n/a	n/a	n/a	n/a	n/a	n/a	n/a	n/a
3664	5088	GCR_cBin5908_Ctg1_156	0.8359	0.048572	ssa18	7.9	0	rs159403871	ssa18	2.2	0.7	rs159403871
3708	5152	GCR_cBin6609_Ctg1_85	0.84013	0.048562	n/a	n/a	n/a	n/a	ssa03	4.8	54.7	rs159402590
3542	4909	GCR_cBin48270_Ctg1_181	0.80716	0.048559	n/a	n/a	n/a	n/a	ssa28	52.5	1.2	rs159402435
1664	2324	ESTV_13202_185	0.83695	0.048555	ssa16	55.6	1.6	rs159405722	ssa16	61.8	4.9	rs159405722
1059	1467	ESTNV_34126_647	0.78833	0.04855	ssa25	61.4	1.2	rs159405057	ssa25	35.6	0.2	rs159405057
2214	3071	GCR_cBin11404_Ctg1_50	0.84863	0.048545	n/a	n/a	n/a	n/a	ssa03	45.5	55.4	rs159401213
1635	2284	ESTV_12035_440	0.81768	0.048544	n/a	n/a	n/a	n/a	ssa28	53.5	8.5	rs119096967
3319	4593	GCR_cBin3975_Ctg1_89	0.83648	0.048541	ssa01p/23	117.8	50.8	rs159402218	ssa23	51.3	4	rs159402218
3900	5444	GCR_hBin30857_Ctg1_283	0.82607	0.04854	n/a	n/a	n/a	n/a	ssa14	31.7	0.5	rs159404010
282	407	ESTNV_24233_241	0.82919	0.048525	n/a	n/a	n/a	n/a	ssa22	50.4	1.6	rs159406352
1631	2279	ESTV_11898_329	0.81204	0.048522	n/a	n/a	n/a	n/a	ssa01	129.1	49.9	rs119096963
845	1172	ESTNV_32544_888	0.81479	0.048497	ssa06	18.2	4.9	rs159404808	ssa06	25.5	3.2	rs159404808
2246	3120	GCR_cBin12421_Ctg1_46	0.84884	0.048496	n/a	n/a	n/a	n/a	ssa10	1.7	0.5	rs159401248
1801	2509	ESTV_15472_446	0.80632	0.048492	ssa25	53.4	1.2	rs119097095	ssa25	23.3	0.1	rs119097095
2555	3544	GCR_cBin19415_Ctg1_122	0.79618	0.048474	ssa16	15.8	0	rs159401521	ssa16	15.9	0.6	rs159401521
3158	4372	GCR_cBin34655_Ctg1_140	0.81408	0.048468	n/a	n/a	n/a	n/a	ssa12	88.6	5.7	rs159403558
1054	1456	ESTNV_34072_2131	0.8359	0.048468	ssa21	56.1	0	rs159406905	ssa21	51.4	1.2	rs159406905
1477	2047	ESTNV_36546_226	0.83759	0.048468	ssa18	12.1	0	rs159407226	ssa18	3.6	1.2	rs159407226
3237	4477	GCR_cBin3754_Ctg1_259	0.84449	0.04846	ssa09	65.6	0.3	rs159403592	ssa09	50.5	0.9	rs159403592
2685	3725	GCR_cBin2281_Ctg1_31	0.83913	0.048456	n/a	n/a	n/a	n/a	ssa10	87.9	17.7	rs159403268
3325	4600	GCR_cBin39943_Ctg1_265	0.80275	0.048452	n/a	n/a	n/a	n/a	ssa03	5.2	54.8	rs159402224
3668	5099	GCR_cBin600_Ctg1_590	0.81044	0.048451	ssa13	48.1	0	rs159406173	ssa13	76.7	4.6	rs159406173
1327	1835	ESTNV_35783_1291	0.81408	0.048445	n/a	n/a	n/a	n/a	ssa04	44.6	2.5	rs159405342
2176	3027	GCR_cBin10801_Ctg1_300	0.8474	0.048444	ssa03	96.9	53.6	rs159401180	ssa03	82.9	56.8	rs159401180
3239	4479	GCR_cBin3754_Ctg1_594	0.80614	0.048442	ssa09	65.6	0.3	rs159406153	ssa09	50.5	0.9	rs159406153
2934	4072	GCR_cBin28548_Ctg1_73	0.84296	0.048441	n/a	n/a	n/a	n/a	ssa03	100.8	57.2	rs159403421
2746	3817	GCR_cBin24657_Ctg1_217_V2	0.81479	0.048437	ssa03	10	26.7	rs159408205	n/a	n/a	n/a	n/a
3144	4356	GCR_cBin34311_Ctg1_94	0.82439	0.048432	ssa06	123.5	8	rs159402054	ssa06	116.6	5.1	rs159402054
2509	3488	GCR_cBin1841_Ctg1_67	0.81626	0.04842	n/a	n/a	n/a	n/a	ssa26	58.4	1.2	rs159401484
1224	1688	ESTNV_35121_752	0.83474	0.04842	ssa10	40.3	0	rs159405235	ssa10	40	1.6	rs159405235
3713	5159	GCR_cBin6717_Ctg1_141	0.83695	0.048413	ssa11	20.1	0	rs159406184	ssa11	13.6	0.2	rs159406184
1038	1431	ESTNV_33945_314	0.82224	0.048406	ssa15	28.1	0	rs159405023	n/a	n/a	n/a	n/a
1951	2713	ESTV_16913_418	0.83523	0.048401	ssa10	40.8	0	rs119097391	ssa10	40	1.6	rs119097391
2296	3190	GCR_cBin1343_Ctg1_382	0.79903	0.048394	ssa13	52.6	1.7	rs159401291	ssa13	86.8	9.1	rs159401291
2480	3449	GCR_cBin1755_Ctg1_224	0.83287	0.048388	ssa02	12.7	4.4	rs159401452	ssa02	11.2	22	rs159401452
3665	5094	GCR_cBin5951_Ctg1_108	0.82362	0.048386	n/a	n/a	n/a	n/a	ssa04	35.4	2.5	rs159402552
1920	2671	ESTV_16692_1970	0.81319	0.048381	n/a	n/a	n/a	n/a	ssa10	37.6	1.6	rs119097194
1207	1665	ESTNV_35046_681	0.82495	0.048377	n/a	n/a	n/a	n/a	ssa13	86.6	8.9	rs159407015
3017	4178	GCR_cBin30387_Ctg1_91	0.83287	0.04837	n/a	n/a	n/a	n/a	ssa26	64.8	1.2	rs159401936
3128	4337	GCR_cBin33713_Ctg1_211	0.8474	0.04837	n/a	n/a	n/a	n/a	ssa01	111.9	49.8	rs159402036
958	1320	ESTNV_33466_1224	0.82763	0.048361	ssa11	57.2	0	rs159404925	ssa11	48.3	1.6	rs159404925
1382	1923	ESTNV_36118_106	0.78596	0.04836	n/a	n/a	n/a	n/a	ssa13	86.8	9.1	rs159405412
2954	4099	GCR_cBin28945_Ctg1_147	0.82102	0.04836	n/a	n/a	n/a	n/a	ssa01	73.1	48.9	rs159403433
997	1375	ESTNV_33670_888	0.82763	0.048353	n/a	n/a	n/a	n/a	ssa12	88.5	5.5	rs159406862
3710	5155	GCR_cBin6663_Ctg1_796	0.84165	0.048351	n/a	n/a	n/a	n/a	ssa23	23.9	1.7	rs159407692
3970	5546	MHC_IA_31750-31920	0.8359	0.048341	n/a	n/a	n/a	n/a	ssa27	26.6	1.1	rs159407735
1505	2081	ESTNV_36697_1478	0.83782	0.048337	ssa02	57.4	4.4	rs159405535	ssa02	61.9	23.4	rs159405535
1816	2528	ESTV_15610_550	0.82224	0.048329	ssa09	66.7	0.3	rs119097111	ssa09	51.7	0.9	rs119097111
540	755	ESTNV_29283_367	0.83287	0.048311	ssa03	58.6	53.6	rs159406542	ssa03	47.2	55.4	rs159406542
2082	2897	ESTV_21093_430	0.80394	0.048289	n/a	n/a	n/a	n/a	ssa03	53.5	55.4	rs159406021
3508	4861	GCR_cBin46603_Ctg1_147	0.84696	0.04828	n/a	n/a	n/a	n/a	ssa29	25.1	0.1	rs159402400
3390	4696	GCR_cBin42631_Ctg1_147	0.79773	0.048273	n/a	n/a	n/a	n/a	ssa25	34.8	0.2	rs159402301
2528	3512	GCR_cBin18679_Ctg1_42	0.82919	0.048269	n/a	n/a	n/a	n/a	ssa25	43.3	0.4	rs159401500
3335	4614	GCR_cBin40254_Ctg1_205	0.84351	0.048269	ssa12	57.1	10.3	rs159403664	ssa12	93.1	6.3	rs159403664
1280	1761	ESTNV_35473_2001	0.80975	0.048265	ssa25	62.3	1.2	rs159407067	ssa25	39.1	0.4	rs159407067
2	8	AY388588_a	0.84383	0.048265	ssa12	53.8	10.3	rs159407970	ssa12	87	5.4	rs159407970
3655	5079	GCR_cBin5772_Ctg1_288	0.8359	0.048262	ssa03	111.8	53.6	rs159402545	ssa03	100.8	57.2	rs159402545
3684	5121	GCR_cBin630_Ctg1_411	0.79817	0.048256	ssa01p/23	0.2	32.2	rs159402569	ssa01	0.1	36.4	rs159402569
1185	1636	ESTNV_34937_1396	0.83287	0.048254	n/a	n/a	n/a	n/a	ssa01	8.8	47.5	rs159405203
2188	3043	GCR_cBin11102_Ctg1_74	0.83139	0.048248	ssa27	10.7	1.6	rs159401191	ssa27	16.5	0.6	rs159401191
503	700	ESTNV_28743_828	0.80614	0.048232	n/a	n/a	n/a	n/a	ssa13	76	4.6	rs159404444
1518	2102	ESTNV_36791_1087	0.84529	0.048225	n/a	n/a	n/a	n/a	ssa13	41.3	0.3	rs159407259
3308	4574	GCR_cBin39236_Ctg1_56	0.81572	0.048224	ssa15	28.1	0	rs159402203	ssa15	32.6	1.8	rs159402203
2998	4155	GCR_cBin30150_Ctg1_224	0.8359	0.048224	ssa12	29	9.5	rs159403456	ssa12	53.2	4.8	rs159403456
2556	3545	GCR_cBin19427_Ctg1_61	0.83648	0.048224	ssa15	42.5	0	rs159401523	ssa15	55.5	2.4	rs159401523
1097	1522	ESTNV_34414_656	0.84351	0.048218	ssa10	76.3	19.8	rs159406943	ssa10	87.9	63.9	rs159406943
1575	2193	ESTNV_37167_1886	0.81812	0.048217	ssa12	74.1	10.5	rs159405631	ssa12	117.6	7.3	rs159405631
2149	2991	GCR_cBin10459_Ctg1_42	0.82919	0.048216	ssa11	0	0	rs159407609	ssa11	1.9	0.1	rs159407609
1745	2439	ESTV_14649_80	0.8127	0.048212	ssa10	40.8	0	rs119097047	ssa10	40.2	1.6	rs119097047
743	1031	ESTNV_31573_185	0.79317	0.048207	ssa24	51.2	0	rs159404700	ssa24	50.9	2.9	rs159404700
52	78	BASS123_B7_C01_496	0.81977	0.048197	n/a	n/a	n/a	n/a	ssa18	38.6	1.7	rs119097353
2320	3229	GCR_cBin13973_Ctg1_210	0.83913	0.048196	n/a	n/a	n/a	n/a	ssa13	50.4	1.7	rs159401312
1901	2647	ESTV_16586_812	0.83474	0.048194	ssa03	11.5	51.1	rs159405855	ssa03	1.7	53.7	rs159405855
589	824	ESTNV_29856_275	0.84575	0.048186	n/a	n/a	n/a	n/a	ssa23	36	1.7	rs159404537
3228	4468	GCR_cBin37317_Ctg1_131	0.85521	0.048166	ssa01p/23	55.3	46	rs159402142	ssa01	54.1	48.4	rs159402142
1948	2708	ESTV_16907_342	0.82919	0.048163	n/a	n/a	n/a	n/a	ssa03	31	55.4	rs119097218
1369	1904	ESTNV_36072_124	0.81812	0.048158	ssa03	71	53.6	rs159405400	ssa03	59	56.6	rs159405400
2553	3542	GCR_cBin19394_Ctg1_156	0.83069	0.048148	n/a	n/a	n/a	n/a	ssa04	105.6	4.1	rs159401520
1821	2537	ESTV_15722_638	0.83287	0.048148	ssa04	0.6	0	rs159405803	ssa04	6.1	2.1	rs159405803
3895	5436	GCR_hBin2876_Ctg1_76	0.82821	0.048146	n/a	n/a	n/a	n/a	ssa06	111.3	4.4	rs159402789
2738	3802	GCR_cBin2432_Ctg1_559	0.82362	0.048138	ssa04	45.7	0.4	rs159407646	ssa04	52.1	2.8	rs159407646
433	610	ESTNV_27729_435	0.83209	0.048138	n/a	n/a	n/a	n/a	ssa04	68.9	3.4	rs159406456
39	59	BASS119_B7_A09_188	0.81572	0.048135	ssa15	44.3	0	rs119097292	ssa15	57.6	2.4	rs119097292
698	973	ESTNV_31110_261	0.83523	0.048132	ssa01p/23	63.3	49.7	rs159404652	ssa23	13.2	1.5	rs159404652
1936	2691	ESTV_16790_1641	0.84449	0.048127	ssa26/28	18.1	Mono	rs159407493	ssa26	69.6	1.6	rs159407493
3730	5183	GCR_cBin6924_Ctg1_136	0.8192	0.048122	ssa14	67.5	0	rs159402607	ssa14	57.1	1.5	rs159402607
3467	4802	GCR_cBin44960_Ctg1_57	0.80275	0.048117	n/a	n/a	n/a	n/a	ssa28	53.7	10.7	rs159403737
2030	2822	ESTV_18571_534	0.82763	0.048113	n/a	n/a	n/a	n/a	ssa22	44.9	1.3	rs159405939
2303	3200	GCR_cBin13688_Ctg1_129	0.82551	0.048112	n/a	n/a	n/a	n/a	ssa03	5.4	54.8	rs159403024
1969	2737	ESTV_17053_1027	0.80614	0.048108	n/a	n/a	n/a	n/a	ssa10	56.8	2.3	rs159405890
699	974	ESTNV_31110_721	0.81768	0.048108	ssa01p/23	63.3	49.7	rs159404653	ssa23	13.2	1.5	rs159404653
3592	4991	GCR_cBin5099_Ctg1_526	0.83348	0.048105	ssa12	46.4	9.8	rs159402506	ssa12	70.4	5.2	rs159402506
1118	1546	ESTNV_34518_687	0.80825	0.048103	ssa11	65.3	0.1	rs159405126	ssa11	57.5	2	rs159405126
242	348	ESTNV_23338_93	0.82102	0.048089	ssa26/28	58.9	8.7	rs159406326	ssa28	8.3	0.5	rs159406326
1463	2028	ESTNV_36462_1509	0.84296	0.048085	ssa03	13.9	52.6	rs159405492	ssa03	4.8	54.7	rs159405492
2697	3741	GCR_cBin23202_Ctg1_93	0.81701	0.048083	ssa03	14.2	53.2	rs159403279	ssa03	5.2	54.8	rs159403279
3292	4555	GCR_cBin3879_Ctg2_583	0.83348	0.048072	n/a	n/a	n/a	n/a	ssa06	46.2	4	rs159407667
2537	3522	GCR_cBin18827_Ctg1_65	0.83837	0.04807	ssa03	115.6	53.6	rs159403176	ssa03	109.4	57.6	rs159403176
3499	4847	GCR_cBin46371_Ctg1_98	0.81768	0.048068	ssa13	37.9	0	rs159403761	ssa13	54.6	1.9	rs159403761
648	912	ESTNV_30650_234	0.82439	0.048067	n/a	n/a	n/a	n/a	ssa16	56.7	4.7	rs159406630
3333	4612	GCR_cBin40204_Ctg1_117	0.83474	0.048066	ssa24	53.4	0.2	rs159402230	ssa24	57.1	3	rs159402230
3006	4165	GCR_cBin30238_Ctg1_42	0.83965	0.048066	n/a	n/a	n/a	n/a	ssa15	67.6	4.8	rs159403461
3709	5153	GCR_cBin6609_Ctg1_88	0.8192	0.048063	n/a	n/a	n/a	n/a	ssa03	4.8	54.7	rs159403888
805	1114	ESTNV_32145_143	0.80548	0.048055	n/a	n/a	n/a	n/a	ssa19	57.1	4	rs159406722
1266	1744	ESTNV_35401_522	0.79817	0.048052	n/a	n/a	n/a	n/a	ssa13	64.8	3.3	rs159407057
2771	3852	GCR_cBin25248_Ctg1_228	0.85353	0.048051	ssa02	81	4.4	rs159401718	ssa02	92	25.4	rs159401718
2002	2787	ESTV_17458_1031	0.84013	0.048049	ssa03	103.2	53.6	rs159405915	ssa03	84	57.1	rs159405915
50	76	BASS122_B7_C07_415	0.81204	0.048048	n/a	n/a	n/a	n/a	ssa14	63.6	2.3	rs119097313
1383	1924	ESTNV_36118_431	0.82033	0.048044	ssa13	52.6	3.3	rs159407165	ssa13	86.8	9.1	rs159407165
2845	3946	GCR_cBin26476_Ctg1_62	0.82998	0.048039	ssa13	42.7	0	rs159401783	ssa13	69.4	3.3	rs159401783
1989	2764	ESTV_17259_222	0.82643	0.048037	n/a	n/a	n/a	n/a	ssa29	50.4	0.3	rs159401142
147	209	ESTNV_16657_595	0.82495	0.04803	ssa07	95.6	48.8	rs159404094	ssa07	107.6	59.2	rs159404094
3446	4772	GCR_cBin44215_Ctg1_224	0.84932	0.048026	ssa15	40.7	0	rs159402345	ssa15	52.1	2.4	rs159402345
3310	4579	GCR_cBin3933_Ctg1_163	0.82495	0.048024	ssa09	24.5	0	rs159403647	ssa09	5.6	0.6	rs159403647
2152	2994	GCR_cBin10510_Ctg1_197	0.83139	0.048022	n/a	n/a	n/a	n/a	ssa04	49.9	2.5	rs159401158
2530	3515	GCR_cBin18757_Ctg1_198	0.80164	0.048021	ssa20	43.2	0	rs159401501	ssa20	56.9	1.4	rs159401501
2475	3444	GCR_cBin1744_Ctg1_256	0.83523	0.04802	n/a	n/a	n/a	n/a	ssa20	1.7	0	rs159403146
2086	2903	ESTV_21147_1072	0.83913	0.048019	ssa10	39.2	0	rs159406025	ssa10	37.5	1.6	rs159406025
2474	3443	GCR_cBin1743_Ctg1_120	0.83474	0.048012	ssa11	49.9	0	rs159401447	ssa11	42.2	1.1	rs159401447
2992	4149	GCR_cBin3009_Ctg1_335	0.82033	0.048003	n/a	n/a	n/a	n/a	ssa13	86.6	6	rs159401917
2324	3233	GCR_cBin1402_Ctg1_336	0.83287	0.047996	n/a	n/a	n/a	n/a	ssa17	65.3	1.4	rs159403041
3273	4526	GCR_cBin38289_Ctg1_239	0.83782	0.047991	n/a	n/a	n/a	n/a	ssa03	104.6	57.4	rs159403618
3718	5164	GCR_cBin6764_Ctg1_36	0.82102	0.047986	n/a	n/a	n/a	n/a	ssa24	58	3.4	rs159403892
1298	1786	ESTNV_35593_1402	0.79817	0.047982	ssa01q-fission	30.2	0	rs159407086	ssa01	122.1	49.9	rs159407086
3120	4320	GCR_cBin3336_Ctg1_114	0.8479	0.047982	ssa13	32.5	0	rs159403531	ssa13	48.8	1.6	rs159403531
3633	5047	GCR_cBin5484_Ctg1_233	0.79618	0.04798	n/a	n/a	n/a	n/a	ssa11	11.2	0.2	rs159402531
2895	4014	GCR_cBin27635_Ctg1_277	0.82998	0.047973	n/a	n/a	n/a	n/a	ssa06	4.5	1.7	rs159401833
1037	1429	ESTNV_33917_998	0.8359	0.047969	n/a	n/a	n/a	n/a	ssa04	88.2	3.4	rs159406891
3555	4937	GCR_cBin48984_Ctg1_170	0.84383	0.047969	n/a	n/a	n/a	n/a	ssa14	62.6	2.3	rs159402456
3290	4552	GCR_cBin38774_Ctg1_204	0.83139	0.047967	n/a	n/a	n/a	n/a	ssa01	33.1	48.2	rs159402188
682	954	ESTNV_30982_888	0.83287	0.047963	n/a	n/a	n/a	n/a	ssa07	28.2	57.4	rs159404635
3326	4601	GCR_cBin39947_Ctg1_178	0.82224	0.047961	n/a	n/a	n/a	n/a	ssa14	10.2	0.2	rs159402225
1189	1640	ESTNV_34941_567	0.83474	0.04796	ssa13	43.1	0	rs159405205	ssa13	70.7	3.5	rs159405205
143	205	ESTNV_16605_226	0.82919	0.047959	ssa26/28	74.2	8.7	rs159404092	n/a	n/a	n/a	n/a
125	184	ESTNV_15285_387	0.80614	0.047958	n/a	n/a	n/a	n/a	ssa01	29.3	48.2	rs159404076
2646	3668	GCR_cBin21922_Ctg1_271	0.82102	0.047958	ssa01q-fission	32.3	0	rs159403246	ssa01	125	49.9	rs159403246
2604	3609	GCR_cBin20843_Ctg1_110	0.82607	0.047957	n/a	n/a	n/a	n/a	ssa02	8.3	21.9	rs159403219
3879	5410	GCR_hBin18139_Ctg1_60	0.84418	0.047957	ssa01q-fission	0	0	rs159402760	ssa01	63.4	48.9	rs159402760
1223	1687	ESTNV_35121_518	0.84235	0.047955	ssa10	40.2	0	rs159405234	ssa10	40	1.6	rs159405234
2693	3736	GCR_cBin2313_Ctg1_194	0.84575	0.047953	ssa06	124	57.9	rs159401649	ssa06	119	58.8	rs159401649
595	834	ESTNV_29977_638	0.82998	0.04795	n/a	n/a	n/a	n/a	ssa10	74.2	4.8	rs159404547
3739	5202	GCR_cBin7054_Ctg1_170	0.83069	0.047947	ssa11	69.8	0.1	rs159403911	ssa11	67.1	2.2	rs159403911
2358	3284	GCR_cBin14942_Ctg1_193	0.81044	0.047941	n/a	n/a	n/a	n/a	ssa24	46.2	2.9	rs159401355
1811	2520	ESTV_15528_560	0.84863	0.047925	ssa04	67.8	0.4	rs159407432	ssa04	70.3	3.4	rs159407432
1331	1839	ESTNV_35811_674	0.8192	0.047922	n/a	n/a	n/a	n/a	ssa05	4	42.2	rs159407113
1649	2300	ESTV_12417_208	0.8463	0.047917	n/a	n/a	n/a	n/a	ssa05	92.8	44.2	rs159407375
1284	1766	ESTNV_35490_178	0.8127	0.047913	ssa21	19	0	rs159405281	n/a	n/a	n/a	n/a
207	294	ESTNV_22297_283	0.83837	0.047913	n/a	n/a	n/a	n/a	ssa11	77.1	2.4	rs159406298
2033	2825	ESTV_18671_975	0.8474	0.047913	n/a	n/a	n/a	n/a	ssa13	50.6	1.8	rs159405942
3087	4280	GCR_cBin32263_Ctg1_236	0.81768	0.04791	n/a	n/a	n/a	n/a	ssa23	42.9	1.8	rs159402000
3174	4392	GCR_cBin3506_Ctg1_309	0.82284	0.047903	n/a	n/a	n/a	n/a	ssa04	74.1	3.4	rs159403568
1832	2551	ESTV_15829_126	0.83837	0.047903	ssa15	52.6	0.9	rs159407447	ssa15	73.4	5.3	rs159407447
3936	5494	GCR_hBin524_Ctg1_136	0.84418	0.047903	ssa14	70.4	0	rs159402838	ssa14	62	2	rs159402838
2399	3343	GCR_cBin15797_Ctg1_106	0.84165	0.047898	ssa27	43.7	5.6	rs159403096	ssa27	53.4	4.1	rs159403096
1815	2527	ESTV_15610_240	0.82033	0.047895	ssa09	66.7	0.3	rs159405796	ssa09	51.7	0.9	rs159405796
1777	2478	ESTV_15107_389	0.85097	0.047892	n/a	n/a	n/a	n/a	ssa01	13.6	47.8	rs119097071
3615	5023	GCR_cBin5269_Ctg1_474	0.82495	0.047891	ssa09	24.5	0	rs159403841	ssa09	5.6	0.6	rs159403841
777	1083	ESTNV_31962_1200	0.83139	0.047889	ssa24	49.6	0	rs159404748	ssa24	49.5	2.9	rs159404748
3923	5472	GCR_hBin3657_Ctg1_238	0.84696	0.047889	ssa20	32.5	0	rs159402817	ssa20	38.6	0.5	rs159402817
1602	2232	ESTNV_37396_105	0.83069	0.047882	ssa02	27.7	4.4	rs159407335	n/a	n/a	n/a	n/a
498	691	ESTNV_28633_1315	0.85204	0.047882	ssa16	40.2	0.1	rs159406504	ssa16	42.5	1.3	rs159406504
3265	4515	GCR_cBin38059_Ctg1_209	0.85799	0.047881	ssa10	62.2	0.6	rs159403614	ssa10	72	4.8	rs159403614
2607	3615	GCR_cBin20914_Ctg1_172	0.83287	0.04788	n/a	n/a	n/a	n/a	ssa19	49.5	3.1	rs159401573
348	494	ESTNV_26125_188	0.82224	0.047877	n/a	n/a	n/a	n/a	ssa01	10.8	47.5	rs159404289
3787	5269	GCR_cBin8284_Ctg1_213	0.80355	0.047874	ssa02	61.8	4.4	rs159402668	ssa02	69.1	23.7	rs159402668
3137	4347	GCR_cBin34177_Ctg1_218	0.83837	0.047868	n/a	n/a	n/a	n/a	ssa09	93.2	5.7	rs159403546
2574	3567	GCR_cBin19812_Ctg1_160	0.8463	0.047868	ssa26/28	95.7	8.8	rs159401538	ssa28	51.7	0.9	rs159401538
2439	3395	GCR_cBin16562_Ctg1_62	0.80275	0.047857	n/a	n/a	n/a	n/a	ssa15	48.3	2	rs159403122
2522	3505	GCR_cBin18612_Ctg1_67	0.84296	0.047856	n/a	n/a	n/a	n/a	ssa05	71.7	43.8	rs159401496
2295	3188	GCR_cBin13407_Ctg1_171	0.82998	0.047855	ssa21	56.1	0	rs159401290	ssa21	51.2	1.2	rs159401290
3181	4401	GCR_cBin35201_Ctg1_123	0.81626	0.047852	n/a	n/a	n/a	n/a	ssa11	54	1.8	rs159402086
2544	3529	GCR_cBin19003_Ctg1_46	0.82821	0.04785	n/a	n/a	n/a	n/a	ssa10	71.5	4.8	rs159401512
1347	1865	ESTNV_35913_743	0.82362	0.047849	ssa26/28	76.9	8.7	rs159405371	ssa28	41	0.7	rs159405371
3147	4361	GCR_cBin3437_Ctg1_211	0.84575	0.047845	n/a	n/a	n/a	n/a	ssa01	98	49.6	rs159407664
2328	3239	GCR_cBin14116_Ctg1_124	0.82157	0.047843	ssa12	25.4	9.4	rs159401322	ssa12	52	4.7	rs159401322
3366	4652	GCR_cBin41648_Ctg1_124	0.82998	0.047841	n/a	n/a	n/a	n/a	ssa02	8.3	21.9	rs159403678
1555	2159	ESTNV_37000_62	0.81044	0.047839	ssa13	43.4	0	rs159405600	ssa13	74.9	4.6	rs159405600
256	369	ESTNV_23559_399	0.81701	0.047839	ssa14	69.6	0	rs159402898	ssa14	60.5	1.8	rs159402898
2255	3133	GCR_cBin12507_Ctg1_228	0.81479	0.047835	n/a	n/a	n/a	n/a	ssa13	55.7	1.9	rs159401256
1949	2710	ESTV_16910_318	0.83139	0.047833	n/a	n/a	n/a	n/a	ssa06	75.7	4.3	rs119097219
3702	5143	GCR_cBin6541_Ctg1_187	0.83139	0.047833	ssa03	114.2	53.6	rs159403885	ssa03	104.4	57.4	rs159403885
2168	3018	GCR_cBin10734_Ctg1_109	0.83394	0.047832	ssa09	60.8	0.3	rs159402956	ssa09	44.4	0.8	rs159402956
3044	4218	GCR_cBin31008_Ctg1_69	0.85169	0.047831	ssa06	122	8	rs159403482	ssa06	114.4	4.7	rs159403482
3663	5087	GCR_cBin5905_Ctg1_35	0.83913	0.047827	n/a	n/a	n/a	n/a	ssa22	50.7	1.6	rs159407687
2985	4140	GCR_cBin29880_Ctg1_23	0.80825	0.047825	ssa05	76.6	19.9	rs159406134	ssa05	74.3	43.8	rs159406134
122	178	ESTNV_15037_70	0.85204	0.047823	ssa11	71.2	0.1	rs159404073	ssa11	68.8	2.3	rs159404073
1498	2073	ESTNV_36677_1536	0.85491	0.047823	ssa10	33.1	0	rs159405530	ssa10	32	1.6	rs159405530
2759	3837	GCR_cBin25050_Ctg1_158	0.8556	0.047796	ssa25	61.4	1.2	rs159401707	ssa25	35.9	0.2	rs159401707
110	157	ESTNV_14000_405	0.83069	0.047792	ssa05	18	19.8	rs159401050	ssa05	26.2	42.5	rs159401050
2119	2957	ESTV_21922_567	0.84601	0.047792	ssa15	44.3	0	rs159407598	ssa15	57.6	2.4	rs159407598
3746	5211	GCR_cBin7278_Ctg1_140	0.81479	0.047786	n/a	n/a	n/a	n/a	ssa01	0.5	45.9	rs159402623
2668	3694	GCR_cBin22346_Ctg1_42	0.83209	0.047779	ssa27	39.6	1.7	rs159407639	ssa27	45	1.4	rs159407639
286	411	ESTNV_24320_232	0.8127	0.047773	ssa13	37.9	0	rs159404226	ssa13	54.2	1.9	rs159404226
2870	3982	GCR_cBin2711_Ctg2_478	0.8192	0.047773	ssa12	29	9.5	rs159401810	ssa12	53.1	4.8	rs159401810
2222	3083	GCR_cBin11504_Ctg1_67	0.81129	0.047771	n/a	n/a	n/a	n/a	ssa23	3.5	0.7	rs159401220
806	1115	ESTNV_32145_342	0.83965	0.047766	ssa19	42.2	0	rs159406723	ssa19	0	0	rs159406723
1882	2622	ESTV_16361_1266	0.84111	0.047764	ssa06	87.2	5.4	rs119097167	ssa06	79.8	4.3	rs119097167
3403	4714	GCR_cBin42908_Ctg1_216	0.82551	0.047762	n/a	n/a	n/a	n/a	ssa13	87.6	55.8	rs159402314
1320	1828	ESTNV_35759_1059	0.82102	0.047758	ssa27	39.9	1.7	rs159405336	ssa27	47	1.4	rs159405336
3669	5100	GCR_cBin6043_Ctg1_103	0.82919	0.047756	n/a	n/a	n/a	n/a	ssa13	86.6	8.3	rs159402555
22	32	BASS111_B7_D09_174	0.84529	0.047755	ssa14	56.1	0	rs159407746	ssa14	39.3	0.9	rs159407746
2704	3750	GCR_cBin23284_Ctg1_810	0.82551	0.047752	n/a	n/a	n/a	n/a	ssa24	58.7	31.4	rs159407644
232	336	ESTNV_22986_1059	0.8192	0.04775	n/a	n/a	n/a	n/a	ssa05	33.7	42.5	rs159406321
3506	4859	GCR_cBin466_Ctg1_234	0.81408	0.047749	n/a	n/a	n/a	n/a	ssa25	20.6	0.1	rs159403765
2560	3550	GCR_cBin19496_Ctg1_80	0.83782	0.047749	n/a	n/a	n/a	n/a	ssa13	0	0	rs159403193
3819	5318	GCR_cBin8907_Ctg1_125	0.81204	0.047745	n/a	n/a	n/a	n/a	ssa16	53.5	2	rs159402689
2365	3294	GCR_cBin15029_Ctg1_236	0.82157	0.047744	ssa02	17.6	4.4	rs159401360	ssa02	19	22.1	rs159401360
1589	2216	ESTNV_37225_2006	0.84013	0.047737	ssa18	67.2	0.1	rs159405644	ssa18	0	0	rs159405644
3743	5206	GCR_cBin7112_Ctg1_397	0.85595	0.047736	ssa02	73	4.4	rs159402619	ssa02	78.9	24.1	rs159402619
981	1353	ESTNV_33585_602	0.83474	0.047735	ssa06	49.7	5.4	rs159404952	ssa06	56.4	4.1	rs159404952
2008	2796	ESTV_17538_85	0.83474	0.047734	ssa02	82.3	4.4	rs159405919	ssa02	96.4	25.4	rs159405919
70	104	BASS139_B7_B07_214	0.84013	0.047733	ssa05	51.7	19.9	rs119097349	ssa05	54.2	42.7	rs119097349
2354	3277	GCR_cBin14874_Ctg1_292	0.82643	0.047732	n/a	n/a	n/a	n/a	ssa23	34	1.7	rs159401349
3940	5498	GCR_hBin6632_Ctg1_121	0.83287	0.047732	ssa04	101	0.4	rs159402843	ssa04	109.4	13.4	rs159402843
907	1245	ESTNV_33032_67	0.83394	0.047732	ssa03	103.2	53.6	rs159404872	ssa03	0	0	rs159404872
1112	1540	ESTNV_34477_1913	0.85454	0.047732	n/a	n/a	n/a	n/a	ssa22	0	0	rs159405121
1606	2237	ESTNV_37479_1245	0.81977	0.047728	ssa03	71	53.6	rs159405673	ssa03	59	56.7	rs159405673
3777	5257	GCR_cBin8069_Ctg1_204	0.83837	0.047727	ssa18	57.9	0.1	rs159402654	ssa18	51.6	2.2	rs159402654
1503	2079	ESTNV_36692_1678	0.80922	0.047723	n/a	n/a	n/a	n/a	ssa26	57	1.2	rs159405533
362	513	ESTNV_26487_583	0.83837	0.047723	ssa17	45.1	0	rs159404304	ssa17	50.7	0.8	rs159404304
991	1363	ESTNV_33627_835	0.82763	0.047722	n/a	n/a	n/a	n/a	ssa01	121.2	49.9	rs159404963
1421	1973	ESTNV_36272_103	0.84863	0.047722	ssa22	58.2	0	rs159405453	ssa22	47.6	1.5	rs159405453
3376	4669	GCR_cBin42013_Ctg1_64	0.82919	0.047721	n/a	n/a	n/a	n/a	ssa01	0.3	44.9	rs159402281
1445	2002	ESTNV_36371_1356	0.82157	0.04772	n/a	n/a	n/a	n/a	ssa23	40.3	1.8	rs159405470
2435	3390	GCR_cBin16478_Ctg1_193	0.85454	0.04772	ssa05	0.1	15.3	rs159403119	ssa05	0.7	33	rs159403119
666	936	ESTNV_30801_647	0.84828	0.047718	ssa11	59.1	0	rs159404622	ssa11	51.4	1.6	rs159404622
3182	4402	GCR_cBin35201_Ctg1_150_V2	0.82362	0.047716	n/a	n/a	n/a	n/a	n/a	n/a	n/a	n/a
3218	4451	GCR_cBin3689_Ctg1_48	0.84601	0.047715	n/a	n/a	n/a	n/a	ssa19	57	4	rs159402128
2760	3838	GCR_cBin25060_Ctg1_109	0.84484	0.047706	n/a	n/a	n/a	n/a	ssa13	40.1	0.3	rs159401708
2505	3483	GCR_cBin18336_Ctg1_279	0.85233	0.047706	ssa01p/23	98.9	49.7	rs159403165	ssa23	37.9	1.7	rs159403165
1163	1608	ESTNV_34783_687	0.83209	0.047705	ssa01p/23	4.1	44.6	rs159405175	ssa01	14.8	48.2	rs159405175
2203	3059	GCR_cBin11288_Ctg1_169	0.82362	0.047701	ssa15	52.6	0.9	rs159401205	ssa15	69.2	5.3	rs159401205
2715	3766	GCR_cBin23589_Ctg1_31	0.8359	0.047701	ssa01p/23	113.2	50.5	rs159406124	ssa23	48.2	2	rs159406124
1410	1957	ESTNV_36225_1474	0.78949	0.047697	ssa27	27.2	1.6	rs159407185	ssa27	33.6	1.1	rs159407185
2622	3637	GCR_cBin21412_Ctg1_181	0.81626	0.047688	n/a	n/a	n/a	n/a	ssa27	53	2	rs159403232
3538	4904	GCR_cBin48136_Ctg1_85	0.8192	0.047684	n/a	n/a	n/a	n/a	ssa21	18.6	1.1	rs159402432
3824	5327	GCR_cBin8976_Ctg1_214	0.81977	0.04768	ssa08/29	73.6	17.2	rs159402699	ssa29	53.3	3.3	rs159402699
2482	3453	GCR_cBin17583_Ctg1_325	0.79618	0.047676	ssa25	61	1.2	rs159403149	ssa25	34.8	0.2	rs159403149
3437	4762	GCR_cBin44045_Ctg1_452_V2	0.84111	0.047674	ssa14	13.8	0	rs159408262	n/a	n/a	n/a	n/a
2885	4001	GCR_cBin27304_Ctg1_150	0.85353	0.047667	ssa15	38.2	0	rs159401822	ssa15	47.3	2	rs159401822
1653	2306	ESTV_12578_95	0.81812	0.04766	ssa03	16.2	53.3	rs119096978	ssa03	6.8	54.8	rs119096978
3262	4511	GCR_cBin37943_Ctg1_18	0.82551	0.047653	n/a	n/a	n/a	n/a	ssa24	46.2	2.9	rs159402166
1980	2753	ESTV_17200_1183	0.82439	0.047652	n/a	n/a	n/a	n/a	ssa11	44	1.3	rs159405898
1752	2447	ESTV_14714_122	0.84601	0.047649	ssa19	61.5	0.7	rs119097051	ssa19	52.7	3.7	rs119097051
1067	1478	ESTNV_34194_765	0.83648	0.047642	ssa13	49.4	0	rs159406918	ssa13	79.2	5.7	rs159406918
2921	4044	GCR_cBin28025_Ctg1_222	0.81112	0.047635	n/a	n/a	n/a	n/a	ssa08	18.8	0.5	rs159403410
1000	1378	ESTNV_33679_188	0.8474	0.047629	n/a	n/a	n/a	n/a	ssa11	28.8	0.4	rs159406864
290	418	ESTNV_24505_142	0.80548	0.047628	ssa03	28.2	53.6	rs159404232	ssa03	18.2	55.4	rs159404232
1239	1708	ESTNV_35215_1505	0.83069	0.047622	ssa03	52.8	53.6	rs159407035	ssa03	42.6	55.4	rs159407035
2763	3841	GCR_cBin25083_Ctg1_112_V2	0.84418	0.04762	ssa01q-fission	26.1	0	rs159408210	n/a	n/a	n/a	n/a
1526	2117	ESTNV_36855_1230	0.83474	0.047614	n/a	n/a	n/a	n/a	ssa06	112.8	4.5	rs159405566
3580	4974	GCR_cBin501_Ctg1_254	0.83759	0.047611	n/a	n/a	n/a	n/a	ssa18	25.8	1.3	rs159402491
2756	3831	GCR_cBin24983_Ctg1_211	0.84165	0.047607	n/a	n/a	n/a	n/a	ssa01	35.2	48.2	rs159403328
695	969	ESTNV_31093_1513	0.84069	0.047606	ssa03	14.2	53.2	rs159404649	ssa03	4.9	54.8	rs159404649
3249	4494	GCR_cBin37713_Ctg1_64	0.84987	0.047602	ssa19	29.4	0	rs159402157	ssa19	18.2	3	rs159402157
3853	5363	GCR_cBin9428_Ctg1_32	0.83913	0.047601	ssa04	101	0.4	rs159402718	ssa04	107.1	4.1	rs159402718
630	886	ESTNV_30477_550	0.83523	0.0476	n/a	n/a	n/a	n/a	ssa04	32.5	2.5	rs159406613
2215	3072	GCR_cBin11414_Ctg1_225	0.83782	0.0476	n/a	n/a	n/a	n/a	ssa19	56.8	3.9	rs159402976
903	1241	ESTNV_32986_2206	0.84418	0.0476	n/a	n/a	n/a	n/a	ssa27	53.2	3.1	rs159404867
2917	4040	GCR_cBin27956_Ctg1_101	0.83913	0.047599	n/a	n/a	n/a	n/a	ssa16	4.1	0.6	rs159403408
1228	1692	ESTNV_35151_385	0.81204	0.047598	n/a	n/a	n/a	n/a	ssa04	13	2.1	rs159405239
2945	4086	GCR_cBin28756_Ctg1_300	0.83069	0.047596	n/a	n/a	n/a	n/a	ssa21	46.2	1.2	rs159401881
824	1138	ESTNV_32286_130	0.84013	0.047596	n/a	n/a	n/a	n/a	ssa18	26.4	1.3	rs159406738
3073	4263	GCR_cBin3190_Ctg1_148_V2	0.84484	0.047594	ssa04	24.9	0	rs159408233	n/a	n/a	n/a	n/a
1150	1591	ESTNV_34716_1070	0.84418	0.047593	n/a	n/a	n/a	n/a	ssa10	73.7	4.8	rs159406973
3131	4340	GCR_cBin33758_Ctg1_165	0.81479	0.047591	n/a	n/a	n/a	n/a	ssa20	43.8	0.9	rs159402039
3857	5368	GCR_cBin9554_Ctg1_111	0.8359	0.047589	n/a	n/a	n/a	n/a	ssa01	1	46.7	rs159402722
3126	4333	GCR_cBin33614_Ctg1_90	0.84932	0.047584	n/a	n/a	n/a	n/a	ssa01	115.3	49.9	rs159402033
405	566	ESTNV_27242_211	0.80922	0.047583	n/a	n/a	n/a	n/a	ssa01	13.5	47.8	rs159404337
1860	2590	ESTV_16180_121	0.84449	0.04758	ssa08/29	10.2	2	rs119097149	ssa08	41.2	1	rs119097149
2581	3576	GCR_cBin20050_Ctg1_34	0.80975	0.047578	ssa05	64	19.9	rs159401545	ssa05	67.9	43.8	rs159401545
1883	2623	ESTV_16361_472	0.82821	0.047578	ssa06	87.2	5.4	rs119097168	ssa06	79.8	4.3	rs119097168
3727	5180	GCR_cBin6868_Ctg1_157	0.8359	0.047576	n/a	n/a	n/a	n/a	ssa25	51.4	0.6	rs159403902
3444	4770	GCR_cBin4421_Ctg1_196	0.83965	0.047574	ssa05	30.1	19.8	rs159402343	ssa05	38	42.5	rs159402343
2335	3248	GCR_cBin14331_Ctg1_193	0.79269	0.047573	n/a	n/a	n/a	n/a	ssa06	118.7	13.2	rs159401332
3698	5139	GCR_cBin6513_Ctg1_112	0.82919	0.047571	ssa14	52.2	0	rs159403884	ssa14	36.6	0.5	rs159403884
2074	2888	ESTV_20879_1344	0.84351	0.047571	n/a	n/a	n/a	n/a	ssa11	44	1.3	rs159406005
2823	3919	GCR_cBin26062_Ctg1_141	0.84111	0.047569	n/a	n/a	n/a	n/a	ssa18	53.4	2.2	rs159401762
446	626	ESTNV_27933_1148	0.82919	0.047567	ssa15	47.2	0	rs159406467	ssa15	64.7	4.4	rs159406467
3317	4590	GCR_cBin39713_Ctg1_235	0.84013	0.047567	n/a	n/a	n/a	n/a	ssa10	29.8	1.6	rs159402215
575	802	ESTNV_29683_508	0.84069	0.047567	ssa13	37.9	0	rs159401096	ssa13	54.6	1.9	rs159401096
2963	4111	GCR_cBin29181_Ctg1_51	0.83069	0.047565	n/a	n/a	n/a	n/a	ssa01	17.7	48.2	rs159401893
2181	3033	GCR_cBin10989_Ctg1_237	0.82998	0.047561	ssa01p/23	113.2	50.5	rs159401185	ssa23	45	1.8	rs159401185
482	672	ESTNV_28433_656	0.81319	0.047555	n/a	n/a	n/a	n/a	ssa27	21.3	1.1	rs159406496
3841	5348	GCR_cBin9266_Ctg1_190	0.83523	0.047553	ssa19	61.5	0.5	rs159407701	ssa19	52.1	3.4	rs159407701
1576	2195	ESTNV_37174_69	0.8479	0.047545	n/a	n/a	n/a	n/a	n/a	n/a	n/a	n/a
247	358	ESTNV_23464_335	0.82643	0.047541	n/a	n/a	n/a	n/a	ssa13	50.9	1.9	rs159404195
638	897	ESTNV_30512_474	0.84351	0.047537	n/a	n/a	n/a	n/a	ssa06	65	4.3	rs159406620
2338	3252	GCR_cBin14364_Ctg1_281	0.8479	0.047532	n/a	n/a	n/a	n/a	ssa18	32	1.4	rs159401336
3931	5486	GCR_hBin45297_Ctg1_227	0.8588	0.047527	ssa20	37.4	0	rs159402829	ssa20	44	0.9	rs159402829
3260	4509	GCR_cBin37930_Ctg1_88	0.83209	0.047523	n/a	n/a	n/a	n/a	ssa04	107.3	5	rs159403608
2327	3238	GCR_cBin14116_Ctg1_119	0.83695	0.047522	ssa12	25.3	9.3	rs159401321	ssa12	52	4.7	rs159401321
40	60	BASS119_B7_A09_382	0.84601	0.047521	ssa15	44.3	0	rs119097363	ssa15	57.6	2.4	rs119097363
2514	3496	GCR_cBin18510_Ctg1_161	0.83394	0.047517	ssa20	29.8	0	rs159403167	ssa20	33.2	0.5	rs159403167
2772	3853	GCR_cBin25250_Ctg1_44	0.79903	0.047512	ssa19	62.8	1	rs159401719	ssa19	58.4	4.3	rs159401719
3443	4769	GCR_cBin44204_Ctg1_79	0.86163	0.047511	ssa22	1.7	0	rs159403723	ssa22	0.6	0	rs159403723
3752	5220	GCR_cBin745_Ctg2_456	0.82821	0.047509	n/a	n/a	n/a	n/a	ssa04	17.5	2.1	rs159403918
3295	4558	GCR_cBin38853_Ctg1_102	0.83474	0.047505	n/a	n/a	n/a	n/a	ssa18	66.2	2.7	rs159403634
1987	2762	ESTV_17239_209	0.83139	0.047503	n/a	n/a	n/a	n/a	ssa23	0.4	0.7	rs159407513
1695	2369	ESTV_13957_102	0.84601	0.047503	ssa26/28	23.6	2.7	rs159405737	ssa26	66.5	1.6	rs159405737
322	461	ESTNV_25443_600	0.82919	0.047502	ssa03	14.2	53.2	rs159406387	ssa03	5.4	54.8	rs159406387
2659	3685	GCR_cBin2218_Ctg1_229	0.85233	0.047502	n/a	n/a	n/a	n/a	ssa12	94.8	6.3	rs159403253
3529	4891	GCR_cBin47644_Ctg1_187	0.82607	0.047498	n/a	n/a	n/a	n/a	ssa07	62.2	57.9	rs159403778
3933	5489	GCR_hBin4929_Ctg1_258	0.80716	0.047491	n/a	n/a	n/a	n/a	ssa13	55.7	1.9	rs159402833
3784	5266	GCR_cBin822_Ctg1_218	0.84449	0.04749	ssa21	56	0	rs159403934	ssa21	49.7	1.2	rs159403934
3740	5203	GCR_cBin7082_Ctg1_204	0.83648	0.047489	ssa04	101	0.4	rs159402617	ssa04	107.7	5.4	rs159402617
3259	4508	GCR_cBin37929_Ctg1_210	0.83348	0.047485	n/a	n/a	n/a	n/a	ssa27	50.1	1.5	rs159403607
1204	1660	ESTNV_35041_1348	0.82284	0.047484	ssa10	40.2	0	rs159407013	ssa10	37.8	1.6	rs159407013
3509	4862	GCR_cBin46603_Ctg1_66	0.85034	0.047484	n/a	n/a	n/a	n/a	ssa29	25.1	0.1	rs159403766
2437	3392	GCR_cBin16481_Ctg1_303	0.84013	0.047479	ssa06	22.3	4.9	rs159401414	ssa06	33	3.7	rs159401414
2170	3020	GCR_cBin10758_Ctg1_444	0.8192	0.047477	n/a	n/a	n/a	n/a	ssa23	35.5	1.7	rs159402958
2705	3751	GCR_cBin23284_Ctg1_823	0.83523	0.047477	n/a	n/a	n/a	n/a	ssa24	58.7	31.3	rs159406122
1499	2074	ESTNV_36677_1922	0.8593	0.047476	ssa10	33.1	0	rs159407244	ssa10	32	1.6	rs159407244
2791	3875	GCR_cBin2544_Ctg1_325	0.83648	0.047473	ssa09	69.6	0.3	rs159401735	ssa09	56	1	rs159401735
126	185	ESTNV_15306_77	0.81701	0.047468	ssa15	30.1	0	rs159404077	ssa15	37.6	1.9	rs159404077
3412	4725	GCR_cBin43112_Ctg1_86	0.82439	0.047464	ssa02	51.1	4.4	rs159403706	ssa02	50.7	23	rs159403706
2120	2958	ESTV_21922_834	0.85627	0.04746	n/a	n/a	n/a	n/a	ssa27	8.9	0.6	rs159407599
2146	2988	GCR_cBin1034_Ctg1_240	0.85034	0.047457	ssa13	32.2	0	rs159402946	ssa13	46.4	1.5	rs159402946
303	434	ESTNV_24834_242	0.85771	0.047456	ssa16	0	0	rs159406366	ssa16	0	0.6	rs159406366
2818	3909	GCR_cBin25916_Ctg1_111	0.79481	0.047455	ssa12	15.4	6.8	rs159403362	ssa12	44.4	4.6	rs159403362
2952	4095	GCR_cBin28875_Ctg1_203	0.82821	0.047454	ssa10	49.4	0.6	rs159401888	ssa10	52.7	2.1	rs159401888
1597	2226	ESTNV_37358_2427	0.83695	0.047451	n/a	n/a	n/a	n/a	ssa08	43.6	1	rs159407334
3661	5085	GCR_cBin5849_Ctg1_115	0.83348	0.047449	ssa01q-fission	8.7	0	rs159406171	ssa01	83.1	49.4	rs159406171
2174	3025	GCR_cBin10784_Ctg1_286	0.8479	0.047448	n/a	n/a	n/a	n/a	n/a	n/a	n/a	n/a
3202	4427	GCR_cBin36495_Ctg2_118	0.83759	0.047446	n/a	n/a	n/a	n/a	ssa06	113.8	4.5	rs159402105
2834	3932	GCR_cBin2634_Ctg1_259	0.83523	0.047445	ssa14	65.3	0	rs159401772	ssa14	53.9	1.5	rs159401772
3445	4771	GCR_cBin4421_Ctg1_345	0.85077	0.047445	ssa05	30.1	19.8	rs159402344	ssa05	38	42.5	rs159402344
3511	4864	GCR_cBin46701_Ctg1_110	0.85306	0.047439	n/a	n/a	n/a	n/a	ssa03	109.1	57.6	rs159402403
2803	3888	GCR_cBin25703_Ctg1_88	0.8127	0.047438	ssa26/28	0	0	rs159401743	ssa26	77.6	6.4	rs159401743
3854	5365	GCR_cBin9470_Ctg1_33	0.83069	0.047434	ssa16	49	0.2	rs159402720	ssa16	51.4	2	rs159402720
2042	2838	ESTV_19379_358	0.84987	0.047417	ssa09	88.1	0.5	rs159407533	ssa09	83.2	5.1	rs159407533
2751	3824	GCR_cBin2489_Ctg1_251_V2	0.84198	0.047413	ssa03	114.1	53.6	rs159408206	n/a	n/a	n/a	n/a
3257	4504	GCR_cBin37905_Ctg1_137	0.82439	0.047411	ssa15	30.1	0	rs159402163	ssa15	39.8	1.9	rs159402163
240	346	ESTNV_23299_788_V2_NullAll	0.83287	0.047409	n/a	n/a	n/a	n/a	n/a	n/a	n/a	n/a
3234	4474	GCR_cBin37516_Ctg1_211	0.82284	0.047407	n/a	n/a	n/a	n/a	ssa22	5.1	0	rs159402147
13	20	BASS11_B7_G05_384	0.83209	0.047404	n/a	n/a	n/a	n/a	ssa01	54.4	48.9	rs119097305
398	557	ESTNV_27094_533	0.85751	0.047388	ssa11	70.5	0.1	rs159404332	ssa11	68.5	2.2	rs159404332
2272	3158	GCR_cBin12808_Ctg1_224	0.83348	0.047385	ssa07	32.6	47.8	rs159408037	ssa07	26.8	57.4	rs159408037
3074	4264	GCR_cBin31912_Ctg1_83	0.85668	0.047385	ssa12	73.9	10.3	rs159401990	ssa12	117	6.9	rs159401990
1741	2433	ESTV_14637_535	0.80922	0.047384	n/a	n/a	n/a	n/a	ssa17	65.3	1.5	rs119097045
522	729	ESTNV_29084_190	0.83209	0.047381	ssa19	58.3	0.2	rs159404468	ssa19	42	3.1	rs159404468
3457	4790	GCR_cBin44661_Ctg1_50	0.84575	0.04738	n/a	n/a	n/a	n/a	ssa12	50.5	4.7	rs159403731
3863	5379	GCR_cBin9684_Ctg1_631	0.81701	0.047378	n/a	n/a	n/a	n/a	ssa11	84.2	35.1	rs159406207
3646	5066	GCR_cBin5706_Ctg1_216	0.83523	0.047378	ssa20	43.9	0	rs159403862	ssa20	59.9	1.4	rs159403862
3064	4248	GCR_cBin31585_Ctg1_216	0.82763	0.047377	ssa25	2	0.3	rs159403497	ssa25	4	0.1	rs159403497
871	1206	ESTNV_32738_188	0.84696	0.047376	ssa15	46.8	0	rs159404839	n/a	n/a	n/a	n/a
2559	3549	GCR_cBin19496_Ctg1_59	0.85034	0.047375	n/a	n/a	n/a	n/a	ssa13	0	0	rs159401527
3736	5191	GCR_cBin698_Ctg1_258	0.81768	0.047373	n/a	n/a	n/a	n/a	ssa01	17.5	48.2	rs159402611
2191	3046	GCR_cBin11134_Ctg1_43	0.83348	0.047373	ssa02	91.2	4.4	rs159402967	ssa02	101	25.4	rs159402967
3078	4269	GCR_cBin31980_Ctg1_646	0.82919	0.047372	n/a	n/a	n/a	n/a	ssa20	61.9	1.7	rs159406143
3560	4945	GCR_cBin49210_Ctg1_198	0.83965	0.047369	n/a	n/a	n/a	n/a	ssa02	79.7	24.1	rs159402462
3165	4380	GCR_cBin34894_Ctg1_621	0.82643	0.047362	n/a	n/a	n/a	n/a	ssa01	90.3	49.6	rs159407665
3450	4779	GCR_cBin44414_Ctg1_294	0.85905	0.047362	ssa18	66.3	0.1	rs159403727	ssa18	64.8	2.7	rs159403727
973	1341	ESTNV_33525_631	0.80548	0.047361	ssa19	62.8	0.8	rs159404936	ssa19	57.3	4	rs159404936
1996	2774	ESTV_17321_691	0.86163	0.047361	ssa14	65.9	0	rs119097255	ssa14	55.8	1.5	rs119097255
1234	1703	ESTNV_35196_598	0.82821	0.047359	n/a	n/a	n/a	n/a	ssa18	68.2	2.7	rs159407032
1691	2364	ESTV_13852_626	0.80825	0.047358	n/a	n/a	n/a	n/a	ssa18	68.6	2.7	rs159407392
583	814	ESTNV_29795_449	0.82224	0.047357	n/a	n/a	n/a	n/a	ssa09	47.9	0.9	rs159406568
1590	2217	ESTNV_37225_69	0.84484	0.047356	ssa18	67.2	0.1	rs159407328	ssa18	0	0	rs159407328
3866	5383	GCR_cBin9838_Ctg1_90	0.83139	0.047355	n/a	n/a	n/a	n/a	ssa06	21.3	3.2	rs159402737
2204	3060	GCR_cBin1129_Ctg1_459	0.83474	0.047354	ssa24	45.8	0	rs159401206	ssa24	44.6	2.9	rs159401206
3256	4503	GCR_cBin37903_Ctg1_210	0.84575	0.047354	n/a	n/a	n/a	n/a	ssa25	0	0	rs159408082
1205	1663	ESTNV_35044_125	0.85771	0.047354	ssa05	52.9	19.9	rs159405217	ssa05	55.2	42.7	rs159405217
617	865	ESTNV_30302_546	0.82551	0.047353	ssa27	41.3	1.7	rs159406603	ssa27	51.5	1.5	rs159406603
1870	2602	ESTV_16232_252	0.85729	0.047343	ssa15	46.6	0	rs159405831	n/a	n/a	n/a	n/a
2995	4152	GCR_cBin30120_Ctg1_338	0.85799	0.047341	ssa14	62.3	0	rs159401920	ssa14	50.7	1.3	rs159401920
1766	2466	ESTV_14962_456	0.83394	0.047338	ssa26/28	74.6	8.7	rs119097063	ssa28	39.3	0.7	rs119097063
2012	2800	ESTV_17611_91	0.8192	0.047334	ssa13	48.1	0	rs119097268	ssa13	76.7	4.7	rs119097268
3613	5021	GCR_cBin52665_Ctg1_33	0.84696	0.047334	n/a	n/a	n/a	n/a	ssa03	104.4	57.4	rs159402522
1131	1564	ESTNV_34591_77	0.85252	0.047334	n/a	n/a	n/a	n/a	ssa16	56.7	4.6	rs159406960
1807	2516	ESTV_15496_116	0.83348	0.047325	n/a	n/a	n/a	n/a	ssa12	94.6	6.3	rs119097100
2452	3410	GCR_cBin16885_Ctg1_348	0.82998	0.047321	n/a	n/a	n/a	n/a	ssa05	95.3	44.2	rs159403131
1275	1755	ESTNV_35445_1459	0.84069	0.047321	ssa06	22.3	4.9	rs159407062	ssa06	33.3	3.7	rs159407062
854	1182	ESTNV_32627_748	0.85123	0.04732	ssa20	45	0.1	rs159406765	ssa20	62.1	1.7	rs159406765
1721	2402	ESTV_14333_465	0.84884	0.047316	ssa13	43.4	0	rs119097030	ssa13	74.9	4.6	rs119097030
3614	5022	GCR_cBin5269_Ctg1_195	0.82102	0.047306	ssa09	24.5	0	rs159402523	ssa09	5.6	0.6	rs159402523
1053	1453	ESTNV_34038_121	0.81408	0.047303	n/a	n/a	n/a	n/a	ssa28	0	0	rs159406902
2491	3466	GCR_cBin17810_Ctg1_86	0.85284	0.0473	n/a	n/a	n/a	n/a	ssa10	50.6	1.9	rs159401462
3365	4651	GCR_cBin41633_Ctg1_70	0.82763	0.047297	n/a	n/a	n/a	n/a	ssa11	46	1.3	rs159402258
2489	3463	GCR_cBin17788_Ctg1_64	0.82919	0.047294	ssa06	119.3	7.8	rs159403155	ssa06	113.4	4.5	rs159403155
2350	3268	GCR_cBin14765_Ctg1_160	0.86186	0.047293	ssa08/29	56.6	9.3	rs159403062	ssa29	46.8	0.3	rs159403062
2340	3255	GCR_cBin1439_Ctg1_95_V2	0.84696	0.047292	n/a	n/a	n/a	n/a	n/a	n/a	n/a	n/a
2330	3241	GCR_cBin14198_Ctg1_99	0.84198	0.047289	ssa27	26.3	1.6	rs159403046	ssa27	33.6	1.1	rs159403046
2640	3659	GCR_cBin21766_Ctg1_227	0.85252	0.047289	ssa20	37.4	0	rs159401605	ssa20	44	0.9	rs159401605
1492	2065	ESTNV_36653_1182	0.84165	0.047284	ssa08/29	3.7	2	rs159405525	n/a	n/a	n/a	n/a
569	794	ESTNV_29648_198	0.84575	0.047283	ssa08/29	2.9	1.8	rs159406559	n/a	n/a	n/a	n/a
3750	5217	GCR_cBin7413_Ctg1_550	0.85233	0.047283	ssa13	39.7	0	rs159407695	ssa13	58.2	1.9	rs159407695
860	1194	ESTNV_32696_592	0.84165	0.047279	ssa09	65.6	0.3	rs159404829	n/a	n/a	n/a	n/a
1658	2311	ESTV_12834_100	0.83069	0.047278	ssa11	30.3	0	rs159405714	ssa11	0	0	rs159405714
887	1223	ESTNV_32862_1006	0.83759	0.047277	n/a	n/a	n/a	n/a	ssa25	54.4	1.3	rs159406783
3629	5043	GCR_cBin5433_Ctg1_481	0.8479	0.047273	ssa16	43.8	0.2	rs159402530	ssa16	43.6	1.3	rs159402530
1574	2192	ESTNV_37153_794	0.85353	0.047271	ssa03	88.5	53.6	rs159407311	ssa03	71.1	56.8	rs159407311
3820	5319	GCR_cBin8907_Ctg1_94	0.83287	0.04727	n/a	n/a	n/a	n/a	ssa16	53.5	2	rs159402690
2961	4109	GCR_cBin29162_Ctg1_328	0.83474	0.047269	n/a	n/a	n/a	n/a	ssa01	122.2	49.9	rs159403440
1384	1925	ESTNV_36118_890	0.84165	0.047267	ssa13	52.6	4.9	rs159405413	ssa13	86.8	9.1	rs159405413
2063	2872	ESTV_20616_1072	0.85284	0.047267	ssa10	72.6	10.4	rs159407546	n/a	n/a	n/a	n/a
2593	3594	GCR_cBin20606_Ctg1_43	0.84198	0.047265	ssa10	76	18.8	rs159401561	ssa10	87.9	19.3	rs159401561
3391	4697	GCR_cBin42631_Ctg1_209	0.83648	0.047261	n/a	n/a	n/a	n/a	ssa25	34.8	0.2	rs159402302
3753	5222	GCR_cBin7483_Ctg1_160	0.83069	0.047258	ssa01q-fission	29.8	0	rs159402633	ssa01	122.1	49.9	rs159402633
2284	3176	GCR_cBin13024_Ctg1_175	0.83394	0.047252	n/a	n/a	n/a	n/a	ssa05	65.4	43.1	rs159401284
1855	2579	ESTV_16112_244	0.85491	0.047251	n/a	n/a	n/a	n/a	ssa07	89	57.9	rs119097144
802	1111	ESTNV_32134_1314	0.85491	0.047247	n/a	n/a	n/a	n/a	ssa13	72.5	3.8	rs159406719
3250	4495	GCR_cBin37721_Ctg1_160	0.8192	0.047245	n/a	n/a	n/a	n/a	ssa05	70.8	43.8	rs159402158
1684	2350	ESTV_13623_479	0.8463	0.047242	n/a	n/a	n/a	n/a	ssa14	68.9	5.1	rs119096998
3755	5225	GCR_cBin761_Ctg2_149_V2	0.83474	0.047241	ssa11	30.3	0	rs159408301	n/a	n/a	n/a	n/a
3567	4954	GCR_cBin4967_Ctg1_398	0.84165	0.047238	n/a	n/a	n/a	n/a	ssa22	48.3	1.5	rs159402475
3570	4958	GCR_cBin49901_Ctg1_37	0.82102	0.047231	ssa04	67.8	0.4	rs159402480	ssa04	63.7	3.4	rs159402480
3735	5190	GCR_cBin698_Ctg1_256	0.82495	0.047229	n/a	n/a	n/a	n/a	ssa01	17.5	48.2	rs159402610
1950	2711	ESTV_16910_387	0.84863	0.047225	n/a	n/a	n/a	n/a	ssa06	75.7	4.3	rs119097220
3802	5287	GCR_cBin8426_Ctg1_154	0.84884	0.047223	ssa03	103.2	53.6	rs159402677	ssa03	84	57.1	rs159402677
1307	1802	ESTNV_35650_2037	0.84351	0.047222	ssa04	101	0.4	rs159407097	ssa04	108.7	5.4	rs159407097
1183	1634	ESTNV_34932_825	0.8479	0.047218	ssa06	97.5	7.1	rs159405201	n/a	n/a	n/a	n/a
3183	4403	GCR_cBin35201_Ctg1_151	0.82102	0.047215	n/a	n/a	n/a	n/a	ssa11	54	1.8	rs159402087
1506	2082	ESTNV_36704_1199	0.84111	0.047213	ssa03	71	53.6	rs159407249	ssa03	58.3	56.5	rs159407249
2102	2929	ESTV_21649_656	0.83837	0.047211	n/a	n/a	n/a	n/a	ssa27	53.5	12.4	rs159406048
190	265	ESTNV_20218_62	0.86553	0.047209	n/a	n/a	n/a	n/a	ssa05	48.4	42.7	rs159402889
1397	1942	ESTNV_36170_1803	0.84529	0.047207	ssa01p/23	29.2	44.7	rs159405427	ssa01	36.6	48.2	rs159405427
2981	4133	GCR_cBin29815_Ctg1_18	0.84069	0.047206	ssa16	55	1.6	rs159401907	ssa16	59.3	4.7	rs159401907
1361	1891	ESTNV_36002_1472	0.84484	0.047201	n/a	n/a	n/a	n/a	ssa01	29.6	48.2	rs159407145
1942	2698	ESTV_16845_498	0.86519	0.047201	ssa17	54.1	0	rs159401138	ssa17	55.1	0.9	rs159401138
3586	4985	GCR_cBin50729_Ctg1_102	0.83287	0.0472	n/a	n/a	n/a	n/a	ssa23	42.9	1.8	rs159402501
1548	2147	ESTNV_36968_743	0.84529	0.0472	n/a	n/a	n/a	n/a	ssa07	53.3	57.9	rs159407286
2703	3749	GCR_cBin23284_Ctg1_713_V2	0.83209	0.047197	n/a	n/a	n/a	n/a	n/a	n/a	n/a	n/a
109	154	ESTNV_13974_873	0.85204	0.047193	ssa05	76.6	19.9	rs159404062	ssa05	74.3	43.8	rs159404062
2242	3114	GCR_cBin12302_Ctg1_115	0.85368	0.047192	ssa20	29.8	0	rs159401243	ssa20	33.8	0.5	rs159401243
1937	2692	ESTV_16793_623	0.83695	0.047183	ssa07	105.6	48.8	rs159405874	n/a	n/a	n/a	n/a
2057	2866	ESTV_20576_189	0.83837	0.047183	n/a	n/a	n/a	n/a	ssa11	29.1	0.4	rs159405990
2356	3279	GCR_cBin14902_Ctg1_153	0.8474	0.047183	ssa13	37.1	0	rs159401352	ssa13	53.4	1.9	rs159401352
1629	2275	ESTV_10850_97	0.8556	0.047183	n/a	n/a	n/a	n/a	ssa05	17.7	42.5	rs159407371
3057	4237	GCR_cBin31321_Ctg1_183	0.86215	0.047181	ssa25	73	1.2	rs159401976	ssa25	53.3	0.7	rs159401976
1233	1701	ESTNV_35192_247	0.83913	0.047179	n/a	n/a	n/a	n/a	ssa01	18.4	48.2	rs159405244
2156	2998	GCR_cBin10568_Ctg1_247	0.83759	0.047178	n/a	n/a	n/a	n/a	ssa23	34.5	1.7	rs159402952
2946	4087	GCR_cBin28756_Ctg1_325	0.82919	0.047176	n/a	n/a	n/a	n/a	ssa21	46.3	1.2	rs159401882
363	514	ESTNV_26500_356	0.83348	0.047176	ssa13	4.5	0	rs159404305	ssa13	13.6	0.1	rs159404305
3799	5283	GCR_cBin838_Ctg1_77	0.83209	0.047175	n/a	n/a	n/a	n/a	ssa23	41.7	1.8	rs159406194
532	744	ESTNV_29170_488	0.83837	0.047172	ssa26/28	106.7	9	rs159402911	ssa28	52.7	1.6	rs159402911
750	1042	ESTNV_31647_643	0.82821	0.047162	n/a	n/a	n/a	n/a	ssa13	75.5	4.6	rs159404709
3922	5470	GCR_hBin35499_Ctg1_49	0.81319	0.047161	n/a	n/a	n/a	n/a	ssa05	1.1	36.8	rs159402815
2844	3945	GCR_cBin26476_Ctg1_61	0.83139	0.047161	ssa13	42.6	0	rs159401782	ssa13	69.4	3.3	rs159401782
3609	5016	GCR_cBin51840_Ctg1_131	0.85402	0.047159	ssa10	53.9	0.6	rs159402516	ssa10	59.4	2.3	rs159402516
3823	5325	GCR_cBin8941_Ctg1_434	0.83965	0.047158	n/a	n/a	n/a	n/a	ssa10	80.5	8.4	rs159402695
3279	4535	GCR_cBin38513_Ctg1_80	0.84529	0.047149	n/a	n/a	n/a	n/a	ssa26	58.4	1.2	rs159406154
1375	1914	ESTNV_36095_1044	0.86044	0.047146	ssa02	53.3	4.4	rs159405405	ssa02	50.7	23	rs159405405
1367	1902	ESTNV_36056_890	0.86441	0.047146	ssa02	73	4.4	rs159405398	ssa02	78.9	24.1	rs159405398
3687	5126	GCR_cBin6366_Ctg1_223	0.8474	0.047143	ssa12	74.5	22.6	rs159402574	ssa12	117.8	14.8	rs159402574
2856	3963	GCR_cBin26649_Ctg1_37	0.83913	0.047142	ssa22	53.2	0	rs159401794	ssa22	43.7	1	rs159401794
2361	3288	GCR_cBin14996_Ctg1_323_V2	0.85595	0.047142	ssa12	64.6	10.3	rs159408171	n/a	n/a	n/a	n/a
1852	2576	ESTV_16103_649	0.8463	0.047141	ssa13	52.6	57.6	rs159405822	ssa13	86.9	40.9	rs159405822
2865	3976	GCR_cBin27009_Ctg1_308	0.8556	0.047139	ssa09	55	0.2	rs159401803	ssa09	35.8	0.6	rs159401803
2150	2992	GCR_cBin10459_Ctg1_69	0.83759	0.047128	ssa11	0	0	rs159402948	ssa11	1.9	0.1	rs159402948
2169	3019	GCR_cBin10758_Ctg1_395	0.82998	0.047122	n/a	n/a	n/a	n/a	ssa23	35.5	1.7	rs159402957
1939	2695	ESTV_16809_973	0.84575	0.047113	ssa04	94	0.4	rs159405876	ssa04	93.6	3.5	rs159405876
2440	3396	GCR_cBin16567_Ctg1_142	0.84165	0.047112	ssa07	71	47.8	rs159401417	ssa07	75.2	57.9	rs159401417
3593	4992	GCR_cBin50992_Ctg1_110	0.82224	0.047111	n/a	n/a	n/a	n/a	ssa27	52.8	2	rs159403823
60	89	BASS129_B7_H01_304	0.82763	0.04711	n/a	n/a	n/a	n/a	ssa09	60.4	3.4	rs119097331
2900	4020	GCR_cBin2779_Ctg1_78	0.84863	0.047103	ssa03	71	53.6	rs159401837	ssa03	58.3	56.5	rs159401837
3286	4545	GCR_cBin38720_Ctg1_79	0.85427	0.047102	ssa15	40.7	0	rs159403626	ssa15	51.2	2.4	rs159403626
701	976	ESTNV_31116_191	0.82284	0.047101	n/a	n/a	n/a	n/a	ssa01	57.1	48.9	rs159404654
449	631	ESTNV_28049_192	0.8359	0.047098	n/a	n/a	n/a	n/a	ssa10	45.6	1.6	rs159406471
3195	4420	GCR_cBin36279_Ctg1_64	0.85668	0.04709	ssa04	98.1	0.4	rs159403574	ssa04	103.3	3.8	rs159403574
142	204	ESTNV_16555_312	0.84111	0.047084	ssa24	51.2	0	rs159406240	ssa24	51.5	2.9	rs159406240
2926	4053	GCR_cBin28152_Ctg1_185	0.80548	0.047083	ssa02	79.8	4.4	rs159401862	ssa02	86.7	25.1	rs159401862
296	426	ESTNV_24613_246	0.8593	0.047075	ssa02	16.6	4.4	rs159404240	ssa02	18.4	22.1	rs159404240
526	734	ESTNV_29115_481	0.83394	0.047064	ssa01q-fission	0	0	rs159401086	ssa01	56.7	48.9	rs159401086
2132	2972	ESTV_8181_185	0.83209	0.047059	n/a	n/a	n/a	n/a	ssa02	100.3	25.4	rs159408029
2415	3363	GCR_cBin16176_Ctg1_101	0.86001	0.047059	ssa12	55.9	10.3	rs159401392	ssa12	90.2	6.1	rs159401392
3738	5200	GCR_cBin705_Ctg1_366	0.85751	0.047054	ssa01p/23	3.8	44.6	rs159403909	ssa01	14.3	48.2	rs159403909
2393	3332	GCR_cBin15518_Ctg1_269	0.82362	0.047053	ssa08/29	74.4	18.3	rs159401379	ssa29	53.3	3.6	rs159401379
3361	4644	GCR_cBin41474_Ctg1_168_V2_NullAll	0.8474	0.047051	n/a	n/a	n/a	n/a	n/a	n/a	n/a	n/a
2249	3124	GCR_cBin12457_Ctg1_290	0.86001	0.047051	n/a	n/a	n/a	n/a	ssa20	51.2	1	rs159401250
2128	2968	ESTV_7850_205	0.86001	0.047048	ssa25	73	1.2	rs159406083	ssa25	53	0.7	rs159406083
3872	5392	GCR_hBin13370_Ctg1_30	0.84198	0.047042	ssa27	42.7	1.7	rs159402746	ssa27	52	1.5	rs159402746
2584	3580	GCR_cBin2022_Ctg1_159	0.84884	0.047042	n/a	n/a	n/a	n/a	ssa01	8.8	47.5	rs159401550
1881	2620	ESTV_16345_697	0.85284	0.047042	ssa13	48.1	0	rs159407476	n/a	n/a	n/a	n/a
3859	5370	GCR_cBin9573_Ctg1_352	0.8556	0.047038	ssa11	73.7	0.1	rs159402723	ssa11	76.7	2.4	rs159402723
2545	3530	GCR_cBin19004_Ctg1_151	0.84575	0.047021	n/a	n/a	n/a	n/a	ssa21	52	1.2	rs159401513
3882	5413	GCR_hBin1984_Ctg1_131	0.82284	0.047018	ssa14	60	0	rs159402765	ssa14	47	1.2	rs159402765
3503	4855	GCR_cBin4648_Ctg2_238	0.86163	0.047018	ssa12	55.7	10.3	rs159403764	ssa12	89.9	5.9	rs159403764
3572	4960	GCR_cBin49919_Ctg1_51	0.86615	0.047011	ssa01q-fission	39.4	4.4	rs159402481	ssa01	134.2	51.3	rs159402481
3066	4251	GCR_cBin31626_Ctg1_172	0.80825	0.047004	ssa07	105.6	48.8	rs159403499	n/a	n/a	n/a	n/a
976	1347	ESTNV_33546_190	0.8474	0.047003	n/a	n/a	n/a	n/a	ssa05	2.1	41.8	rs159404941
3322	4596	GCR_cBin39915_Ctg1_140	0.86329	0.047003	ssa14	73.7	0.7	rs159402222	ssa14	68.9	5.1	rs159402222
212	305	ESTNV_22405_737	0.85034	0.047001	n/a	n/a	n/a	n/a	ssa29	10.7	0.1	rs159406305
496	688	ESTNV_28577_526	0.857	0.047001	ssa04	67.8	0.4	rs159404437	ssa04	64.6	3.4	rs159404437
3056	4235	GCR_cBin3128_Ctg1_226	0.85169	0.047	n/a	n/a	n/a	n/a	ssa14	0	0	rs159403489
1982	2755	ESTV_17201_545	0.84418	0.046997	ssa03	13.7	52.6	rs159407510	ssa03	3.9	54.6	rs159407510
587	821	ESTNV_29846_236	0.86686	0.046994	ssa10	59.8	0.6	rs159404535	ssa10	69.3	4	rs159404535
1208	1666	ESTNV_35051_1659	0.857	0.046987	ssa10	69.1	0.6	rs159405219	ssa10	81.4	8.4	rs159405219
2846	3947	GCR_cBin2649_Ctg1_378	0.85353	0.046985	ssa25	61.7	1.2	rs159403375	ssa25	36	0.2	rs159403375
3338	4618	GCR_cBin40462_Ctg1_82	0.83695	0.046964	ssa15	31.4	0	rs159403666	ssa15	41.2	1.9	rs159403666
2828	3926	GCR_cBin26183_Ctg1_163	0.83209	0.046963	ssa01p/23	29.3	44.7	rs159403365	ssa01	38.1	48.2	rs159403365
1874	2609	ESTV_16294_244	0.84484	0.046956	n/a	n/a	n/a	n/a	ssa13	83.7	5.7	rs119097161
590	825	ESTNV_29877_67	0.86215	0.046956	ssa06	48.1	5.4	rs159406579	n/a	n/a	n/a	n/a
1508	2086	ESTNV_36717_1690	0.83348	0.046954	ssa03	28.2	53.6	rs159407252	ssa03	18.2	55.4	rs159407252
607	849	ESTNV_30104_793	0.85668	0.046948	n/a	n/a	n/a	n/a	n/a	n/a	n/a	n/a
2949	4092	GCR_cBin2883_Ctg1_28	0.85729	0.046948	ssa19	62.8	0.9	rs159401885	ssa19	57.5	4.1	rs159401885
676	947	ESTNV_30897_1203	0.85751	0.046941	ssa09	70.7	0.4	rs159406648	ssa09	59.7	3.4	rs159406648
3541	4907	GCR_cBin48197_Ctg1_220	0.82763	0.04694	n/a	n/a	n/a	n/a	ssa28	24.2	0.6	rs159403786
1943	2699	ESTV_16847_1193	0.83209	0.046933	n/a	n/a	n/a	n/a	ssa01	125.5	49.9	rs159405877
3734	5189	GCR_cBin698_Ctg1_215	0.84351	0.046929	n/a	n/a	n/a	n/a	ssa01	17.5	48.2	rs159402609
80	116	BASS141_B7_B10_480	0.82439	0.046925	n/a	n/a	n/a	n/a	ssa21	39.7	1.2	rs119097360
3371	4663	GCR_cBin4191_Ctg1_77	0.83759	0.046922	ssa27	0	0.8	rs159402271	ssa27	4.1	0.6	rs159402271
196	277	ESTNV_21129_194	0.85204	0.04692	ssa19	55.1	0.2	rs159404156	n/a	n/a	n/a	n/a
1758	2455	ESTV_14782_767	0.85833	0.04692	ssa01p/23	117.8	50.8	rs119097056	ssa23	51.3	3.3	rs119097056
1191	1642	ESTNV_34952_829	0.86215	0.04692	n/a	n/a	n/a	n/a	ssa09	51.5	0.9	rs159407002
2013	2801	ESTV_17632_161	0.86215	0.046915	ssa07	0	0	rs159407523	ssa07	0	0	rs159407523
1385	1926	ESTNV_36120_1619	0.86586	0.046913	ssa11	30.3	0	rs159407166	n/a	n/a	n/a	n/a
3839	5346	GCR_cBin926_Ctg2_167_V2_NullAll	0.85454	0.046912	ssa01q-fission	22.3	0	rs159408320	n/a	n/a	n/a	n/a
798	1107	ESTNV_32112_526	0.84235	0.046911	ssa20	42.4	0	rs159404765	ssa20	54.7	1	rs159404765
3521	4878	GCR_cBin47088_Ctg1_148	0.86092	0.046882	ssa07	81.7	47.8	rs159402414	ssa07	86.2	57.9	rs159402414
982	1354	ESTNV_33585_792	0.86215	0.046882	ssa06	49.2	5.4	rs159404953	ssa06	56.4	4.1	rs159404953
2180	3032	GCR_cBin10989_Ctg1_229	0.84932	0.046881	ssa01p/23	113.2	50.5	rs159401184	ssa23	45	1.8	rs159401184
3793	5275	GCR_cBin8357_Ctg1_235	0.85729	0.046878	n/a	n/a	n/a	n/a	ssa10	70.2	4.8	rs159402671
105	150	ESTNV_13585_113	0.84884	0.046871	ssa26/28	63.6	8.7	rs159401046	ssa28	36.3	0.7	rs159401046
1404	1950	ESTNV_36209_793	0.85595	0.046871	ssa17	51.9	0	rs159407180	ssa17	53.3	0.8	rs159407180
549	766	ESTNV_29391_150	0.85284	0.046867	ssa02	9.6	4.4	rs159404492	ssa02	7.8	21.9	rs159404492
550	767	ESTNV_29394_510	0.86001	0.046866	ssa12	72	10.3	rs159404493	ssa12	110.6	6.5	rs159404493
2534	3519	GCR_cBin18821_Ctg1_52	0.85097	0.046864	n/a	n/a	n/a	n/a	ssa12	117.9	28.5	rs159401505
1194	1647	ESTNV_34978_699	0.85833	0.046863	ssa16	42.9	0.1	rs159407005	ssa16	43.5	1.3	rs159407005
985	1357	ESTNV_33608_1627	0.83965	0.046853	n/a	n/a	n/a	n/a	ssa04	7.6	2.1	rs159404957
708	985	ESTNV_31164_1708	0.84296	0.046851	ssa20	0	0	rs159406661	ssa20	7.2	0	rs159406661
3069	4257	GCR_cBin31735_Ctg1_37	0.84575	0.046842	ssa06	122.1	8	rs159401984	ssa06	115	4.8	rs159401984
2417	3365	GCR_cBin16182_Ctg1_117	0.86657	0.04682	ssa20	43	0	rs159401394	ssa20	56.4	1.4	rs159401394
662	931	ESTNV_30787_109	0.85642	0.046819	ssa15	52.4	0.9	rs159406641	ssa15	69	5.3	rs159406641
1482	2053	ESTNV_36566_1392	0.857	0.046813	ssa14	68.1	0	rs159405516	ssa14	59.2	1.6	rs159405516
3176	4395	GCR_cBin35091_Ctg1_58	0.86369	0.046811	n/a	n/a	n/a	n/a	ssa12	111.2	6.5	rs159402082
547	764	ESTNV_29373_262_V2_NullAll	0.85284	0.04681	ssa22	39.8	0	rs159408129	n/a	n/a	n/a	n/a
3858	5369	GCR_cBin9573_Ctg1_335_V2	0.85491	0.04681	n/a	n/a	n/a	n/a	n/a	n/a	n/a	n/a
3754	5224	GCR_cBin760_Ctg1_479	0.86369	0.046808	ssa20	43.9	0	rs159402635	ssa20	57.7	1.4	rs159402635
1626	2269	ESTNV_37714_614	0.86261	0.046803	ssa06	26.8	5.4	rs159405702	ssa06	38.4	3.8	rs159405702
1977	2750	ESTV_17180_525	0.83759	0.046794	n/a	n/a	n/a	n/a	ssa15	77.2	58.3	rs159407507
2107	2938	ESTV_21785_456	0.87261	0.046794	n/a	n/a	n/a	n/a	ssa21	35.5	1.2	rs159401145
3635	5050	GCR_cBin5521_Ctg1_117	0.85097	0.046793	n/a	n/a	n/a	n/a	ssa06	110.7	4.4	rs159403855
3896	5437	GCR_hBin28799_Ctg1_94	0.86028	0.046792	n/a	n/a	n/a	n/a	ssa24	48.6	2.9	rs159404004
1467	2033	ESTNV_36486_673	0.84863	0.046787	ssa01p/23	29.3	44.7	rs159405499	ssa01	38.1	48.2	rs159405499
1055	1459	ESTNV_34083_923	0.86519	0.046787	ssa26/28	61.6	8.7	rs159406908	ssa28	22.4	0.5	rs159406908
2127	2967	ESTV_7467_243	0.82607	0.046783	n/a	n/a	n/a	n/a	ssa21	52.5	1.4	rs159402940
568	793	ESTNV_29638_375	0.85941	0.046781	n/a	n/a	n/a	n/a	n/a	n/a	n/a	n/a
2064	2873	ESTV_20616_997	0.86488	0.04678	ssa10	72.6	10.4	rs159407547	n/a	n/a	n/a	n/a
3576	4968	GCR_cBin50023_Ctg1_82	0.85402	0.046778	ssa01p/23	97.9	49.7	rs159402488	ssa23	35.7	1.7	rs159402488
402	562	ESTNV_27183_516	0.85521	0.046777	n/a	n/a	n/a	n/a	ssa06	52.5	4	rs159406437
2687	3728	GCR_cBin22851_Ctg1_154	0.85368	0.04677	n/a	n/a	n/a	n/a	ssa23	49.9	2	rs159401645
1170	1616	ESTNV_34833_1382	0.83209	0.046765	ssa04	101	0.4	rs159406991	ssa04	108.7	5.4	rs159406991
2438	3393	GCR_cBin165_Ctg1_68	0.85353	0.046764	ssa22	4.3	0	rs159401415	ssa22	4.1	0	rs159401415
574	801	ESTNV_29683_317	0.85368	0.046759	ssa13	37.9	0	rs159401095	ssa13	54.6	1.9	rs159401095
2133	2973	ESTV_8181_51	0.84863	0.046754	n/a	n/a	n/a	n/a	ssa02	99.6	25.4	rs159407608
2265	3149	GCR_cBin12730_Ctg1_258	0.86441	0.046753	ssa26/28	71	8.7	rs159403003	ssa28	38.3	0.7	rs159403003
1760	2457	ESTV_14800_360	0.86488	0.046752	n/a	n/a	n/a	n/a	ssa11	0	0	rs119097057
3029	4195	GCR_cBin30702_Ctg1_615	0.86579	0.046752	ssa12	72.3	10.3	rs159407658	ssa12	111.2	6.5	rs159407658
2414	3362	GCR_cBin16160_Ctg1_285	0.86344	0.046751	ssa22	53.6	0	rs159403104	ssa22	44.2	1	rs159403104
2811	3898	GCR_cBin25772_Ctg1_101	0.84165	0.04674	n/a	n/a	n/a	n/a	ssa10	60.6	2.3	rs159403354
1652	2305	ESTV_12533_256	0.85905	0.046735	ssa08/29	74.4	19.2	rs159405713	ssa29	71.4	60.7	rs159405713
57	84	BASS126_B7_D12_1074	0.86686	0.046733	ssa11	60.3	0.1	rs119097300	ssa11	54	1.8	rs119097300
1449	2008	ESTNV_36384_1752	0.84418	0.046732	ssa01q-fission	24.9	0	rs159407211	ssa01	117.8	49.9	rs159407211
1871	2603	ESTV_16232_600	0.86441	0.046732	ssa15	46.6	0	rs159405832	n/a	n/a	n/a	n/a
1585	2206	ESTNV_37211_1512	0.84987	0.046723	ssa04	50.8	0.4	rs159405638	n/a	n/a	n/a	n/a
176	247	ESTNV_19071_457	0.86215	0.046708	ssa03	58.6	53.6	rs159406265	ssa03	47.2	55.4	rs159406265
30	42	BASS113_B7_B10_576	0.84529	0.046703	n/a	n/a	n/a	n/a	ssa10	66.3	2.8	rs119097356
2202	3058	GCR_cBin11286_Ctg1_158	0.86131	0.046698	ssa26/28	57.2	8.7	rs159401204	ssa28	3.3	0.3	rs159401204
1299	1790	ESTNV_35598_1331	0.85077	0.046694	ssa10	51.9	0.6	rs159407089	ssa10	55.5	2.1	rs159407089
2691	3732	GCR_cBin22934_Ctg1_53	0.86329	0.046694	ssa24	49.6	0	rs159401647	ssa24	49.4	2.9	rs159401647
3433	4753	GCR_cBin43702_Ctg1_167	0.86044	0.046679	ssa09	99.6	0.5	rs159403717	ssa09	94.3	5.7	rs159403717
3579	4971	GCR_cBin50051_Ctg1_174	0.86912	0.046677	ssa27	43.7	61.2	rs159403811	ssa27	53.6	57.7	rs159403811
438	617	ESTNV_27802_229	0.85402	0.046676	n/a	n/a	n/a	n/a	ssa21	39.4	1.2	rs159404380
3862	5376	GCR_cBin965_Ctg2_356	0.86806	0.04667	ssa05	18	19.8	rs159403975	ssa05	26.2	42.5	rs159403975
1140	1579	ESTNV_34659_96	0.86163	0.046668	ssa18	66.3	0.1	rs159406968	ssa18	65.7	2.7	rs159406968
2054	2861	ESTV_20442_1276	0.8588	0.046665	ssa12	52.1	10.3	rs159407540	ssa12	82.2	5.4	rs159407540
3210	4440	GCR_cBin36745_Ctg1_36	0.86842	0.04666	ssa27	43.7	6.4	rs159402116	ssa27	53.5	7.3	rs159402116
1146	1587	ESTNV_34703_1491	0.85858	0.046655	ssa09	67.4	0.3	rs159405157	ssa09	52.7	0.9	rs159405157
3667	5096	GCR_cBin5971_Ctg1_175	0.85233	0.046654	n/a	n/a	n/a	n/a	ssa26	79	61.1	rs159402553
334	473	ESTNV_25780_520	0.8479	0.04665	n/a	n/a	n/a	n/a	ssa24	40.5	2.9	rs159406397
3090	4283	GCR_cBin3232_Ctg1_240	0.83837	0.046647	ssa01p/23	117.4	50.5	rs159403511	ssa23	50.8	2	rs159403511
2020	2809	ESTV_17961_118	0.86344	0.046641	ssa25	55.6	1.2	rs159405928	ssa25	26.1	0.1	rs159405928
570	795	ESTNV_29649_636	0.86468	0.046641	n/a	n/a	n/a	n/a	ssa09	85.3	5.6	rs159404517
751	1044	ESTNV_31659_537	0.85642	0.046633	ssa12	72.3	10.3	rs159404712	ssa12	110.8	6.5	rs159404712
3794	5276	GCR_cBin8357_Ctg1_294	0.86883	0.046629	n/a	n/a	n/a	n/a	ssa10	70	4.8	rs159403939
1098	1523	ESTNV_34419_496	0.85146	0.046627	ssa04	101	0.4	rs159405106	ssa04	107.8	5.4	rs159405106
2416	3364	GCR_cBin1618_Ctg1_347	0.86867	0.046623	n/a	n/a	n/a	n/a	ssa16	5.6	0.6	rs159401393
66	97	BASS136_B7_E01_171	0.85813	0.046617	ssa05	100.3	19.9	rs119097342	ssa05	93.6	44.2	rs119097342
2913	4034	GCR_cBin27851_Ctg1_590	0.83837	0.046611	n/a	n/a	n/a	n/a	ssa02	72.7	23.8	rs159406130
3921	5469	GCR_hBin35252_Ctg1_84	0.85402	0.046586	ssa01p/23	55.3	44.7	rs159404019	ssa01	53	48.3	rs159404019
3953	5516	GCR_rBin14341_Ctg1_123	0.85905	0.046586	ssa11	75.4	0.1	rs159402858	ssa11	82.9	2.6	rs159402858
873	1208	ESTNV_32762_433	0.86746	0.046582	ssa09	85.7	0.5	rs159406775	n/a	n/a	n/a	n/a
3513	4870	GCR_cBin47_Ctg1_552	0.86421	0.046564	ssa03	11.5	50.4	rs159407675	ssa03	1.7	52.9	rs159407675
2027	2819	ESTV_18537_221	0.8593	0.046561	ssa08/29	0	0	rs159405936	ssa08	1.1	0.4	rs159405936
2682	3720	GCR_cBin22764_Ctg1_550	0.84296	0.046558	ssa09	107.4	54.2	rs159407642	ssa09	105.6	67.1	rs159407642
1713	2394	ESTV_14201_395	0.84111	0.046554	n/a	n/a	n/a	n/a	ssa06	96.7	4.4	rs119097025
1768	2468	ESTV_14973_444	0.86776	0.046548	ssa21	56.1	0.1	rs159407415	n/a	n/a	n/a	n/a
680	952	ESTNV_30970_433	0.83759	0.046544	ssa13	37.9	0	rs159404634	ssa13	54.6	1.9	rs159404634
2357	3283	GCR_cBin14940_Ctg1_245	0.84235	0.046542	ssa06	124	46.8	rs159401354	ssa06	119	52.1	rs159401354
3481	4821	GCR_cBin45613_Ctg1_43	0.86806	0.046542	ssa17	0	0	rs159403747	ssa17	0.8	0.2	rs159403747
2165	3013	GCR_cBin10670_Ctg1_63	0.81572	0.04654	n/a	n/a	n/a	n/a	ssa13	48.8	1.6	rs159401168
3817	5316	GCR_cBin8844_Ctg1_179	0.85306	0.046526	ssa06	6.5	4.8	rs159402687	ssa06	5	1.7	rs159402687
197	278	ESTNV_21177_366	0.8588	0.046525	ssa11	56	0	rs159406287	ssa11	47.9	1.6	rs159406287
3047	4221	GCR_cBin31052_Ctg1_73	0.86001	0.046522	n/a	n/a	n/a	n/a	ssa21	20.5	1.1	rs159401968
788	1097	ESTNV_32034_123	0.8556	0.04652	n/a	n/a	n/a	n/a	ssa14	58.5	1.6	rs159406712
1839	2562	ESTV_15919_533	0.86421	0.046518	ssa10	25.1	0	rs119097133	ssa10	26.5	1.4	rs119097133
2912	4033	GCR_cBin27851_Ctg1_509	0.84932	0.046512	n/a	n/a	n/a	n/a	ssa02	72.7	23.8	rs159401846
878	1213	ESTNV_32783_155	0.82439	0.046503	n/a	n/a	n/a	n/a	ssa23	0	0	rs159404845
327	466	ESTNV_25560_280	0.86092	0.046502	ssa06	20.6	4.9	rs159406391	ssa06	29.4	3.4	rs159406391
1362	1893	ESTNV_36008_742	0.86657	0.046498	ssa12	65.6	10.3	rs159405388	ssa12	103.4	6.4	rs159405388
1667	2329	ESTV_13344_491	0.86421	0.046496	ssa01q-fission	39.4	9.3	rs119096989	ssa01	134.3	51.7	rs119096989
668	938	ESTNV_30808_1023	0.86044	0.046492	n/a	n/a	n/a	n/a	ssa23	38.6	1.8	rs159404624
2309	3211	GCR_cBin13760_Ctg1_161	0.86746	0.046492	ssa08/29	3.4	1.8	rs159401300	ssa08	11.4	0.4	rs159401300
2661	3687	GCR_cBin22215_Ctg1_184	0.85833	0.046487	ssa03	103.2	53.6	rs159401625	ssa03	84	57.1	rs159401625
2962	4110	GCR_cBin29179_Ctg1_383	0.86001	0.046487	n/a	n/a	n/a	n/a	ssa17	59.3	0.9	rs159403441
2683	3721	GCR_cBin22764_Ctg1_561	0.83913	0.046486	ssa09	107.4	54.2	rs159407643	ssa09	105.6	67.4	rs159407643
659	925	ESTNV_30729_1660	0.86579	0.046486	ssa13	35.6	0	rs159404613	ssa13	50.9	1.8	rs159404613
406	567	ESTNV_27262_178	0.85595	0.046483	ssa27	24.9	1.6	rs159404339	ssa27	25.2	1.1	rs159404339
167	234	ESTNV_17881_371	0.86421	0.046483	ssa09	96.2	0.5	rs159404117	ssa09	91.9	5.7	rs159404117
3244	4486	GCR_cBin37641_Ctg1_61	0.82439	0.046477	ssa26/28	100.7	9	rs159403595	ssa28	52.3	1	rs159403595
3351	4632	GCR_cBin41140_Ctg1_106	0.86028	0.046473	ssa20	18.1	0	rs159402248	ssa20	18.6	0.4	rs159402248
1633	2282	ESTV_11981_368	0.85729	0.046468	ssa16	0	0	rs119096965	ssa16	0.1	0.6	rs119096965
326	465	ESTNV_25537_258	0.85751	0.046467	ssa09	64.5	0.3	rs159404266	ssa09	47.9	0.9	rs159404266
2752	3825	GCR_cBin24902_Ctg1_165_V2	0.86394	0.046467	n/a	n/a	n/a	n/a	n/a	n/a	n/a	n/a
1823	2541	ESTV_15768_329	0.86441	0.046465	ssa15	18	0	rs159402935	ssa15	25	0.2	rs159402935
3957	5522	GCR_rBin16221_Ctg1_266	0.86468	0.04646	ssa06	0	0	rs159402861	n/a	n/a	n/a	n/a
419	591	ESTNV_27471_81	0.85034	0.046448	ssa01q-fission	39.4	9.3	rs159406449	ssa01	134.2	51.3	rs159406449
324	463	ESTNV_25511_539	0.86776	0.046438	ssa10	53.9	0.6	rs159404264	ssa10	59.5	2.3	rs159404264
1432	1984	ESTNV_36290_2196	0.86686	0.046436	ssa16	47.9	0.2	rs159405459	ssa16	48.6	2	rs159405459
2745	3816	GCR_cBin24627_Ctg1_509	0.86586	0.04643	ssa27	0	0	rs159401695	ssa27	1.5	0.6	rs159401695
744	1032	ESTNV_31573_316	0.85233	0.046429	n/a	n/a	n/a	n/a	ssa24	50.9	2.9	rs159404701
1707	2388	ESTV_14161_559	0.84351	0.046419	n/a	n/a	n/a	n/a	ssa12	88.5	5.5	rs119097020
2612	3621	GCR_cBin20953_Ctg1_69	0.85204	0.046417	ssa26/28	113.1	21.3	rs159403223	ssa28	53.7	12.6	rs159403223
2402	3347	GCR_cBin16024_Ctg1_169	0.86235	0.046415	n/a	n/a	n/a	n/a	ssa19	18.2	2.8	rs159401384
1396	1941	ESTNV_36166_316	0.86553	0.046415	ssa10	53.9	0.6	rs159407174	ssa10	59.4	2.3	rs159407174
3574	4962	GCR_cBin49974_Ctg1_180	0.86044	0.046411	n/a	n/a	n/a	n/a	ssa22	55.1	3.3	rs159403808
2512	3494	GCR_cBin18474_Ctg1_208	0.85941	0.046401	ssa24	6.6	0	rs159401490	ssa24	12.2	2.5	rs159401490
3697	5138	GCR_cBin6512_Ctg1_100	0.87152	0.046397	n/a	n/a	n/a	n/a	ssa23	41.3	1.8	rs159402581
3107	4303	GCR_cBin33029_Ctg1_110	0.83648	0.046393	n/a	n/a	n/a	n/a	ssa01	122.2	49.9	rs159403520
761	1060	ESTNV_31778_346	0.85204	0.046388	n/a	n/a	n/a	n/a	ssa16	46.9	2	rs159406691
3132	4341	GCR_cBin33857_Ctg1_232	0.83759	0.046383	n/a	n/a	n/a	n/a	ssa11	77.6	2.4	rs159402040
836	1154	ESTNV_32363_132	0.8556	0.046376	n/a	n/a	n/a	n/a	n/a	n/a	n/a	n/a
428	603	ESTNV_27620_622	0.8479	0.046372	ssa15	42.2	0	rs159404369	ssa15	54.8	2.4	rs159404369
2725	3784	GCR_cBin2400_Ctg1_488	0.86369	0.046367	ssa11	44.8	0	rs159403303	ssa11	36.8	0.7	rs159403303
3067	4252	GCR_cBin31631_Ctg1_149	0.86723	0.046358	ssa02	32.2	4.4	rs159401980	ssa02	27.3	22.5	rs159401980
667	937	ESTNV_30803_692	0.84828	0.046356	n/a	n/a	n/a	n/a	ssa18	51.1	2.2	rs159404623
227	330	ESTNV_22761_52	0.86867	0.046343	ssa27	43.7	14.7	rs159404181	ssa27	53.5	18	rs159404181
762	1061	ESTNV_31779_190	0.84111	0.046334	ssa13	0	0	rs159406692	ssa13	10.6	0	rs159406692
2535	3520	GCR_cBin18821_Ctg1_93	0.8556	0.04633	n/a	n/a	n/a	n/a	ssa12	117.9	25.3	rs159401506
412	579	ESTNV_27376_346	0.86867	0.046326	ssa26/28	2.2	0.7	rs159404351	ssa26	76.7	2.1	rs159404351
442	621	ESTNV_27883_858	0.86186	0.046319	n/a	n/a	n/a	n/a	ssa06	52.5	4.1	rs159406463
2671	3698	GCR_cBin22374_Ctg1_508	0.87325	0.046318	ssa02	49	4.4	rs159401631	ssa02	49.2	23	rs159401631
2252	3129	GCR_cBin12488_Ctg1_395	0.85642	0.046316	n/a	n/a	n/a	n/a	ssa10	84.3	8.8	rs159401253
1303	1798	ESTNV_35635_2078	0.86723	0.046313	ssa04	101	0.4	rs159407094	ssa04	108.8	5.9	rs159407094
153	216	ESTNV_17091_204	0.86706	0.046307	ssa10	70.8	0.6	rs159404100	ssa10	84.9	8.9	rs159404100
1013	1397	ESTNV_33740_799	0.84863	0.046306	ssa27	37.3	1.7	rs159404989	ssa27	39.2	1.4	rs159404989
2245	3118	GCR_cBin12401_Ctg1_186	0.86806	0.046304	ssa02	54	4.4	rs159401247	ssa02	53.2	23	rs159401247
1295	1782	ESTNV_35567_72	0.84351	0.046299	n/a	n/a	n/a	n/a	ssa04	100.4	3.8	rs159407082
386	539	ESTNV_26873_901	0.86746	0.046298	ssa11	49.9	0	rs159406428	ssa11	41.8	1.1	rs159406428
771	1073	ESTNV_31886_501	0.86028	0.046297	ssa26/28	62.5	8.7	rs159404739	n/a	n/a	n/a	n/a
2978	4130	GCR_cBin2955_Ctg1_99	0.86553	0.046295	ssa08/29	3.7	1.8	rs159406132	ssa08	13.1	0.4	rs159406132
3504	4856	GCR_cBin4650_Ctg1_80	0.86636	0.046277	n/a	n/a	n/a	n/a	ssa16	5.6	0.6	rs159402396
576	803	ESTNV_29703_292	0.86757	0.046276	ssa02	17.9	4.4	rs159406563	ssa02	19.7	22.3	rs159406563
3598	5001	GCR_cBin51436_Ctg1_163	0.87096	0.046275	ssa25	73	1.2	rs159403829	ssa25	53.6	0.7	rs159403829
3543	4912	GCR_cBin48350_Ctg1_134	0.86757	0.046271	ssa09	72.4	0.5	rs159402438	ssa09	60.9	3.5	rs159402438
3475	4814	GCR_cBin45458_Ctg1_136	0.85077	0.046269	n/a	n/a	n/a	n/a	ssa07	55.1	57.9	rs159402373
2177	3028	GCR_cBin1088_Ctg1_120	0.83139	0.046266	ssa06	52.4	5.4	rs159406088	ssa06	56.8	4.1	rs159406088
384	537	ESTNV_26864_280	0.86981	0.046264	ssa16	39.6	0.1	rs159401082	ssa16	42.5	1.3	rs159401082
3193	4416	GCR_cBin3562_Ctg1_70_V2	0.85077	0.04626	ssa10	40.4	0	rs159408237	n/a	n/a	n/a	n/a
1473	2043	ESTNV_36522_1755	0.86329	0.046254	ssa16	57.2	1.9	rs159405510	n/a	n/a	n/a	n/a
2820	3914	GCR_cBin2599_Ctg1_262	0.85169	0.046253	ssa02	17.8	4.4	rs159401757	ssa02	19.4	22.1	rs159401757
289	416	ESTNV_24432_409	0.86981	0.046247	n/a	n/a	n/a	n/a	ssa22	52	1.6	rs159402902
618	870	ESTNV_30341_1348	0.85595	0.046245	ssa01p/23	0.2	32.2	rs159404576	ssa01	0.2	44.9	rs159404576
3374	4666	GCR_cBin41960_Ctg1_224	0.87261	0.046245	ssa26/28	47.2	2.7	rs159403684	ssa26	35.7	1.2	rs159403684
3140	4352	GCR_cBin34264_Ctg1_201	0.86394	0.046242	ssa09	83.9	0.5	rs159403551	ssa09	77.8	5.1	rs159403551
2684	3724	GCR_cBin22809_Ctg1_148	0.85123	0.04624	n/a	n/a	n/a	n/a	ssa23	36.2	1.7	rs159403267
337	478	ESTNV_25849_151	0.84296	0.046234	n/a	n/a	n/a	n/a	n/a	n/a	n/a	n/a
1535	2128	ESTNV_36893_386	0.86519	0.046231	ssa03	5.2	2.8	rs159405577	ssa03	0	0	rs159405577
2863	3972	GCR_cBin26855_Ctg1_110	0.86757	0.046207	ssa01q-fission	14.7	0	rs159401800	ssa01	99.8	49.6	rs159401800
370	521	ESTNV_26633_350	0.84963	0.046204	ssa27	11.4	1.6	rs159406420	ssa27	17.2	0.6	rs159406420
1182	1633	ESTNV_34931_121	0.86883	0.046203	ssa04	100.2	0.4	rs159406998	ssa04	105.2	3.8	rs159406998
2055	2863	ESTV_20507_483	0.86329	0.046195	ssa27	39.7	1.7	rs159407541	ssa27	45	1.4	rs159407541
3205	4433	GCR_cBin36578_Ctg1_159	0.86579	0.046187	n/a	n/a	n/a	n/a	ssa29	33	0.1	rs159402110
2780	3861	GCR_cBin25343_Ctg1_270_V2	0.84963	0.046181	ssa26/28	42.4	2.7	rs159408212	n/a	n/a	n/a	n/a
1544	2143	ESTNV_36963_1468	0.85123	0.046181	ssa21	56.1	0	rs159405590	ssa21	51.4	1.2	rs159405590
1692	2366	ESTV_13878_964	0.86615	0.046177	ssa22	11.3	0	rs159405736	ssa22	5.4	0	rs159405736
3003	4161	GCR_cBin3018_Ctg1_511	0.86468	0.046175	ssa01q-fission	39.4	4.4	rs159401926	ssa01	134	50.1	rs159401926
2089	2907	ESTV_21168_202	0.87437	0.046171	ssa18	65.3	0.1	rs159407567	ssa18	63.6	2.7	rs159407567
3039	4210	GCR_cBin30891_Ctg1_180	0.86883	0.046168	ssa02	73	4.4	rs159401963	ssa02	78.9	24.1	rs159401963
2304	3203	GCR_cBin13722_Ctg1_515	0.86757	0.046162	ssa11	75.8	0.1	rs159401298	ssa11	83.3	2.8	rs159401298
2503	3480	GCR_cBin18314_Ctg1_277	0.84235	0.046154	ssa18	57.9	0.1	rs159401475	ssa18	52.6	2.2	rs159401475
1161	1606	ESTNV_34773_412	0.86092	0.04615	n/a	n/a	n/a	n/a	ssa05	99.3	44.2	rs159406983
1632	2280	ESTV_11898_340	0.86657	0.046146	ssa01q-fission	35.3	0	rs159402923	ssa01	129	49.9	rs159402923
3127	4335	GCR_cBin33618_Ctg1_153	0.86842	0.046145	n/a	n/a	n/a	n/a	ssa17	60.1	0.9	rs159402035
979	1350	ESTNV_33570_1563	0.86686	0.046142	ssa20	39.7	0	rs159404947	ssa20	47.1	0.9	rs159404947
2125	2965	ESTV_21970_586	0.86928	0.046137	ssa03	17.5	53.4	rs159407604	ssa03	8.6	54.8	rs159407604
3838	5345	GCR_cBin9243_Ctg1_127	0.8704	0.046135	ssa16	48.5	0.2	rs159403969	ssa16	49.9	2	rs159403969
732	1015	ESTNV_31427_1001	0.87495	0.046134	n/a	n/a	n/a	n/a	ssa12	110.8	6.5	rs159406675
782	1089	ESTNV_31985_1951	0.86806	0.046121	ssa22	44.8	0	rs159404751	ssa22	37.4	0.5	rs159404751
2473	3441	GCR_cBin17416_Ctg1_223	0.87261	0.046118	ssa02	107	4.4	rs159403145	ssa02	120.5	25.5	rs159403145
258	372	ESTNV_23580_687	0.87096	0.046104	ssa08/29	61.5	9.4	rs159404201	ssa29	50.4	0.3	rs159404201
3171	4389	GCR_cBin35034_Ctg1_104	0.86867	0.0461	ssa19	48.6	0	rs159403566	ssa19	35.4	3.1	rs159403566
1970	2741	ESTV_17081_268	0.8728	0.046099	ssa06	96.7	7.1	rs119097243	ssa06	87.4	4.4	rs119097243
3603	5007	GCR_cBin51590_Ctg1_69	0.84696	0.046096	n/a	n/a	n/a	n/a	ssa24	35.4	2.9	rs159403833
3192	4415	GCR_cBin3562_Ctg1_54	0.85146	0.046095	n/a	n/a	n/a	n/a	ssa10	87.9	27.5	rs159402095
2379	3311	GCR_cBin1523_Ctg1_267	0.86945	0.046089	n/a	n/a	n/a	n/a	ssa09	79.1	5.1	rs159401368
1390	1932	ESTNV_36131_85	0.86746	0.046086	ssa11	64.3	0.1	rs159405420	n/a	n/a	n/a	n/a
3316	4589	GCR_cBin39664_Ctg1_85	0.86806	0.046086	ssa01q-fission	13.7	0	rs159407668	ssa01	98	49.6	rs159407668
485	675	ESTNV_28459_118	0.86163	0.046081	ssa18	69.5	5.4	rs159406497	ssa18	70.6	3.7	rs159406497
3911	5457	GCR_hBin33344_Ctg1_153	0.86657	0.046079	ssa02	81	4.4	rs159402804	n/a	n/a	n/a	n/a
208	295	ESTNV_22297_524	0.86912	0.046079	ssa11	73.9	0.1	rs159406299	ssa11	77.1	2.4	rs159406299
2580	3575	GCR_cBin20036_Ctg1_93	0.86394	0.046078	ssa01p/23	63.3	49.7	rs159401544	ssa23	15.9	1.5	rs159401544
3537	4903	GCR_cBin4813_Ctg1_307	0.87113	0.046074	ssa10	65	0.6	rs159403784	ssa10	74.2	4.8	rs159403784
3888	5421	GCR_hBin20991_Ctg1_222	0.85097	0.046073	ssa19	0	0	rs159403997	ssa19	0.3	1.3	rs159403997
2899	4018	GCR_cBin27753_Ctg1_141	0.86163	0.046073	ssa17	26.6	0	rs159403398	ssa17	25.8	0.3	rs159403398
3617	5028	GCR_cBin5316_Ctg2_193	0.85799	0.046072	ssa02	59.6	4.4	rs159408097	ssa02	69.1	23.6	rs159408097
1640	2289	ESTV_12228_262	0.87057	0.04606	ssa26/28	47.2	2.7	rs159401118	n/a	n/a	n/a	n/a
2732	3792	GCR_cBin24202_Ctg1_90	0.85751	0.046055	n/a	n/a	n/a	n/a	ssa15	58.1	2.4	rs159403310
3587	4986	GCR_cBin50777_Ctg1_237_V2_NullAll	0.86001	0.046051	ssa19	17.2	0	rs159408278	n/a	n/a	n/a	n/a
610	853	ESTNV_30122_120	0.87372	0.046051	ssa12	65.6	10.3	rs159406596	ssa12	103.4	6.4	rs159406596
63	93	BASS133_B7_F01_78	0.82157	0.046043	n/a	n/a	n/a	n/a	ssa15	66.3	4.4	rs119097338
2549	3535	GCR_cBin19278_Ctg1_165	0.82763	0.046031	n/a	n/a	n/a	n/a	ssa12	112.8	6.6	rs159401517
2504	3481	GCR_cBin18314_Ctg1_395	0.83394	0.04603	ssa18	57.9	0.1	rs159401476	ssa18	52.6	2.2	rs159401476
652	917	ESTNV_30699_568	0.87705	0.046027	ssa03	11.5	36.1	rs159406634	ssa03	1.7	52.9	rs159406634
158	225	ESTNV_17447_230	0.86883	0.046025	ssa15	42.9	0	rs159406255	n/a	n/a	n/a	n/a
313	447	ESTNV_25113_1234	0.86842	0.046012	ssa21	8.3	0	rs159406375	ssa21	7.8	1	rs159406375
1025	1415	ESTNV_33853_519	0.87009	0.046008	ssa02	54	4.4	rs159406885	n/a	n/a	n/a	n/a
3557	4940	GCR_cBin4908_Ctg1_226	0.86235	0.046004	ssa05	95.3	19.9	rs159402458	ssa05	92.8	44.2	rs159402458
1034	1426	ESTNV_33916_1585	0.85799	0.045998	n/a	n/a	n/a	n/a	ssa26	33.2	1.2	rs159406890
1277	1757	ESTNV_35456_785	0.8463	0.045996	ssa10	76.3	19.8	rs159405276	ssa10	87.9	65.4	rs159405276
1856	2580	ESTV_16115_361	0.86519	0.045996	n/a	n/a	n/a	n/a	ssa26	77.8	45.6	rs159405823
2694	3737	GCR_cBin23134_Ctg2_256	0.87009	0.045992	n/a	n/a	n/a	n/a	ssa10	59.5	2.3	rs159403275
2263	3144	GCR_cBin12660_Ctg1_400	0.85668	0.045988	ssa27	22.8	1.6	rs159403001	ssa27	22.1	1.1	rs159403001
3185	4405	GCR_cBin3522_Ctg1_59	0.85353	0.045982	n/a	n/a	n/a	n/a	ssa18	4.2	1.3	rs159406149
3288	4548	GCR_cBin38742_Ctg1_196	0.86329	0.045979	n/a	n/a	n/a	n/a	ssa14	32.2	0.5	rs159402187
801	1110	ESTNV_32130_141	0.85077	0.045977	ssa10	46.2	0.6	rs159404766	ssa10	48.3	1.6	rs159404766
457	640	ESTNV_28113_319	0.87495	0.045975	ssa03	14.2	53.2	rs159404403	ssa03	4.9	54.8	rs159404403
150	212	ESTNV_16810_167	0.86981	0.045972	ssa12	70.4	10.3	rs159406247	ssa12	108.3	6.5	rs159406247
2657	3683	GCR_cBin22155_Ctg1_66	0.84529	0.045969	ssa03	66.5	53.6	rs159403252	ssa03	54.4	55.9	rs159403252
848	1176	ESTNV_32589_481	0.87457	0.045966	ssa19	27.4	0	rs159404811	n/a	n/a	n/a	n/a
3008	4167	GCR_cBin30250_Ctg1_267	0.85668	0.045963	ssa03	21.7	53.4	rs159401929	ssa03	12.5	54.9	rs159401929
3328	4603	GCR_cBin40_Ctg1_186	0.85941	0.045961	ssa13	43.1	0	rs159402226	ssa13	71.6	3.6	rs159402226
494	686	ESTNV_28535_477	0.87513	0.045961	ssa15	42.8	0	rs159406500	n/a	n/a	n/a	n/a
3908	5453	GCR_hBin32137_Ctg1_42	0.86131	0.04596	ssa20	36.1	0	rs159404013	ssa20	43.8	0.8	rs159404013
392	549	ESTNV_27014_209	0.85306	0.045959	n/a	n/a	n/a	n/a	ssa05	0.7	33.1	rs159404326
2468	3434	GCR_cBin17347_Ctg1_28	0.86686	0.045957	ssa06	124	22	rs159403140	ssa06	118.7	19.1	rs159403140
3954	5518	GCR_rBin14981_Ctg1_193	0.87141	0.045957	ssa01q-fission	39.4	10.5	rs159404042	ssa01	134.4	63.2	rs159404042
1619	2258	ESTNV_37606_918	0.87075	0.045956	ssa06	57.2	5.4	rs159405692	ssa06	57.4	4.3	rs159405692
245	352	ESTNV_23406_304	0.87075	0.045951	ssa08/29	74.4	18.7	rs159404192	ssa29	53.5	5.4	rs159404192
3466	4801	GCR_cBin44957_Ctg1_152	0.87096	0.045951	ssa16	47	0.2	rs159403736	ssa16	46.8	1.6	rs159403736
3360	4643	GCR_cBin41474_Ctg1_168	0.85169	0.04595	n/a	n/a	n/a	n/a	ssa14	50.9	1.3	rs159402255
2175	3026	GCR_cBin108_Ctg1_303	0.86001	0.04595	ssa26/28	28.1	2.7	rs159401179	ssa26	62	1.2	rs159401179
365	516	ESTNV_26532_660	0.87437	0.04595	n/a	n/a	n/a	n/a	ssa10	59.5	2.3	rs159404306
3278	4533	GCR_cBin3846_Ctg1_160	0.87705	0.045948	n/a	n/a	n/a	n/a	ssa16	59.5	4.7	rs159403621
1913	2664	ESTV_16673_1575	0.87113	0.045938	ssa01q-fission	35.3	0	rs159405865	ssa01	128.8	49.9	rs159405865
217	316	ESTNV_22560_417	0.87551	0.045938	n/a	n/a	n/a	n/a	ssa29	71.4	60.7	rs159401063
1466	2031	ESTNV_36480_1354	0.84932	0.045937	n/a	n/a	n/a	n/a	ssa01	91.2	49.6	rs159405496
2502	3479	GCR_cBin18314_Ctg1_154	0.84296	0.045936	ssa18	57.9	0.1	rs159401474	ssa18	52.6	2.2	rs159401474
3084	4275	GCR_cBin32127_Ctg1_245	0.84575	0.045935	ssa01q-fission	0	0	rs159403506	ssa01	71.2	48.9	rs159403506
735	1023	ESTNV_31513_503	0.84198	0.045933	n/a	n/a	n/a	n/a	ssa17	5.4	0.3	rs159404693
2425	3379	GCR_cBin16365_Ctg1_475	0.86421	0.045933	ssa02	57.4	4.4	rs159401408	ssa02	63.7	23.4	rs159401408
3022	4184	GCR_cBin30455_Ctg1_527	0.83913	0.045931	n/a	n/a	n/a	n/a	ssa15	50.1	2.4	rs159401942
1953	2715	ESTV_16926_669	0.85353	0.04593	ssa27	41.3	1.7	rs119097225	ssa27	51.7	1.5	rs119097225
3150	4364	GCR_cBin34472_Ctg1_88	0.87372	0.045912	ssa26/28	62.5	8.7	rs159403556	ssa28	31.3	0.6	rs159403556
3384	4684	GCR_cBin42429_Ctg1_275	0.87495	0.045912	ssa09	76.7	0.5	rs159403692	ssa09	68	4.1	rs159403692
3289	4551	GCR_cBin38765_Ctg1_214	0.84383	0.045911	ssa18	17.1	0	rs159403629	ssa18	8.4	1.3	rs159403629
2111	2942	ESTV_21808_1140	0.85077	0.04591	ssa16	43.8	0.1	rs159406062	n/a	n/a	n/a	n/a
2624	3639	GCR_cBin21449_Ctg2_62	0.87473	0.045903	ssa20	41.3	0	rs159401590	ssa20	50.7	1	rs159401590
2824	3920	GCR_cBin26086_Ctg1_472	0.87372	0.045902	ssa25	65.8	1.2	rs159401763	ssa25	41.7	0.4	rs159401763
2566	3557	GCR_cBin19650_Ctg1_297	0.8588	0.045898	ssa13	41.8	0	rs159401530	ssa13	63.6	2.3	rs159401530
2124	2964	ESTV_21966_300	0.85204	0.045897	ssa02	9.2	4.4	rs159407602	ssa02	7.5	21.9	rs159407602
3884	5415	GCR_hBin19914_Ctg1_86	0.85306	0.045895	ssa04	89.6	0.4	rs159402766	ssa04	91	3.4	rs159402766
3030	4197	GCR_cBin30744_Ctg1_87	0.85077	0.045892	ssa04	89.6	0.4	rs159401955	ssa04	91	3.4	rs159401955
319	456	ESTNV_25380_185	0.87075	0.045885	ssa15	46.8	0	rs159406384	n/a	n/a	n/a	n/a
2098	2925	ESTV_21617_1228	0.86746	0.045882	ssa15	56.7	3.3	rs159406045	ssa15	0	0	rs159406045
543	760	ESTNV_29346_496	0.84013	0.045881	n/a	n/a	n/a	n/a	ssa19	54.6	3.7	rs159404488
740	1028	ESTNV_31552_764	0.86883	0.045874	ssa22	53.2	0	rs159406682	ssa22	43.7	1	rs159406682
2627	3644	GCR_cBin21512_Ctg1_44	0.86049	0.045872	ssa07	44	47.8	rs159403236	ssa07	50.8	57.7	rs159403236
1910	2661	ESTV_16654_489	0.86468	0.04587	n/a	n/a	n/a	n/a	ssa10	55.9	2.1	rs119097187
974	1344	ESTNV_33535_713	0.87607	0.04587	ssa01q-fission	26.9	0	rs159406851	ssa01	118.2	49.9	rs159406851
3456	4789	GCR_cBin44622_Ctg1_29	0.83474	0.045868	n/a	n/a	n/a	n/a	ssa01	116.5	49.9	rs159408094
430	605	ESTNV_27649_512	0.85284	0.045864	ssa11	30.3	0	rs159404370	n/a	n/a	n/a	n/a
1956	2718	ESTV_16937_940	0.87894	0.045861	ssa12	58.3	10.3	rs119097227	ssa12	95.6	6.3	rs119097227
2388	3325	GCR_cBin15388_Ctg1_87	0.87184	0.045857	ssa09	85.6	0.5	rs159401375	ssa09	80.4	5.1	rs159401375
3627	5041	GCR_cBin5415_Ctg1_44	0.87325	0.045847	ssa14	74	14.5	rs159403850	ssa14	69	18.2	rs159403850
3920	5468	GCR_hBin35162_Ctg1_230	0.87572	0.045843	ssa10	18.2	0	rs159402812	ssa10	13.6	0.8	rs159402812
3832	5337	GCR_cBin9140_Ctg1_52	0.85521	0.045841	n/a	n/a	n/a	n/a	ssa20	29.6	0.5	rs159403966
1952	2714	ESTV_16926_1498	0.86001	0.045834	ssa27	41.3	1.7	rs119097224	ssa27	51.7	1.5	rs119097224
3526	4888	GCR_cBin4742_Ctg1_269	0.86186	0.045833	ssa04	82	0.4	rs159403776	ssa04	78.3	3.4	rs159403776
1681	2345	ESTV_13593_258	0.86369	0.045831	ssa07	33.1	47.8	rs159401126	ssa07	41.9	57.6	rs159401126
244	351	ESTNV_23390_339	0.87859	0.045829	ssa03	114.4	53.6	rs159406328	ssa03	105.8	57.5	rs159406328
3520	4877	GCR_cBin47084_Ctg1_67	0.83759	0.045828	ssa21	56.4	28.7	rs159403769	ssa21	53.5	12.1	rs159403769
1676	2339	ESTV_13513_493	0.87207	0.045826	ssa11	65.3	0.1	rs119096992	ssa11	57.3	2	rs119096992
3004	4162	GCR_cBin3018_Ctg1_570	0.86488	0.045825	ssa01q-fission	39.4	4.4	rs159406135	ssa01	134	50.3	rs159406135
1680	2344	ESTV_13579_262	0.86912	0.045824	ssa07	75.5	47.8	rs159405729	n/a	n/a	n/a	n/a
3023	4185	GCR_cBin30455_Ctg1_532	0.83913	0.04582	n/a	n/a	n/a	n/a	ssa15	50.1	2.4	rs159403466
3142	4354	GCR_cBin34311_Ctg1_146	0.84696	0.045818	ssa06	123.5	8.1	rs159402052	ssa06	116.6	5.1	rs159402052
3831	5336	GCR_cBin9131_Ctg1_108	0.87372	0.045818	ssa20	39.8	0	rs159402705	ssa20	47.3	0.9	rs159402705
1793	2499	ESTV_15360_138	0.87184	0.045817	ssa22	53.6	0	rs119097090	ssa22	43.9	1	rs119097090
1425	1977	ESTNV_36278_1300	0.85799	0.045816	ssa19	58.9	0.2	rs159407190	ssa19	48	3.1	rs159407190
1983	2756	ESTV_17202_480	0.87607	0.045815	n/a	n/a	n/a	n/a	ssa04	107.1	4.1	rs119097247
3874	5399	GCR_hBin1549_Ctg1_23	0.87141	0.045808	ssa11	75.8	0.1	rs159403984	ssa11	83.3	2.8	rs159403984
631	887	ESTNV_30478_1093	0.86105	0.045807	n/a	n/a	n/a	n/a	ssa13	23.3	0.2	rs159406614
3493	4836	GCR_cBin46090_Ctg1_127	0.86981	0.045801	ssa16	51.4	0.2	rs159403755	ssa16	55	2.9	rs159403755
2656	3682	GCR_cBin22155_Ctg1_21	0.84828	0.045796	ssa03	66.5	53.6	rs159403251	ssa03	54.2	55.9	rs159403251
385	538	ESTNV_26864_280_V2_NullAll	0.8728	0.045784	ssa16	39.4	0.1	rs159408128	n/a	n/a	n/a	n/a
3845	5353	GCR_cBin9305_Ctg1_362	0.86824	0.045775	ssa12	56	10.3	rs159402712	ssa12	90.2	6.1	rs159402712
1089	1507	ESTNV_34343_1071	0.87261	0.04577	n/a	n/a	n/a	n/a	ssa15	65.9	4.4	rs159405089
1250	1722	ESTNV_35287_375	0.85595	0.045767	n/a	n/a	n/a	n/a	ssa01	133.5	49.9	rs159407043
1093	1514	ESTNV_34377_715	0.87437	0.045766	ssa11	72.8	0.1	rs159405096	ssa11	74.1	2.4	rs159405096
2983	4137	GCR_cBin29847_Ctg1_81	0.84987	0.045761	n/a	n/a	n/a	n/a	ssa12	117.8	11.9	rs159403450
865	1199	ESTNV_32708_850	0.86276	0.045761	n/a	n/a	n/a	n/a	ssa07	48	57.6	rs159406768
182	254	ESTNV_19653_283	0.87207	0.045746	ssa03	88.5	53.6	rs159406273	ssa03	71.1	56.8	rs159406273
2731	3791	GCR_cBin24202_Ctg1_253	0.86776	0.045738	n/a	n/a	n/a	n/a	ssa15	58.1	2.4	rs159403309
1876	2612	ESTV_16308_425	0.85315	0.045734	ssa07	33.1	47.8	rs119097163	ssa07	41.9	57.6	rs119097163
2434	3389	GCR_cBin16478_Ctg1_145	0.86981	0.04573	ssa05	0	15.3	rs159403118	ssa05	0.7	33	rs159403118
2986	4141	GCR_cBin29928_Ctg1_684	0.86686	0.045723	n/a	n/a	n/a	n/a	ssa01	109.5	49.8	rs159407657
460	644	ESTNV_28144_328	0.86092	0.045722	ssa07	78.2	47.8	rs159406476	ssa07	75.2	57.9	rs159406476
390	547	ESTNV_26994_314	0.86131	0.045722	ssa03	85.6	53.6	rs159402907	n/a	n/a	n/a	n/a
2810	3897	GCR_cBin25759_Ctg1_44	0.85858	0.045717	n/a	n/a	n/a	n/a	ssa01	17.7	48.2	rs159401750
3114	4312	GCR_cBin3314_Ctg1_194	0.87732	0.045711	ssa01p/23	63.3	49.7	rs159403525	ssa23	7.4	0.8	rs159403525
685	957	ESTNV_30992_1251	0.8704	0.04571	ssa06	65.5	5.4	rs159404637	ssa06	65	4.3	rs159404637
2977	4129	GCR_cBin29497_Ctg1_155	0.8779	0.045707	ssa22	40.9	0	rs159401904	ssa22	33.9	0.5	rs159401904
702	977	ESTNV_31131_459	0.87096	0.045702	ssa15	53.8	0.9	rs159404655	n/a	n/a	n/a	n/a
1859	2586	ESTV_16151_700	0.87152	0.045702	ssa13	4.5	0	rs159407461	n/a	n/a	n/a	n/a
3122	4324	GCR_cBin33449_Ctg1_223	0.8779	0.045698	ssa13	35.6	0	rs159402030	ssa13	50.9	1.8	rs159402030
3749	5214	GCR_cBin7293_Ctg1_252	0.8803	0.045695	ssa17	57.8	0	rs159402625	ssa17	65	1.4	rs159402625
281	405	ESTNV_24215_410	0.84828	0.045693	ssa26/28	58.9	8.7	rs159401073	ssa28	8.3	0.5	rs159401073
1127	1557	ESTNV_34554_1029	0.84963	0.045693	ssa12	47.7	10.3	rs159405136	ssa12	79.5	5.4	rs159405136
2300	3197	GCR_cBin13672_Ctg1_139	0.84932	0.04569	ssa18	34.6	0	rs159401296	ssa18	24.6	1.3	rs159401296
1216	1677	ESTNV_35075_2399	0.87344	0.04569	ssa25	73	1.2	rs159405225	ssa25	52.7	0.6	rs159405225
3653	5077	GCR_cBin5763_Ctg1_316	0.87551	0.045682	n/a	n/a	n/a	n/a	ssa17	59.3	0.9	rs159403868
1068	1479	ESTNV_34207_912	0.87299	0.045679	ssa19	27.4	0	rs159406920	n/a	n/a	n/a	n/a
1082	1497	ESTNV_34273_361	0.85627	0.045674	ssa15	40.7	0	rs159405078	ssa15	50.5	2.4	rs159405078
3836	5342	GCR_cBin922_Ctg1_20	0.86344	0.045674	n/a	n/a	n/a	n/a	ssa10	55.1	2.1	rs159403968
3221	4457	GCR_cBin3706_Ctg1_364	0.87572	0.045674	ssa01q-fission	10.3	0	rs159402132	ssa01	89.7	49.6	rs159402132
2729	3789	GCR_cBin24192_Ctg1_43	0.87457	0.045671	n/a	n/a	n/a	n/a	ssa15	69	5.3	rs159401677
3647	5068	GCR_cBin5718_Ctg1_42	0.84484	0.045667	n/a	n/a	n/a	n/a	ssa01	79.6	48.9	rs159407682
180	251	ESTNV_19531_204	0.8724	0.045659	ssa08/29	3.7	1.8	rs159404136	n/a	n/a	n/a	n/a
3155	4369	GCR_cBin34605_Ctg1_25	0.87692	0.045659	ssa24	6.6	0	rs159402060	ssa24	13	2.5	rs159402060
3097	4290	GCR_cBin32565_Ctg1_59	0.87607	0.045658	ssa27	34.2	1.7	rs159403514	ssa27	35.8	1.2	rs159403514
3654	5078	GCR_cBin5763_Ctg1_316_V2_NullAll	0.87207	0.045657	n/a	n/a	n/a	n/a	n/a	n/a	n/a	n/a
3961	5534	GCR_rBin9199_Ctg1_43	0.87692	0.045657	ssa16	55	1.6	rs159404049	ssa16	59.5	4.7	rs159404049
255	368	ESTNV_23557_1342	0.87513	0.045656	ssa03	12.2	51.2	rs159406334	ssa03	2	53.7	rs159406334
2603	3607	GCR_cBin20828_Ctg1_39	0.86723	0.045651	ssa19	64	25.2	rs159403217	ssa19	58.7	19.5	rs159403217
3409	4722	GCR_cBin43089_Ctg1_78	0.87141	0.045648	ssa27	43.7	37.5	rs159403704	ssa27	53.6	29.6	rs159403704
787	1096	ESTNV_32021_1677	0.87692	0.045646	n/a	n/a	n/a	n/a	ssa17	0	0	rs159406711
118	172	ESTNV_14745_283	0.81977	0.045645	n/a	n/a	n/a	n/a	ssa09	51.5	0.9	rs159406226
3782	5263	GCR_cBin8189_Ctg1_244	0.86301	0.045642	n/a	n/a	n/a	n/a	ssa07	53.9	57.9	rs159403933
1075	1488	ESTNV_34241_147	0.8728	0.045641	ssa15	46.6	0	rs159405072	ssa15	63.1	4.4	rs159405072
330	469	ESTNV_25685_546	0.85233	0.04564	ssa01p/23	4.3	44.7	rs159406396	ssa01	21	48.2	rs159406396
69	100	BASS138_B7_B10_378	0.87009	0.045639	ssa05	6.2	19.8	rs159407755	ssa05	7.5	42.3	rs159407755
2251	3128	GCR_cBin12480_Ctg1_223	0.87607	0.045639	ssa19	42.2	0	rs159401252	ssa19	29.5	3.1	rs159401252
1780	2481	ESTV_15139_351	0.8776	0.045638	ssa20	39.7	0	rs159405772	ssa20	47.1	0.9	rs159405772
1553	2153	ESTNV_36990_1211	0.87914	0.045637	ssa08/29	3.7	1.8	rs159405594	n/a	n/a	n/a	n/a
2665	3691	GCR_cBin22314_Ctg1_366	0.8002	0.045636	n/a	n/a	n/a	n/a	ssa23	51.4	43.9	rs159401627
1276	1756	ESTNV_35456_667	0.85491	0.045635	ssa10	76.3	19.8	rs159407063	ssa10	87.9	65.7	rs159407063
2291	3184	GCR_cBin13317_Ctg1_701	0.88097	0.045632	ssa26/28	57.2	8.7	rs159407614	ssa28	0	0	rs159407614
1775	2476	ESTV_15080_392	0.86344	0.045631	ssa01q-fission	23.9	0	rs159407419	ssa01	116.7	49.9	rs159407419
3018	4180	GCR_cBin30414_Ctg1_34	0.8556	0.045627	ssa21	3.8	0	rs159401938	ssa21	1.4	1	rs159401938
2724	3783	GCR_cBin23979_Ctg1_93	0.87947	0.045627	ssa09	83.6	0.5	rs159401674	ssa09	74.3	5	rs159401674
93	133	ESTNV_13028_299	0.85252	0.045626	ssa13	48.1	0	rs159406216	ssa13	76	4.6	rs159406216
1022	1411	ESTNV_33831_1688	0.85858	0.045621	ssa25	48.3	1.2	rs159405008	ssa25	22.3	0.1	rs159405008
3199	4424	GCR_cBin36482_Ctg1_136	0.87607	0.045615	ssa20	41.9	0	rs159402102	ssa20	52.2	1	rs159402102
3302	4567	GCR_cBin391_Ctg1_198	0.87859	0.045612	ssa20	37.4	0	rs159402198	ssa20	44	0.9	rs159402198
3726	5179	GCR_cBin6860_Ctg1_169	0.84932	0.04561	n/a	n/a	n/a	n/a	ssa13	86.6	8.5	rs159402605
3720	5167	GCR_cBin6775_Ctg1_75	0.87513	0.045607	ssa04	49.3	0.4	rs159403895	ssa04	53.9	3.3	rs159403895
3041	4213	GCR_cBin30976_Ctg1_63	0.84987	0.045604	ssa09	53.9	0	rs159403479	ssa09	30.4	0.6	rs159403479
3217	4450	GCR_cBin3687_Ctg1_228	0.85034	0.045603	ssa19	0	0	rs159403585	ssa19	0	0	rs159403585
17	24	BASS110_B7_E03_92	0.87807	0.045597	ssa10	46.1	0.6	rs119097275	ssa10	45.3	1.6	rs119097275
1418	1967	ESTNV_36248_934	0.86519	0.045593	ssa08/29	3.7	2	rs159405444	ssa08	22.3	0.6	rs159405444
2720	3777	GCR_cBin2379_Ctg1_66	0.87009	0.04559	ssa07	32.4	47.8	rs159403298	ssa07	26.4	57.3	rs159403298
2044	2840	ESTV_19580_277	0.87413	0.04559	ssa06	16.7	4.9	rs159405957	ssa06	0	0	rs159405957
3924	5475	GCR_hBin39488_Ctg1_115	0.85368	0.045589	ssa24	39.6	0	rs159402821	ssa24	29.4	2.9	rs159402821
451	633	ESTNV_28052_855	0.85668	0.045588	ssa10	46.2	0.6	rs159406473	ssa10	46.1	1.6	rs159406473
3375	4667	GCR_cBin41969_Ctg1_54	0.82763	0.045583	n/a	n/a	n/a	n/a	ssa18	24.2	1.3	rs159403685
107	152	ESTNV_13814_235	0.8593	0.045578	ssa13	41.8	0	rs159406220	ssa13	63.6	2.2	rs159406220
170	240	ESTNV_18458_404	0.87914	0.045578	ssa11	69.3	0.1	rs159406261	n/a	n/a	n/a	n/a
2542	3527	GCR_cBin18968_Ctg1_274	0.8803	0.045578	n/a	n/a	n/a	n/a	ssa26	57.1	1.2	rs159403179
2896	4015	GCR_cBin27692_Ctg1_97	0.87057	0.045576	n/a	n/a	n/a	n/a	ssa22	55.1	23.8	rs159401834
2506	3484	GCR_cBin18374_Ctg1_105	0.85427	0.045573	n/a	n/a	n/a	n/a	ssa07	53.2	57.8	rs159401478
739	1027	ESTNV_31552_150	0.87914	0.045566	ssa22	53.2	0	rs159404697	ssa22	43.7	1	rs159404697
936	1288	ESTNV_33311_572	0.85595	0.045563	ssa03	114.3	53.6	rs159404908	ssa03	104.5	57.4	rs159404908
1169	1615	ESTNV_34832_753	0.87652	0.045556	ssa03	111.8	53.6	rs159405180	ssa03	102.2	57.2	rs159405180
3083	4274	GCR_cBin32127_Ctg1_234	0.85491	0.045552	ssa01q-fission	0	0	rs159401997	ssa01	71.2	48.9	rs159401997
3358	4639	GCR_cBin41339_Ctg1_251	0.86706	0.045552	ssa24	14.5	0	rs159403674	ssa24	19.1	2.6	rs159403674
490	682	ESTNV_28503_327	0.84198	0.045549	ssa04	101	0.4	rs159406498	ssa04	107.1	4.1	rs159406498
1643	2292	ESTV_12271_351	0.8704	0.045547	n/a	n/a	n/a	n/a	ssa10	34.2	1.6	rs119096971
1603	2233	ESTNV_37407_341	0.88123	0.045544	ssa18	22.8	0	rs159405666	ssa18	15.4	1.3	rs159405666
1893	2635	ESTV_16466_1044	0.87184	0.045538	ssa05	25.1	19.8	rs119097174	ssa05	33.9	42.5	rs119097174
1336	1847	ESTNV_35828_77	0.87777	0.045536	ssa03	58.6	53.6	rs159407117	ssa03	47.2	55.4	rs159407117
1979	2752	ESTV_17188_619	0.87473	0.045535	ssa15	59	12.6	rs159405897	ssa15	76.7	19.1	rs159405897
1043	1439	ESTNV_33983_368	0.87837	0.045533	ssa03	85.6	53.6	rs159405035	ssa03	69	56.7	rs159405035
2293	3186	GCR_cBin13355_Ctg1_53	0.8776	0.045532	ssa15	59.6	45.1	rs159403020	ssa15	77.2	61.8	rs159403020
2060	2869	ESTV_20585_225	0.88151	0.045532	ssa26/28	37	2.7	rs159407544	ssa26	53.6	1.2	rs159407544
1828	2546	ESTV_15778_145	0.88292	0.045531	ssa04	100.7	0.4	rs159405807	n/a	n/a	n/a	n/a
456	639	ESTNV_28113_144	0.87947	0.045529	ssa03	14.2	53.2	rs159404402	ssa03	4.9	54.8	rs159404402
2814	3901	GCR_cBin25834_Ctg1_84	0.88455	0.045528	ssa11	75.7	0.1	rs159403356	ssa11	83.2	2.8	rs159403356
2061	2870	ESTV_20590_724_V2_NullAll	0.87837	0.045527	ssa24	49.6	0	rs159408140	n/a	n/a	n/a	n/a
596	836	ESTNV_29983_786	0.88269	0.045525	ssa11	71.2	0.1	rs159404548	ssa11	69	2.3	rs159404548
1392	1936	ESTNV_36154_1830	0.88219	0.045522	ssa13	38.4	0	rs159405424	ssa13	57.9	1.9	rs159405424
116	170	ESTNV_14437_168	0.8724	0.045519	ssa14	71.5	0	rs159406225	ssa14	64.1	2.3	rs159406225
2103	2930	ESTV_21680_469	0.87635	0.045518	ssa09	107	4.4	rs159406049	n/a	n/a	n/a	n/a
3790	5272	GCR_cBin8347_Ctg1_155	0.87859	0.045513	n/a	n/a	n/a	n/a	ssa01	12.1	47.6	rs159402669
128	187	ESTNV_15831_94	0.88314	0.045513	ssa09	65.6	0.3	rs159404079	ssa09	50.5	0.9	rs159404079
2883	3999	GCR_cBin27281_Ctg1_182	0.88077	0.045511	ssa16	6.7	0	rs159401820	ssa16	9.1	0.6	rs159401820
3089	4282	GCR_cBin3232_Ctg1_106	0.85402	0.04551	ssa01p/23	117.4	50.5	rs159402002	ssa23	50.8	2	rs159402002
64	94	BASS133_B7_H09_429	0.87837	0.045506	ssa12	63.8	10.3	rs119097339	ssa12	102	6.4	rs119097339
2349	3267	GCR_cBin14760_Ctg1_76	0.87207	0.045502	ssa04	37.8	0.3	rs159401344	ssa04	42.4	2.5	rs159401344
3049	4224	GCR_cBin31095_Ctg1_300	0.87652	0.045498	ssa14	74.6	53.4	rs159403485	ssa14	69	48	rs159403485
2352	3273	GCR_cBin1482_Ctg1_461	0.87551	0.045492	ssa14	73.4	0	rs159403064	ssa14	67.1	2.9	rs159403064
7	13	AY388595_a	0.87894	0.04549	ssa06	99.4	7.1	rs159407975	ssa06	91.1	4.4	rs159407975
3299	4564	GCR_cBin39006_Ctg1_178	0.87976	0.045489	ssa21	8.3	0	rs159402195	ssa21	7.8	1	rs159402195
2972	4122	GCR_cBin2936_Ctg1_78	0.86615	0.045488	ssa01p/23	112.1	50.5	rs159403445	ssa23	43.1	1.8	rs159403445
773	1077	ESTNV_31896_140	0.87344	0.045486	ssa03	28.2	53.6	rs159406699	ssa03	23.1	55.4	rs159406699
440	619	ESTNV_27839_414	0.88097	0.045484	ssa08/29	3.7	2	rs159406461	n/a	n/a	n/a	n/a
870	1204	ESTNV_32731_625	0.87705	0.045478	ssa05	6.2	19.8	rs159404837	ssa05	7.5	42.3	rs159404837
1225	1689	ESTNV_35125_474	0.87837	0.045476	ssa06	90.3	5.4	rs159405237	ssa06	87.4	4.4	rs159405237
277	401	ESTNV_24083_379	0.87261	0.045472	n/a	n/a	n/a	n/a	ssa14	36.4	0.5	rs159402900
2654	3678	GCR_cBin22089_Ctg1_626	0.83069	0.04547	ssa25	48.3	1.2	rs159407638	ssa25	23	0.1	rs159407638
3015	4176	GCR_cBin30294_Ctg1_36	0.88175	0.045468	n/a	n/a	n/a	n/a	ssa01	107.2	49.8	rs159401934
2714	3764	GCR_cBin23554_Ctg1_47	0.87652	0.045467	ssa01p/23	91.2	49.7	rs159403292	ssa23	30.7	1.7	rs159403292
1296	1783	ESTNV_35577_110	0.87344	0.045462	ssa22	11.3	0	rs159407084	ssa22	5.1	0	rs159407084
3253	4500	GCR_cBin37853_Ctg1_162	0.8803	0.045459	ssa21	53.8	0	rs159402162	ssa21	43.5	1.2	rs159402162
3828	5331	GCR_cBin9103_Ctg1_35	0.87495	0.045455	ssa04	96.8	0.4	rs159402702	ssa04	97.4	3.8	rs159402702
1672	2334	ESTV_13442_111	0.87437	0.045454	ssa08/29	3.7	1.8	rs159402927	n/a	n/a	n/a	n/a
1863	2593	ESTV_16209_1298	0.8474	0.04545	ssa10	72.6	16.7	rs119097152	ssa10	87	9.1	rs119097152
1176	1622	ESTNV_34866_1489	0.88151	0.045448	ssa07	95.6	47.8	rs159405186	ssa07	104.1	58.7	rs159405186
2675	3706	GCR_cBin22498_Ctg1_205	0.88123	0.045446	ssa06	106	7.1	rs159403260	ssa06	101.9	4.4	rs159403260
910	1249	ESTNV_33065_318	0.85146	0.045445	n/a	n/a	n/a	n/a	ssa09	104	7.2	rs159404875
2599	3602	GCR_cBin20792_Ctg1_42	0.88194	0.045436	ssa18	65.3	0.1	rs159406115	ssa18	61.8	2.5	rs159406115
1360	1886	ESTNV_35976_200	0.87607	0.045433	ssa08/29	3.7	1.8	rs159407142	n/a	n/a	n/a	n/a
1468	2034	ESTNV_36490_690	0.87457	0.04543	ssa01p/23	3.8	44.6	rs159405500	ssa01	11	47.6	rs159405500
1515	2096	ESTNV_36764_1455	0.87807	0.045429	n/a	n/a	n/a	n/a	ssa04	6.1	2.1	rs159407255
2418	3366	GCR_cBin16225_Ctg1_165	0.87372	0.045427	ssa13	35.6	0	rs159401396	ssa13	50.9	1.9	rs159401396
3554	4935	GCR_cBin4896_Ctg1_434	0.84987	0.045424	ssa14	73.7	0.7	rs159402454	ssa14	68.9	5.1	rs159402454
1805	2514	ESTV_15483_283	0.86369	0.045423	n/a	n/a	n/a	n/a	ssa06	15.4	2.7	rs159405790
3301	4566	GCR_cBin39072_Ctg1_132	0.88053	0.04542	ssa07	0	13.3	rs159403640	ssa07	0.2	25.4	rs159403640
3418	4733	GCR_cBin43281_Ctg1_51	0.8803	0.045418	ssa01q-fission	18.7	0	rs159402323	ssa01	108.4	49.8	rs159402323
1493	2066	ESTNV_36653_167	0.87976	0.045416	ssa08/29	3.7	1.8	rs159405526	n/a	n/a	n/a	n/a
1861	2591	ESTV_16207_498	0.88151	0.045415	ssa09	90	0.5	rs119097151	ssa09	0	0	rs119097151
3489	4831	GCR_cBin45827_Ctg1_60	0.87807	0.045414	n/a	n/a	n/a	n/a	ssa01	116.7	49.9	rs159403752
1137	1575	ESTNV_34649_1469	0.87635	0.045412	ssa25	55.7	1.2	rs159405149	ssa25	29.5	0.1	rs159405149
911	1250	ESTNV_33065_574	0.85729	0.045411	n/a	n/a	n/a	n/a	ssa09	104	7.2	rs159404876
58	85	BASS127_B7_A09_532	0.87152	0.04541	ssa14	43.5	0	rs119097325	ssa14	27.2	0.5	rs119097325
3759	5230	GCR_cBin78_Ctg1_49_V2	0.85627	0.0454	ssa11	69.3	0.1	rs159408302	n/a	n/a	n/a	n/a
2734	3795	GCR_cBin24227_Ctg1_381_V2_NullAll	0.84828	0.045398	n/a	n/a	n/a	n/a	n/a	n/a	n/a	n/a
3591	4990	GCR_cBin50954_Ctg1_86	0.84529	0.045396	ssa09	107.4	64.9	rs159402505	ssa09	106.8	79.1	rs159402505
1254	1729	ESTNV_35332_1001	0.87391	0.045396	ssa08/29	32.6	9.3	rs159405262	ssa29	18.9	0.1	rs159405262
684	956	ESTNV_30987_477	0.87947	0.045387	ssa01q-fission	33.1	0	rs159402915	n/a	n/a	n/a	n/a
1253	1726	ESTNV_35322_456	0.88369	0.045387	ssa15	42.8	0	rs159405258	ssa15	56.3	2.4	rs159405258
2028	2820	ESTV_18550_697	0.87732	0.045381	ssa15	52.6	0.9	rs159405937	ssa15	73.4	5.3	rs159405937
3048	4223	GCR_cBin31095_Ctg1_289	0.87652	0.045379	ssa14	74.6	53.4	rs159401970	ssa14	69	48	rs159401970
2854	3961	GCR_cBin26631_Ctg1_386	0.87513	0.045374	ssa05	1.7	19.8	rs159401793	ssa05	2.1	41.8	rs159401793
1220	1683	ESTNV_35097_957	0.87009	0.045373	ssa16	55.6	1.6	rs159407025	ssa16	61.8	5.2	rs159407025
1965	2731	ESTV_17011_96	0.8728	0.045373	n/a	n/a	n/a	n/a	ssa15	76.7	21.2	rs159401140
1976	2749	ESTV_17164_89	0.87677	0.045369	ssa04	47.9	0.4	rs119097246	ssa04	52.1	3.3	rs119097246
2717	3770	GCR_cBin23673_Ctg1_272	0.87635	0.045367	n/a	n/a	n/a	n/a	ssa01	134.2	51.3	rs159401665
1394	1938	ESTNV_36162_2354	0.87391	0.045361	ssa18	55.5	0	rs159407171	ssa18	46.8	2.2	rs159407171
1341	1853	ESTNV_35838_905	0.88077	0.04536	ssa09	74.6	0.5	rs159405360	ssa09	66.3	4.1	rs159405360
1552	2152	ESTNV_36990_110	0.87997	0.045346	ssa08/29	3.7	1.8	rs159405593	n/a	n/a	n/a	n/a
2939	4078	GCR_cBin28590_Ctg1_45	0.86092	0.045345	n/a	n/a	n/a	n/a	ssa24	56.1	3	rs159403422
1886	2627	ESTV_16387_486	0.88369	0.045345	ssa10	55.4	0.6	rs159405844	ssa10	62.2	2.3	rs159405844
1337	1848	ESTNV_35828_77_V2_NullAll	0.88219	0.045342	ssa03	59.1	53.6	rs159408135	n/a	n/a	n/a	n/a
3268	4520	GCR_cBin38102_Ctg1_299	0.88341	0.045339	ssa22	61.2	2.9	rs159403616	ssa22	55.1	12.5	rs159403616
1116	1544	ESTNV_34498_68	0.87113	0.04533	ssa13	17.5	0	rs159405123	n/a	n/a	n/a	n/a
3842	5349	GCR_cBin9275_Ctg1_525_V2	0.87551	0.04533	ssa09	88.7	0.5	rs159408321	n/a	n/a	n/a	n/a
396	554	ESTNV_27069_301	0.87513	0.045324	ssa03	11.5	50.5	rs159404330	n/a	n/a	n/a	n/a
904	1242	ESTNV_33016_564	0.85233	0.045322	n/a	n/a	n/a	n/a	ssa04	109.9	29.3	rs159404870
2797	3881	GCR_cBin25587_Ctg1_205	0.86636	0.045307	ssa11	35.5	0	rs159401738	ssa11	29.1	0.4	rs159401738
2052	2854	ESTV_20002_108	0.88123	0.045305	ssa05	0	0	rs159407537	ssa05	0.3	2.1	rs159407537
65	96	BASS133_B7_H09_699	0.87914	0.045298	ssa12	63.8	10.3	rs119097341	ssa12	102	6.4	rs119097341
1455	2015	ESTNV_36426_226	0.85315	0.045295	n/a	n/a	n/a	n/a	ssa01	32.8	48.2	rs159407213
937	1289	ESTNV_33326_1277	0.87551	0.045292	ssa15	50	0.6	rs159404910	ssa15	66.1	4.4	rs159404910
721	1000	ESTNV_31289_1032	0.88314	0.045284	ssa03	63.2	53.6	rs159404675	ssa03	51.4	55.4	rs159404675
271	394	ESTNV_23983_141	0.8776	0.045279	ssa10	72.6	16.7	rs159404216	ssa10	87	9.1	rs159404216
1500	2076	ESTNV_36684_1178	0.85402	0.045274	ssa12	63.4	10.3	rs159407246	ssa12	101.2	6.4	rs159407246
1201	1656	ESTNV_35022_666	0.87413	0.04527	ssa26/28	0	0	rs159405215	n/a	n/a	n/a	n/a
1806	2515	ESTV_15483_319	0.84069	0.045264	n/a	n/a	n/a	n/a	ssa06	15.3	2.7	rs159405791
671	942	ESTNV_30828_422	0.88523	0.045263	ssa22	31.2	0	rs159404626	ssa22	19	0	rs159404626
3962	5535	MHC_1B_SNP13_111530-111630	0.87894	0.045262	ssa14	69.6	0	rs159407724	ssa14	60.6	1.9	rs159407724
2737	3801	GCR_cBin24297_Ctg1_111	0.85627	0.045255	n/a	n/a	n/a	n/a	ssa19	5.3	2.8	rs159401682
2821	3916	GCR_cBin26038_Ctg1_203	0.85123	0.045253	ssa01q-fission	5.2	0	rs159403364	ssa01	72.5	48.9	rs159403364
4	10	AY388591_a	0.87894	0.045251	ssa17	17.2	0	rs159407972	ssa17	12.8	0.3	rs159407972
3035	4206	GCR_cBin30833_Ctg1_44	0.88151	0.045246	ssa26/28	95.3	8.7	rs159403474	ssa28	51.4	0.9	rs159403474
2848	3954	GCR_cBin26555_Ctg1_97_V2	0.88053	0.045244	ssa18	67.2	0.1	rs159408218	n/a	n/a	n/a	n/a
61	90	BASS13_B7_B07_761	0.87009	0.045242	n/a	n/a	n/a	n/a	ssa02	86.8	25.1	rs159407754
856	1189	ESTNV_32655_334	0.88972	0.045237	ssa13	52	0	rs159404823	ssa13	0	0	rs159404823
3733	5186	GCR_cBin6974_Ctg1_77	0.87607	0.045236	ssa02	21.7	4.4	rs159403904	ssa02	22.6	22.5	rs159403904
704	979	ESTNV_31139_1014	0.86981	0.04523	ssa15	41.5	0	rs159404657	ssa15	53.8	2.4	rs159404657
884	1220	ESTNV_32821_1162	0.87777	0.045229	ssa26/28	96.1	8.8	rs159406781	ssa28	52.1	1	rs159406781
239	345	ESTNV_23296_180	0.8588	0.045226	ssa08/29	10.1	2	rs159404187	ssa08	37.6	1	rs159404187
3462	4796	GCR_cBin44865_Ctg1_18	0.857	0.045224	ssa22	60.5	0	rs159403734	ssa22	53.4	1.7	rs159403734
1673	2335	ESTV_13442_220	0.88194	0.045221	ssa08/29	3.7	1.8	rs159402928	n/a	n/a	n/a	n/a
2941	4080	GCR_cBin28617_Ctg1_225	0.87692	0.045218	n/a	n/a	n/a	n/a	ssa01	104.2	49.8	rs159401877
3332	4611	GCR_cBin40198_Ctg1_47	0.8803	0.045217	ssa11	68.8	0.1	rs159403661	ssa11	61.7	2	rs159403661
1830	2549	ESTV_15804_172	0.87572	0.045212	ssa03	113.5	53.6	rs119097124	ssa03	102.4	57.3	rs119097124
3297	4561	GCR_cBin3895_Ctg1_167	0.88577	0.04521	ssa14	44.8	0	rs159402193	ssa14	29.2	0.5	rs159402193
3905	5449	GCR_hBin3199_Ctg1_270	0.86329	0.045206	ssa13	41.8	0	rs159402798	ssa13	63.6	2.3	rs159402798
148	210	ESTNV_16742_313	0.85521	0.045198	ssa20	41.3	0	rs159404095	ssa20	50.8	1	rs159404095
592	827	ESTNV_29909_624	0.87551	0.045193	ssa04	82	0.4	rs159404539	ssa04	0	0	rs159404539
272	395	ESTNV_23983_288	0.88314	0.045191	ssa10	72.6	0.9	rs159404217	ssa10	87	9.1	rs159404217
3441	4767	GCR_cBin44185_Ctg1_196	0.88097	0.04519	ssa10	24.5	0	rs159403722	ssa10	26.1	1.4	rs159403722
1601	2230	ESTNV_37392_217	0.88341	0.045186	ssa22	0	0	rs159405664	n/a	n/a	n/a	n/a
62	91	BASS13_B7_D12_578	0.88523	0.045182	ssa26/28	62.5	8.7	rs119097356	ssa28	25.1	0.6	rs119097356
2071	2885	ESTV_20839_1082	0.88269	0.04518	ssa17	15.2	0	rs159407553	ssa17	7.6	0.3	rs159407553
2290	3183	GCR_cBin13220_Ctg1_44	0.88369	0.045179	ssa14	74.3	18.3	rs159403018	ssa14	69	20.2	rs159403018
3225	4465	GCR_cBin37279_Ctg1_81	0.87057	0.045174	ssa09	52.9	0	rs159402140	ssa09	25.2	0.6	rs159402140
1751	2446	ESTV_14711_157	0.87677	0.045168	ssa03	12.9	51.2	rs119097050	ssa03	2	53.7	rs119097050
491	683	ESTNV_28503_575	0.8728	0.045162	ssa04	101	0.4	rs159404432	ssa04	107.1	4.1	rs159404432
1831	2550	ESTV_15806_1219	0.86001	0.045156	n/a	n/a	n/a	n/a	ssa07	96.9	58.1	rs119097125
1588	2215	ESTNV_37223_1507	0.88818	0.045155	ssa22	60.5	0	rs159407327	ssa22	53.4	1.8	rs159407327
3648	5071	GCR_cBin5728_Ctg1_254	0.86806	0.045154	ssa18	7.9	0	rs159402543	ssa18	2.2	1	rs159402543
774	1079	ESTNV_31916_578	0.88123	0.045139	ssa03	11.5	28.6	rs159406701	ssa03	0.6	47.2	rs159406701
1645	2294	ESTV_12276_220	0.81044	0.045137	ssa01p/23	63.3	49.7	rs119097500	ssa23	9.8	1.5	rs119097500
1219	1680	ESTNV_35090_1063	0.84963	0.045136	ssa11	65.3	0.1	rs159407024	ssa11	57.5	2	rs159407024
2059	2868	ESTV_20585_205	0.88742	0.045136	ssa26/28	37	2.7	rs159407543	ssa26	53.6	1.2	rs159407543
899	1236	ESTNV_32947_518	0.88097	0.045133	ssa09	75.9	0.5	rs159404863	ssa09	66.8	4.1	rs159404863
2993	4150	GCR_cBin30116_Ctg1_34	0.88219	0.045132	ssa18	56.9	0.1	rs159401918	ssa18	50.7	2.2	rs159401918
1521	2110	ESTNV_36818_1287	0.88269	0.045132	ssa10	47	0.6	rs159405557	n/a	n/a	n/a	n/a
580	808	ESTNV_29730_82	0.87495	0.04513	ssa27	39.8	1.7	rs159404525	ssa27	46.8	1.4	rs159404525
2956	4101	GCR_cBin28975_Ctg1_226	0.87837	0.04513	ssa09	35	0	rs159403434	ssa09	9.8	0.6	rs159403434
3711	5156	GCR_cBin6666_Ctg1_99	0.88455	0.045129	ssa22	61.2	2.9	rs159402592	ssa22	55.1	12.5	rs159402592
3389	4694	GCR_cBin42593_Ctg1_40	0.8776	0.045126	ssa15	30.7	0	rs159402299	ssa15	41.2	1.9	rs159402299
536	751	ESTNV_29224_109	0.88388	0.045126	ssa03	52.8	53.6	rs159404481	ssa03	42.1	55.4	rs159404481
3387	4689	GCR_cBin42489_Ctg1_138	0.89072	0.045117	ssa06	20.9	4.9	rs159402296	ssa06	29.6	3.4	rs159402296
2928	4056	GCR_cBin28234_Ctg1_102	0.84863	0.045116	ssa09	107	5.1	rs159401863	ssa09	102	6.3	rs159401863
1373	1911	ESTNV_36091_279	0.88634	0.045112	ssa14	68.1	0	rs159407160	ssa14	58.6	1.6	rs159407160
3480	4820	GCR_cBin45586_Ctg1_134	0.89212	0.045106	ssa01p/23	91.2	49.7	rs159403746	ssa23	30.9	1.7	rs159403746
3415	4730	GCR_cBin43207_Ctg1_98	0.86001	0.045102	ssa14	15.4	0	rs159402322	ssa14	10.8	0.2	rs159402322
879	1215	ESTNV_32804_486	0.86824	0.045102	n/a	n/a	n/a	n/a	ssa13	46.3	1.5	rs159404846
2768	3849	GCR_cBin25229_Ctg2_105	0.87009	0.045102	ssa03	113.5	53.6	rs159401716	ssa03	102.8	57.3	rs159401716
3177	4396	GCR_cBin35113_Ctg1_165	0.88314	0.045102	ssa26/28	95.3	8.7	rs159403570	ssa28	51.7	0.9	rs159403570
113	161	ESTNV_14101_629	0.88455	0.045102	ssa14	65.9	0	rs159404064	ssa14	55.5	1.5	rs159404064
3053	4230	GCR_cBin31170_Ctg1_155	0.87607	0.045098	ssa09	76.1	0.5	rs159401973	ssa09	67.1	4.1	rs159401973
669	939	ESTNV_30819_535	0.87807	0.045095	n/a	n/a	n/a	n/a	ssa04	75.7	3.4	rs159406646
2280	3171	GCR_cBin12998_Ctg1_98	0.87997	0.045092	ssa17	60.5	0.2	rs159401282	ssa17	66.6	2.1	rs159401282
3769	5245	GCR_cBin7903_Ctg1_574	0.88175	0.045091	ssa03	93.5	53.6	rs159406192	ssa03	78.4	56.8	rs159406192
2460	3420	GCR_cBin17195_Ctg1_440	0.8825	0.045089	ssa18	56.5	0	rs159401433	ssa18	49.9	2.2	rs159401433
317	454	ESTNV_25321_192	0.81112	0.045086	n/a	n/a	n/a	n/a	ssa01	57.1	48.9	rs159406382
414	582	ESTNV_27413_1015	0.89124	0.045083	ssa20	18.1	0	rs159404352	n/a	n/a	n/a	n/a
3226	4466	GCR_cBin37279_Ctg1_86	0.87495	0.045082	ssa09	52.9	0	rs159403588	ssa09	25.2	0.6	rs159403588
3760	5231	GCR_cBin780_Ctg1_144	0.8803	0.045082	ssa03	52.8	53.6	rs159402638	ssa03	42.1	55.4	rs159402638
3589	4988	GCR_cBin50875_Ctg1_27	0.87692	0.04508	n/a	n/a	n/a	n/a	ssa20	17.7	0.4	rs159403821
3233	4473	GCR_cBin3748_Ctg1_76	0.8556	0.045072	ssa09	107	5.1	rs159403591	ssa09	101.7	6.3	rs159403591
1107	1534	ESTNV_34454_741	0.89042	0.045072	ssa13	52.6	0	rs159405116	ssa13	85.4	5.8	rs159405116
86	124	BASS18_B7_C05_920	0.885	0.045062	ssa16	55	1.6	rs119097374	ssa16	59.1	4.7	rs119097374
2447	3405	GCR_cBin16715_Ctg1_118	0.88599	0.045058	ssa12	69.3	10.3	rs159401421	ssa12	107.3	6.5	rs159401421
2809	3895	GCR_cBin25743_Ctg1_97	0.87976	0.045056	ssa10	69.8	0.6	rs159401749	ssa10	84.4	8.8	rs159401749
1519	2108	ESTNV_36813_1835	0.88411	0.045055	ssa15	42.2	0	rs159405556	n/a	n/a	n/a	n/a
266	384	ESTNV_23712_467	0.88818	0.045054	ssa11	21.4	0	rs159404209	n/a	n/a	n/a	n/a
2792	3876	GCR_cBin25440_Ctg1_149_V2	0.88599	0.045051	ssa02	87.7	4.4	rs159408213	n/a	n/a	n/a	n/a
2736	3799	GCR_cBin24285_Ctg1_315	0.88722	0.045048	ssa26/28	28.1	2.7	rs159401680	ssa26	63.9	1.2	rs159401680
971	1339	ESTNV_33518_1279	0.88476	0.045047	ssa03	12.9	51.2	rs159406849	ssa03	2	53.7	rs159406849
3701	5142	GCR_cBin6535_Ctg1_41	0.88857	0.045045	ssa15	50	0.9	rs159402584	ssa15	69	5.3	rs159402584
2570	3563	GCR_cBin19758_Ctg1_212	0.82439	0.045042	n/a	n/a	n/a	n/a	ssa29	46.3	0.3	rs159401535
1946	2705	ESTV_16902_235	0.87914	0.045042	n/a	n/a	n/a	n/a	ssa02	62.7	23.4	rs159405879
350	496	ESTNV_26236_134	0.88599	0.045038	ssa06	48.1	5.4	rs159404292	n/a	n/a	n/a	n/a
2360	3287	GCR_cBin1499_Ctg1_656	0.83913	0.045037	ssa11	65.3	0.1	rs159406102	ssa11	57.3	2	rs159406102
689	961	ESTNV_30996_410_V2_NullAll	0.88599	0.045036	ssa21	8.3	0	rs159408132	n/a	n/a	n/a	n/a
1387	1929	ESTNV_36130_3412	0.86441	0.045035	ssa03	28.2	53.6	rs159405418	ssa03	25.2	55.4	rs159405418
1343	1857	ESTNV_35883_1920	0.86215	0.045032	ssa26/28	28.1	2.7	rs159405367	ssa26	61.5	1.2	rs159405367
3585	4983	GCR_cBin50585_Ctg1_139	0.82284	0.045031	n/a	n/a	n/a	n/a	ssa01	54.3	48.5	rs159402499
1408	1955	ESTNV_36224_1324	0.87113	0.045028	ssa17	25.5	0	rs159407183	ssa17	18.8	0.3	rs159407183
3055	4234	GCR_cBin31216_Ctg1_247	0.86163	0.045026	ssa10	65.4	0.6	rs159401975	ssa10	77.2	4.8	rs159401975
1478	2048	ESTNV_36548_1026	0.88077	0.045026	ssa18	63	0.1	rs159407227	ssa18	56.3	2.2	rs159407227
3303	4568	GCR_cBin39103_Ctg1_108	0.87344	0.045025	ssa14	73.7	5.3	rs159403642	ssa14	68.9	7.5	rs159403642
2187	3041	GCR_cBin11089_Ctg1_173	0.87413	0.045023	ssa22	40.9	0	rs159401189	ssa22	33.5	0.5	rs159401189
637	896	ESTNV_30512_1120	0.88947	0.045023	ssa06	63.7	5.4	rs159406619	n/a	n/a	n/a	n/a
3590	4989	GCR_cBin5090_Ctg1_169	0.88683	0.045019	ssa14	52.6	0	rs159402504	ssa14	37.5	0.5	rs159402504
1824	2542	ESTV_15768_574	0.87777	0.045017	n/a	n/a	n/a	n/a	ssa15	25	0.2	rs119097121
2890	4007	GCR_cBin27428_Ctg1_107	0.88053	0.045016	ssa26/28	37	2.7	rs159401827	ssa26	52.3	1.2	rs159401827
948	1302	ESTNV_33390_1703	0.81977	0.045015	ssa01q-fission	5.2	0	rs159406829	ssa01	74	48.9	rs159406829
3810	5303	GCR_cBin8626_Ctg1_45	0.88175	0.045015	ssa16	55	1.6	rs159403952	ssa16	59.4	4.7	rs159403952
14	21	BASS11_B7_G05_472	0.81204	0.04501	n/a	n/a	n/a	n/a	ssa01	54.4	48.9	rs119097306
3082	4273	GCR_cBin32079_Ctg1_125	0.8779	0.04501	ssa10	59.5	0.6	rs159401996	ssa10	66.5	2.8	rs159401996
756	1054	ESTNV_31728_258	0.85123	0.045006	n/a	n/a	n/a	n/a	ssa07	41.9	57.6	rs159404721
1422	1974	ESTNV_36273_2176	0.88921	0.045004	ssa16	51.9	0.9	rs159405454	n/a	n/a	n/a	n/a
2457	3417	GCR_cBin17126_Ctg1_503	0.8479	0.045001	n/a	n/a	n/a	n/a	ssa13	36.5	0.3	rs159401432
1644	2293	ESTV_12271_391	0.86657	0.044999	n/a	n/a	n/a	n/a	ssa10	34.2	1.6	rs119096972
77	112	BASS14_B7_H10_429	0.87113	0.044993	n/a	n/a	n/a	n/a	ssa23	20	1.5	rs119097364
2450	3408	GCR_cBin16851_Ctg1_172	0.88577	0.044993	ssa22	61.2	8.9	rs159401425	ssa22	55.1	16.6	rs159401425
172	243	ESTNV_18606_391	0.88857	0.044993	ssa10	59.5	0.6	rs159404126	n/a	n/a	n/a	n/a
1763	2460	ESTV_14825_93	0.88269	0.044991	ssa10	67.7	0.6	rs119097510	ssa10	79	4.8	rs119097510
3812	5305	GCR_cBin8670_Ctg1_119	0.86553	0.044987	n/a	n/a	n/a	n/a	ssa07	90.6	57.9	rs159402683
3855	5366	GCR_cBin9481_Ctg1_112_V2	0.88123	0.044985	n/a	n/a	n/a	n/a	n/a	n/a	n/a	n/a
1491	2064	ESTNV_36652_1699	0.88314	0.044983	ssa24	52.4	0	rs159405524	ssa24	53.6	2.9	rs159405524
3330	4609	GCR_cBin40148_Ctg1_35	0.8724	0.044981	ssa10	42.5	0.2	rs159403660	ssa10	42.6	1.6	rs159403660
3247	4492	GCR_cBin37684_Ctg1_55	0.88792	0.044979	ssa04	54.3	0.4	rs159403601	ssa04	58.3	3.4	rs159403601
2233	3101	GCR_cBin1188_Ctg1_179	0.8787	0.044978	ssa10	0	0	rs159401234	ssa10	0	0	rs159401234
380	533	ESTNV_26812_629	0.88683	0.044978	ssa03	103.2	53.6	rs159404317	ssa03	84	57.1	rs159404317
2483	3455	GCR_cBin17597_Ctg1_73	0.81408	0.044972	n/a	n/a	n/a	n/a	ssa26	0	0	rs159401456
2405	3351	GCR_cBin16057_Ctg1_199	0.87732	0.04497	ssa03	70.9	53.6	rs159401387	ssa03	58.1	56.5	rs159401387
1154	1596	ESTNV_34745_483	0.88615	0.044969	ssa10	62.7	0.6	rs159405165	ssa10	72.2	4.8	rs159405165
2370	3299	GCR_cBin15097_Ctg1_435_V2	0.87677	0.044965	ssa24	51.6	0	rs159408172	n/a	n/a	n/a	n/a
1661	2320	ESTV_13137_137	0.8776	0.044964	ssa01p/23	115.3	50.5	rs119096986	ssa23	49.5	2	rs119096986
1452	2012	ESTNV_36413_629_V2_NullAll	0.84235	0.044963	n/a	n/a	n/a	n/a	n/a	n/a	n/a	n/a
1641	2290	ESTV_12244_589	0.88369	0.04495	ssa09	82.1	0.5	rs159405708	n/a	n/a	n/a	n/a
1636	2285	ESTV_12079_460	0.87207	0.044948	ssa02	2.5	0	rs159401116	n/a	n/a	n/a	n/a
855	1188	ESTNV_32653_896	0.8866	0.044948	ssa06	122.1	8	rs159404822	n/a	n/a	n/a	n/a
1566	2176	ESTNV_37049_1001	0.88683	0.044946	ssa22	51.5	0	rs159405615	ssa22	37.7	0.5	rs159405615
2754	3827	GCR_cBin24946_Ctg1_79	0.86615	0.044943	ssa10	42.5	0	rs159401702	ssa10	41.2	1.6	rs159401702
2523	3506	GCR_cBin18615_Ctg1_159	0.87894	0.044942	ssa01q-fission	27.2	0	rs159403170	ssa01	118.6	49.9	rs159403170
1188	1639	ESTNV_34939_645	0.88219	0.044942	ssa27	34.2	1.7	rs159405204	ssa27	35.8	1.2	rs159405204
3638	5055	GCR_cBin5589_Ctg1_207	0.88292	0.04494	ssa21	51	0	rs159403858	ssa21	39.6	1.2	rs159403858
3600	5003	GCR_cBin51554_Ctg1_52	0.87495	0.044938	n/a	n/a	n/a	n/a	ssa20	62.6	33.5	rs159403831
1814	2525	ESTV_15597_303	0.86092	0.044933	n/a	n/a	n/a	n/a	ssa26	75.4	2	rs119097108
2496	3472	GCR_cBin17966_Ctg1_333	0.86344	0.044931	ssa26/28	57.2	8.7	rs159403160	ssa28	3.3	0.3	rs159403160
2701	3747	GCR_cBin23259_Ctg1_339	0.88428	0.04493	ssa11	69.3	0.1	rs159401653	ssa11	64.7	2.1	rs159401653
564	789	ESTNV_29572_661	0.88292	0.044929	ssa18	63	0.1	rs159404512	ssa18	56.3	2.2	rs159404512
2793	3877	GCR_cBin25441_Ctg1_174	0.86686	0.044925	ssa10	11.4	0	rs159403345	ssa10	9.2	0.8	rs159403345
1986	2761	ESTV_17239_1531	0.82763	0.044919	n/a	n/a	n/a	n/a	ssa23	0.3	0.6	rs119097250
181	253	ESTNV_19627_365	0.88523	0.044916	ssa19	17.2	0	rs159406272	ssa19	5.5	2.8	rs159406272
2642	3661	GCR_cBin21806_Ctg1_79	0.88369	0.044915	ssa04	80.1	0.4	rs159401606	ssa04	74.1	3.4	rs159401606
3568	4955	GCR_cBin49738_Ctg1_177	0.86235	0.044913	ssa07	7.4	45.8	rs159402476	ssa07	9.2	56.7	rs159402476
3860	5374	GCR_cBin9602_Ctg1_146	0.88123	0.044912	n/a	n/a	n/a	n/a	ssa24	49.5	2.9	rs159402727
3502	4852	GCR_cBin4643_Ctg1_127	0.88615	0.044909	ssa10	33.1	0	rs159407674	ssa10	32.3	1.6	rs159407674
2236	3104	GCR_cBin1198_Ctg1_457	0.88742	0.044906	n/a	n/a	n/a	n/a	ssa22	54.8	3.1	rs159401235
2678	3712	GCR_cBin22562_Ctg1_161	0.885	0.044904	ssa16	31.5	0.1	rs159401639	ssa16	37.6	1.1	rs159401639
1734	2420	ESTV_14471_319	0.88947	0.044903	ssa06	30.8	5.4	rs119097040	ssa06	48.7	4	rs119097040
2403	3348	GCR_cBin1603_Ctg1_67	0.89162	0.044902	ssa02	10.9	4.4	rs159403099	ssa02	8.3	21.9	rs159403099
1650	2303	ESTV_12509_455	0.86488	0.044901	n/a	n/a	n/a	n/a	ssa23	40.3	1.8	rs119097489
2696	3740	GCR_cBin23187_Ctg1_181	0.87437	0.044898	ssa27	0	1.6	rs159403278	ssa27	4.8	0.6	rs159403278
1659	2317	ESTV_13063_331	0.88599	0.044898	ssa25	71.8	1.2	rs119096984	ssa25	51.5	0.6	rs119096984
1646	2296	ESTV_12320_396	0.88577	0.044896	ssa24	51.9	0	rs119096975	ssa24	51.5	2.9	rs119096975
534	747	ESTNV_29209_356	0.89381	0.044896	ssa02	97.6	4.4	rs159406540	ssa02	112.2	25.4	rs159406540
2396	3335	GCR_cBin1558_Ctg1_176	0.86044	0.044895	n/a	n/a	n/a	n/a	ssa16	61.8	5.2	rs159403091
3091	4284	GCR_cBin32360_Ctg1_288	0.88722	0.044893	ssa04	80.1	0.4	rs159403512	ssa04	74.1	3.4	rs159403512
358	507	ESTNV_26441_1376	0.87607	0.044891	ssa13	37.9	0	rs159406417	ssa13	54.3	1.9	rs159406417
3809	5302	GCR_cBin8585_Ctg1_77	0.88523	0.044888	ssa03	18.3	53.4	rs159403950	ssa03	10.2	54.9	rs159403950
767	1069	ESTNV_31852_868	0.89072	0.044887	ssa13	52.6	0.6	rs159404734	ssa13	86.6	5.8	rs159404734
925	1271	ESTNV_33215_615	0.88995	0.044886	ssa11	78	3.4	rs159406806	n/a	n/a	n/a	n/a
518	724	ESTNV_29038_680	0.87261	0.044885	n/a	n/a	n/a	n/a	ssa21	7.5	1	rs159406524
864	1198	ESTNV_32705_189	0.87141	0.044882	ssa13	43.4	0	rs159404833	ssa13	74	4.6	rs159404833
3179	4399	GCR_cBin3519_Ctg1_31	0.88559	0.044881	ssa13	48.1	0	rs159402084	ssa13	77	5	rs159402084
3972	5548	MHC_IA_35580-35750	0.88123	0.044879	ssa27	25.5	1.6	rs159407737	ssa27	26.5	1.1	rs159407737
2192	3047	GCR_cBin11150_Ctg1_316_V2	0.87551	0.044877	ssa24	37.1	0	rs159408151	n/a	n/a	n/a	n/a
2999	4156	GCR_cBin30158_Ctg1_251	0.8803	0.044877	n/a	n/a	n/a	n/a	ssa26	73.8	1.9	rs159403457
2003	2788	ESTV_17469_139	0.88921	0.044877	ssa17	57.7	0	rs159405916	ssa17	62	0.9	rs159405916
573	800	ESTNV_29680_674	0.88818	0.044875	ssa09	0	0	rs159404521	ssa09	0.5	0.4	rs159404521
3215	4448	GCR_cBin3685_Ctg1_180	0.88341	0.044872	ssa26/28	106.4	9	rs159402126	ssa28	52.7	1.6	rs159402126
1740	2430	ESTV_14581_115	0.88995	0.044872	ssa19	29.7	0	rs159407406	ssa19	20.1	3	rs159407406
3637	5053	GCR_cBin5579_Ctg1_365	0.88369	0.044869	ssa19	60.6	0.4	rs159402534	ssa19	50.9	3.1	rs159402534
2588	3586	GCR_cBin20328_Ctg1_210	0.87947	0.044867	ssa14	12.2	0	rs159401556	ssa14	8.9	0.2	rs159401556
560	783	ESTNV_29500_554	0.86186	0.044866	ssa02	15.7	4.4	rs159406556	ssa02	17.3	22.1	rs159406556
1867	2597	ESTV_16219_102	0.84296	0.044861	ssa06	18.5	4.9	rs159405830	ssa06	25.5	3.2	rs159405830
1572	2188	ESTNV_37136_732	0.87261	0.044861	ssa02	64.1	4.4	rs159407308	ssa02	69.9	23.7	rs159407308
3285	4544	GCR_cBin38713_Ctg1_95	0.87635	0.044861	ssa19	62.8	0.9	rs159402185	ssa19	57.8	4.1	rs159402185
1271	1750	ESTNV_35432_2607	0.86276	0.044848	n/a	n/a	n/a	n/a	ssa07	35.8	57.5	rs159405271
2798	3883	GCR_cBin25670_Ctg1_106	0.88175	0.044848	ssa08/29	26.6	9.3	rs159401739	ssa29	6.1	0.1	rs159401739
3178	4398	GCR_cBin35156_Ctg1_47	0.88818	0.044848	n/a	n/a	n/a	n/a	ssa01	2.1	47.2	rs159406148
[truncated: 2,322 more rows]

## Sheet: Appendix 3
Appendix S3. Pairwise Arlequin 3.5 analyses results showing outlier loci found for all pairwise comparisons of one of the six different year classes of the SJR Aquaculture population with the wild Tobique population (see also Figure 2). Column A "SNP number" refers to the input order of the loci in the data file and was used to label the points in Figure 1B. Column B "Index number" and Column C “…
[truncated: 3,982 more rows]

[truncated: 3 more sheets: Appendix 4, Appendix 5, Appendix 6]
